# Supplementary material for: Small RNA-seq analysis of single porcine blastocysts revealed that maternal estradiol-17beta exposure does not affect miRNA isoform (isomiR) expression
Source: BMC Genomics. 2018 Aug 6;19:590. doi: 10.1186/s12864-018-4954-9 (PMC6090871; doi:10.1186/s12864-018-4954-9)
Supplement: Supplementary file 6 — Table S3. Blast result with only hits related to miRNA features. (XLSX 246 kb) [file 12864_2018_4954_MOESM6_ESM.xlsx]

## Sheet: All_miRNAs
seq	type	mixed	miRNA.type	miRNA_status	templated	species	mature_ssc_bta_hsa	precursor_ssc_bta_hsa	mirbase_id	ssc_trans	ssc_tRNA	ssc_piRNA	hsa_trans
AAAACGTGAGGCGCTGCTAT	miRNA	ssc-miR-424-3p	mature	known	templated	pig	ssc-miR-424-3p	ssc-mir-424		NA	NA	NA	NA
AAAACGTGAGGCGCTGCTATA	miRNA	ssc-miR-424-3p	mature	known	templated	pig	ssc-miR-424-3p	ssc-mir-424		NA	NA	NA	NA
AAAAGCTGGGTTGAGAGGGC	miRNA	ssc-miR-320	mature	known	templated	pig	ssc-miR-320	bta-mir-320a-2		NA	NA	NA	NA
AAAAGCTGGGTTGAGAGGGCA	miRNA	ssc-miR-320	mature	known	templated	pig	ssc-miR-320	hsa-mir-320b-2		NA	NA	NA	NA
AAAAGCTGGGTTGAGAGGGCG	miRNA	ssc-miR-320	mature	known	templated	pig	ssc-miR-320	ssc-mir-320		NA	NA	NA	NA
AAAAGCTGGGTTGAGAGGGCGA	miRNA	ssc-miR-320	mature	known	templated	pig	ssc-miR-320	ssc-mir-320		NA	NA	NA	NA
AAAAGCTGGGTTGAGAGGGCGAA	miRNA	ssc-miR-320	mature	known	templated	pig	ssc-miR-320	ssc-mir-320		NA	NA	NA	NA
AAAAGCTGGGTTGAGAGGGCGAAA	miRNA	ssc-miR-320	mature	known	templated	pig	ssc-miR-320	ssc-mir-320		NA	NA	NA	NA
AAAAGCTGGGTTGAGAGGGCGAAAA	miRNA	ssc-miR-320	mature	known	templated	pig	ssc-miR-320	ssc-mir-320		NA	NA	NA	NA
AAAAGCTGGGTTGAGAGGGCGAAAT	miRNA	ssc-miR-320	mature	known	non-templated	pig	ssc-miR-320	NA	MI0005037	NA	NA	NA	NA
AAAAGCTGGGTTGAGAGGGCGAAC	miRNA	ssc-miR-320	mature	known	non-templated	pig	ssc-miR-320	NA	MI0005037	NA	NA	NA	NA
AAAAGCTGGGTTGAGAGGGCGAAG	miRNA	ssc-miR-320	mature	known	non-templated	pig	ssc-miR-320	NA	MI0005037	NA	NA	NA	NA
AAAAGCTGGGTTGAGAGGGCGAAT	miRNA	ssc-miR-320	mature	known	non-templated	pig	ssc-miR-320	NA	MI0005037	NA	NA	NA	NA
AAAAGCTGGGTTGAGAGGGCGAC	miRNA	ssc-miR-320	mature	known	non-templated	pig	ssc-miR-320	NA	MI0005037	NA	NA	NA	NA
AAAAGCTGGGTTGAGAGGGCGAG	miRNA	ssc-miR-320	mature	known	non-templated	pig	ssc-miR-320	NA		NA	NA	NA	ENST00000362188,gene_biotype:antisense,gene_symbol:MIR302B
AAAAGCTGGGTTGAGAGGGCGAT	miRNA	ssc-miR-320	mature	known	non-templated	pig	ssc-miR-320	NA		NA	NA	NA	NA
AAAAGCTGGGTTGAGAGGGCGATT	miRNA	ssc-miR-320	mature	known	non-templated	pig	ssc-miR-320	NA		NA	NA	NA	NA
AAAAGCTGGGTTGAGAGGGCGC	miRNA	ssc-miR-320	mature	known	non-templated	pig	ssc-miR-320	NA		NA	NA	NA	NA
AAAAGCTGGGTTGAGAGGGCGG	miRNA	ssc-miR-320	mature	known	non-templated	pig	ssc-miR-320	NA		NA	NA	NA	NA
AAAAGCTGGGTTGAGAGGGCGT	miRNA	ssc-miR-320	mature	known	non-templated	pig	ssc-miR-320	NA	MI0009792	NA	NA	NA	ENST00000362188,gene_biotype:antisense,gene_symbol:MIR302B
AAAAGCTGGGTTGAGAGGGT	miRNA	ssc-miR-320	mature	known	templated	pig	ssc-miR-320	hsa-mir-320c-2	NA	NA	NA	NA	NA
AAAAGTGCTTACAGTGCAGGTAG	miRNA	ssc-miR-106a	mature	known	templated	pig	ssc-miR-106a	ssc-mir-106a		NA	NA	NA	ENST00000362111,gene_biotype:lincRNA,gene_symbol:MIR29A
AAAAGTGCTTACAGTGCAGGTAGA	miRNA	ssc-miR-106a	mature	known	non-templated	pig	ssc-miR-106a	NA		NA	NA	NA	ENST00000362188,gene_biotype:antisense,gene_symbol:MIR302B
AAACCCGTAGATCCGATCTTGC	miRNA	ssc-miR-99a	mature	known	non-templated	pig	ssc-miR-99a	NA		NA	NA	NA	ENST00000362188,gene_biotype:antisense,gene_symbol:MIR302B
AAACCCGTAGATCCGATCTTGT	miRNA	ssc-miR-99a	mature	known	templated	pig	ssc-miR-99a	ssc-mir-99a		NA	NA	NA	ENST00000362134
AAACCGTTACCATTACTGAGT	miRNA	ssc-miR-451	mature	known	templated	pig	ssc-miR-451	ssc-mir-451		NA	NA	NA	ENST00000362134
AAACGTGGATGTACTTGCT	miRNA	hsa-miR-302a-5p	mature	novel	templated	human	hsa-miR-302a-5p	bta-mir-302a	MI0009791	NA	NA	NA	NA
AAACGTGGATGTACTTGCTC	miRNA	hsa-miR-302a-5p	mature	novel	non-templated	human	hsa-miR-302a-5p	NA	NA	NA	NA	NA	NA
AAACGTGGATGTACTTGCTT	miRNA	hsa-miR-302a-5p	mature	novel	templated	human	hsa-miR-302a-5p	bta-mir-302a	MI0009791	NA	NA	NA	NA
AAACGTGGATGTACTTGCTTT	miRNA	bta-mir-302a	precursor	novel	non-templated	cattle	NA	bta-mir-302a	MI0002458	NA	NA	NA	NA
AAACGTGGATGTACTTGCTTTA	miRNA	bta-mir-302a	precursor	novel	non-templated	cattle	NA	bta-mir-302a	MI0017996	NA	NA	NA	NA
AAACTGTGGGGGCACTT	miRNA	ssc-miR-371-5p	mature	known	templated	pig	ssc-miR-371-5p	ssc-mir-371		NA	NA	NA	ENST00000385233,gene_biotype:processed_transcript,gene_symbol:MIR17HG
AAACTGTGGGGGCACTTT	miRNA	ssc-miR-371-5p	mature	known	templated	pig	ssc-miR-371-5p	ssc-mir-371	NA	NA	NA	NA	NA
AAACTGTGGGGGCACTTTC	miRNA	ssc-miR-371-5p	mature	known	templated	pig	ssc-miR-371-5p	ssc-mir-371	NA	NA	NA	NA	NA
AAAGAATTCTCCTTTTGGGC	miRNA	ssc-miR-186	mature	known	templated	pig	ssc-miR-186	ssc-mir-186	NA	NA	NA	NA	NA
AAAGAATTCTCCTTTTGGGCT	miRNA	ssc-miR-186	mature	known	templated	pig	ssc-miR-186	ssc-mir-186	NA	NA	NA	NA	NA
AAAGAATTCTCCTTTTGGGCTT	miRNA	ssc-miR-186	mature	known	templated	pig	ssc-miR-186	ssc-mir-186	NA	NA	NA	NA	NA
AAAGCACACGGCCTGCAGAGAGG	miRNA	ENSSSCG00000026843	precursor	pig predicted	non-templated	pig	NA	ENSSSCG00000026843	MI0013087	NA	NA	NA	NA
AAAGCACACGGCCTGCAGAGAGT	miRNA	hsa-mir-330	precursor	novel	templated	human	NA	NA	MI0013100	NA	NA	NA	NA
AAAGCTGGGTTGAGAGGGC	miRNA	ssc-miR-320	mature	known	templated	pig	ssc-miR-320	bta-mir-320a-2	NA	NA	NA	NA	NA
AAAGCTGGGTTGAGAGGGCG	miRNA	ssc-miR-320	mature	known	templated	pig	ssc-miR-320	ssc-mir-320	NA	NA	NA	NA	NA
AAAGCTGGGTTGAGAGGGCGA	miRNA	ssc-miR-320	mature	known	templated	pig	ssc-miR-320	ssc-mir-320	NA	NA	NA	NA	NA
AAAGCTGGGTTGAGAGGGCGAA	miRNA	ssc-miR-320	mature	known	templated	pig	ssc-miR-320	ssc-mir-320	NA	NA	NA	NA	NA
AAAGCTGGGTTGAGAGGGCGAAA	miRNA	ssc-miR-320	mature	known	templated	pig	ssc-miR-320	ssc-mir-320	NA	NA	NA	NA	NA
AAAGCTGGGTTGAGAGGGCGAAAA	miRNA	hsa-miR-320c	mature	novel	templated	human	hsa-miR-320c	ssc-mir-320		NA	NA	NA	ENST00000362134
AAAGCTGGGTTGAGAGGGCGAAG	miRNA	ssc-miR-320	mature	known	non-templated	pig	ssc-miR-320	NA		NA	NA	NA	ENST00000362188,gene_biotype:antisense,gene_symbol:MIR302B
AAAGCTGGGTTGAGAGGGCGAAT	miRNA	ssc-miR-320	mature	known	non-templated	pig	ssc-miR-320	NA		NA	NA	NA	ENST00000362188,gene_biotype:antisense,gene_symbol:MIR302B
AAAGCTGGGTTGAGAGGGCGAT	miRNA	ssc-miR-320	mature	known	non-templated	pig	ssc-miR-320	NA		NA	NA	NA	ENST00000362188,gene_biotype:antisense,gene_symbol:MIR302B
AAAGCTGGGTTGAGAGGGCGT	miRNA	ssc-miR-320	mature	known	non-templated	pig	ssc-miR-320	NA		NA	NA	NA	ENST00000362188,gene_biotype:antisense,gene_symbol:MIR302B
AAAGTGCTGACAGTGCAGATA	miRNA	bta-miR-106b	mature	novel	templated	cattle	bta-miR-106b	bta-mir-106b		NA	NA	NA	ENST00000362196
AAAGTGCTGTTCGTGCAGGTAG	miRNA	hsa-miR-93-5p	mature	novel	templated	human	hsa-miR-93-5p	bta-mir-93	MI0009724	NA	NA	NA	NA
AAAGTGCTGTTCGTGCAGGTAGA	miRNA	hsa-miR-93-5p	mature	novel	non-templated	human	hsa-miR-93-5p	NA	NA	NA	NA	NA	NA
AAAGTGCTTACAGTGCAGGT	miRNA	ssc-miR-106a	mature	known	templated	pig	ssc-miR-106a	ssc-mir-106a	NA	NA	NA	NA	NA
AAAGTGCTTACAGTGCAGGTAA	miRNA	ssc-miR-106a	mature	known	non-templated	pig	ssc-miR-106a	NA	MI0000772	NA	NA	NA	ENST00000362188,gene_biotype:antisense,gene_symbol:MIR302B
AAAGTGCTTACAGTGCAGGTAG	miRNA	ssc-miR-106a	mature	known	templated	pig	ssc-miR-106a	ssc-mir-106a	NA	NA	NA	NA	NA
AAAGTGCTTACAGTGCAGGTAGA	miRNA	ssc-miR-106a	mature	known	non-templated	pig	ssc-miR-106a	NA	MI0009792	NA	NA	NA	ENST00000362188,gene_biotype:antisense,gene_symbol:MIR302B
AAAGTGCTTATAGTGCAGGT	miRNA	ssc-miR-20a	mature	known	templated	pig	ssc-miR-20a	ssc-mir-20a	NA	NA	NA	NA	NA
AAAGTGCTTATAGTGCAGGTAA	miRNA	ssc-miR-20a	mature	known	non-templated	pig	ssc-miR-20a	NA	MI0009791	NA	NA	NA	ENST00000362188,gene_biotype:antisense,gene_symbol:MIR302B
AAAGTGCTTATAGTGCAGGTAG	miRNA	ssc-miR-20a	mature	known	templated	pig	ssc-miR-20a	ssc-mir-20a	NA	NA	NA	NA	NA
AAAGTGCTTATAGTGCAGGTAGA	miRNA	bta-miR-20a	mature	novel	non-templated	cattle	bta-miR-20a	NA		NA	NA	NA	ENST00000362279,gene_biotype:processed_transcript,gene_symbol:MIR17HG
AAAGTGCTTCCATGTTTTAGA	miRNA	bta-miR-302a	mature	novel	non-templated	cattle	bta-miR-302a	NA		NA	NA	NA	ENST00000362188,gene_biotype:antisense,gene_symbol:MIR302B
AAAGTGCTTCCATGTTTTAGC	miRNA	bta-miR-302a	mature	novel	non-templated	cattle	bta-miR-302a	NA		NA	NA	NA	ENST00000362188,gene_biotype:antisense,gene_symbol:MIR302B
AAAGTGCTTCCATGTTTTAGG	miRNA	bta-miR-302a	mature	novel	non-templated	cattle	bta-miR-302a	NA		NA	NA	NA	ENST00000362188,gene_biotype:antisense,gene_symbol:MIR302B
AAAGTGCTTCCATGTTTTAGTA	miRNA	bta-miR-302a	mature	novel	non-templated	cattle	bta-miR-302a	NA		NA	NA	NA	ENST00000362188,gene_biotype:antisense,gene_symbol:MIR302B
AAAGTGCTTCCATGTTTTAGTG	miRNA	bta-miR-302a	mature	novel	non-templated	cattle	bta-miR-302a	NA		NA	NA	NA	ENST00000362188,gene_biotype:antisense,gene_symbol:MIR302B
AAAGTGCTTCCATGTTTTAGTGA	miRNA	bta-miR-302a	mature	novel	non-templated	cattle	bta-miR-302a	NA		NA	NA	NA	NA
AAAGTGCTTCCATGTTTTAGTGAA	miRNA	bta-miR-302a	mature	novel	non-templated	cattle	bta-miR-302a	NA		NA	NA	NA	NA
AAAGTGCTTCCATGTTTTAGTGC	miRNA	bta-miR-302a	mature	novel	non-templated	cattle	bta-miR-302a	NA	NA	NA	NA	NA	NA
AAAGTGCTTCCATGTTTTAGTGG	miRNA	bta-miR-302a	mature	novel	non-templated	cattle	bta-miR-302a	NA	NA	NA	NA	NA	NA
AAAGTGCTTCCATGTTTTAGTGT	miRNA	bta-miR-302a	mature	novel	non-templated	cattle	bta-miR-302a	NA	NA	NA	NA	NA	NA
AAAGTTCTGAGACACTCCGACC	miRNA	ssc-miR-148a-5p	mature	known	non-templated	pig	ssc-miR-148a-5p	NA	MI0009791	NA	NA	NA	NA
AAAGTTCTGAGACACTCCGACT	miRNA	ssc-miR-148a-5p	mature	known	templated	pig	ssc-miR-148a-5p	ssc-mir-148a	NA	NA	NA	NA	NA
AAATCAGTATGAATAAAGTCGTGATACTGTAAACGCTTTCTGATG	miRNA	hsa-miR-3607-3p	mature	novel	non-templated	human	hsa-miR-3607-3p	NA		NA	NA	NA	NA
AAATCAGTATGAATAAAGTCGTGATACTGTAAACGCTTTCTGATGTA	miRNA	hsa-miR-3607-3p	mature	novel	non-templated	human	hsa-miR-3607-3p	NA		NA	NA	NA	NA
AAATGGATTTTTGGA	miRNA	bta-mir-1246	precursor	novel	non-templated	cattle	NA	bta-mir-1246	MI0002440	NA	NA	NA	ENST00000384891,gene_biotype:processed_transcript,gene_symbol:MIR205HG
AAATGGATTTTTGGAG	miRNA	bta-mir-1246	precursor	novel	non-templated	cattle	NA	bta-mir-1246	MI0002440	NA	NA	NA	ENST00000384891,gene_biotype:processed_transcript,gene_symbol:MIR205HG
AAATGGATTTTTGGAGC	miRNA	bta-mir-1246	precursor	novel	non-templated	cattle	NA	bta-mir-1246	MI0013092	NA	NA	NA	NA
AAATGGATTTTTGGAGCA	miRNA	bta-mir-1246	precursor	novel	non-templated	cattle	NA	bta-mir-1246	MI0013100	NA	NA	NA	NA
AAATGGATTTTTGGAGCC	miRNA	bta-miR-1246	mature	novel	non-templated	cattle	bta-miR-1246	NA		NA	NA	NA	ENST00000516795,gene_biotype:snRNA,gene_symbol:RNU2-44P
AAATGGATTTTTGGAGCT	miRNA	bta-miR-1246	mature	novel	non-templated	cattle	bta-miR-1246	NA		NA	NA	NA	ENST00000410144,gene_biotype:snRNA,gene_symbol:RNU2-3P
AAATGGATTTTTGGAGT	miRNA	bta-miR-1246	mature	novel	non-templated	cattle	bta-miR-1246	NA	NA	NA	NA	NA	NA
AAATTCGTATCTAGGGGAAT	miRNA	ssc-miR-10a-3p	mature	known	templated	pig	ssc-miR-10a-3p	ssc-mir-10a	NA	NA	NA	NA	NA
AACACTGTCTGGTAAC	miRNA	bta-miR-200a	mature	novel	templated	cattle	bta-miR-200a	bta-mir-200a	MI0005050	NA	NA	NA	NA
AACACTGTCTGGTAACG	miRNA	bta-miR-200a	mature	novel	templated	cattle	bta-miR-200a	bta-mir-200a	MI0005037	NA	NA	NA	NA
AACACTGTCTGGTAACGAT	miRNA	bta-miR-200a	mature	novel	templated	cattle	bta-miR-200a	bta-mir-200a	MI0005037	NA	NA	NA	NA
AACACTGTCTGGTAACGATG	miRNA	bta-miR-200a	mature	novel	templated	cattle	bta-miR-200a	bta-mir-200a	MI0005037	NA	NA	NA	NA
AACACTGTCTGGTAACGATGA	miRNA	bta-miR-200a	mature	novel	non-templated	cattle	bta-miR-200a	NA	NA	NA	NA	NA	NA
AACACTGTCTGGTAACGATGAT	miRNA	hsa-miR-200a-3p	mature	novel	non-templated	human	hsa-miR-200a-3p	NA	NA	NA	NA	NA	NA
AACACTGTCTGGTAACGATGC	miRNA	bta-miR-200a	mature	novel	non-templated	cattle	bta-miR-200a	NA	NA	NA	NA	NA	NA
AACACTGTCTGGTAACGATGCT	miRNA	hsa-miR-200a-3p	mature	novel	non-templated	human	hsa-miR-200a-3p	NA	NA	NA	NA	NA	NA
AACACTGTCTGGTAACGATGT	miRNA	bta-miR-200a	mature	novel	templated	cattle	bta-miR-200a	bta-mir-200a	MI0005037	NA	NA	NA	NA
AACACTGTCTGGTAACGATGTA	miRNA	bta-miR-200a	mature	novel	non-templated	cattle	bta-miR-200a	NA	NA	NA	NA	NA	NA
AACACTGTCTGGTAACGATGTC	miRNA	bta-miR-200a	mature	novel	non-templated	cattle	bta-miR-200a	NA	NA	NA	NA	NA	NA
AACACTGTCTGGTAACGATGTG	miRNA	bta-miR-200a	mature	novel	non-templated	cattle	bta-miR-200a	NA	NA	NA	NA	NA	NA
AACACTGTCTGGTAACGATGTT	miRNA	bta-miR-200a	mature	novel	templated	cattle	bta-miR-200a	bta-mir-200a	MI0005037	NA	NA	NA	NA
AACACTGTCTGGTAACGATGTTA	miRNA	bta-miR-200a	mature	novel	non-templated	cattle	bta-miR-200a	NA	NA	NA	NA	NA	NA
AACACTGTCTGGTAACGATGTTT	miRNA	bta-miR-200a	mature	novel	non-templated	cattle	bta-miR-200a	NA	NA	NA	NA	NA	NA
AACATAGCGAGACCCCGTCTCT	miRNA	ssc-mir-1285	precursor	known	non-templated	pig	NA	ssc-mir-1285	MI0002413	NA	NA	NA	ENST00000385044,gene_biotype:lincRNA,gene_symbol:MIR122
AACATAGCGAGACCCCGTCTCTT	miRNA	ssc-mir-1285	precursor	known	non-templated	pig	NA	ssc-mir-1285	MI0002413	NA	NA	NA	ENST00000385044,gene_biotype:lincRNA,gene_symbol:MIR122
AACATTCAACGCTGTCGGT	miRNA	ssc-miR-181a	mature	known	templated	pig	ssc-miR-181a	ssc-mir-181a-2	NA	NA	NA	NA	NA
AACATTCAACGCTGTCGGTG	miRNA	ssc-miR-181a	mature	known	templated	pig	ssc-miR-181a	ssc-mir-181a-2	NA	NA	NA	NA	NA
AACATTCAACGCTGTCGGTGA	miRNA	ssc-miR-181a	mature	known	templated	pig	ssc-miR-181a	ssc-mir-181a-2	NA	NA	NA	NA	NA
AACATTCAACGCTGTCGGTGAG	miRNA	ssc-miR-181a	mature	known	templated	pig	ssc-miR-181a	ssc-mir-181a-2	NA	NA	NA	NA	NA
AACATTCAACGCTGTCGGTGAGA	miRNA	ssc-miR-181a	mature	known	non-templated	pig	ssc-miR-181a	NA	MI0009792	NA	NA	NA	ENST00000362188,gene_biotype:antisense,gene_symbol:MIR302B
AACATTCAACGCTGTCGGTGAGC	miRNA	ssc-miR-181a	mature	known	non-templated	pig	ssc-miR-181a	NA	MI0000738	NA	NA	NA	NA
AACATTCAACGCTGTCGGTGAGT	miRNA	ssc-miR-181a	mature	known	templated	pig	ssc-miR-181a	ssc-mir-181a-2	NA	NA	NA	NA	NA
AACATTCATTGCTGTCGGTGGGT	miRNA	ssc-miR-181b	mature	known	templated	pig	ssc-miR-181b	ssc-mir-181b-2	NA	NA	NA	NA	NA
AACATTCATTGTTGTCGGTGGGT	miRNA	ssc-miR-181d-5p	mature	known	templated	pig	ssc-miR-181d-5p	ssc-mir-181d	NA	NA	NA	NA	NA
AACATTCATTGTTGTCGGTGGGTT	miRNA	ssc-miR-181d-5p	mature	known	templated	pig	ssc-miR-181d-5p	ssc-mir-181d	NA	NA	NA	NA	NA
AACCCGTAGATCCGAACTTG	miRNA	ssc-miR-100	mature	known	templated	pig	ssc-miR-100	ssc-mir-100	NA	NA	NA	NA	NA
AACCCGTAGATCCGAACTTGT	miRNA	ssc-miR-100	mature	known	templated	pig	ssc-miR-100	ssc-mir-100	NA	NA	NA	NA	NA
AACCCGTAGATCCGAACTTGTG	miRNA	ssc-miR-100	mature	known	templated	pig	ssc-miR-100	ssc-mir-100		NA	NA	NA	ENST00000618786,gene_biotype:misc_RNA,gene_symbol:RN7SL1
AACCCGTAGATCCGATCT	miRNA	ssc-miR-99a	mature	known	templated	pig	ssc-miR-99a	ssc-mir-99a		NA	NA	NA	ENST00000626159
AACCCGTAGATCCGATCTT	miRNA	ssc-miR-99a	mature	known	templated	pig	ssc-miR-99a	ssc-mir-99a		NA	NA	NA	NA
AACCCGTAGATCCGATCTTG	miRNA	ssc-miR-99a	mature	known	templated	pig	ssc-miR-99a	ssc-mir-99a		NA	NA	NA	ENST00000408840
AACCCGTAGATCCGATCTTGA	miRNA	ssc-miR-99a	mature	known	non-templated	pig	ssc-miR-99a	NA	MI0000738	NA	NA	NA	NA
AACCCGTAGATCCGATCTTGC	miRNA	ssc-miR-99a	mature	known	non-templated	pig	ssc-miR-99a	NA	MI0005038	NA	NA	NA	NA
AACCCGTAGATCCGATCTTGG	miRNA	ssc-miR-99a	mature	known	non-templated	pig	ssc-miR-99a	NA	MI0005038	NA	NA	NA	NA
AACCCGTAGATCCGATCTTGT	miRNA	ssc-miR-99a	mature	known	templated	pig	ssc-miR-99a	ssc-mir-99a		NA	NA	NA	ENST00000408840
AACCCGTAGATCCGATCTTGTA	miRNA	ssc-miR-99a	mature	known	non-templated	pig	ssc-miR-99a	NA	MI0005038	NA	NA	NA	NA
AACCCGTAGATCCGATCTTGTAA	miRNA	ssc-miR-99a	mature	known	non-templated	pig	ssc-miR-99a	NA	MI0005038	NA	NA	NA	NA
AACCCGTAGATCCGATCTTGTG	miRNA	ssc-miR-99a	mature	known	templated	pig	ssc-miR-99a	ssc-mir-99a		NA	NA	NA	ENST00000408840
AACCCGTAGATCCGATCTTGTGA	miRNA	ssc-miR-99a	mature	known	non-templated	pig	ssc-miR-99a	NA		NA	NA	NA	NA
AACCCGTAGATCCGATCTTGTGAA	miRNA	ssc-miR-99a	mature	known	non-templated	pig	ssc-miR-99a	NA		NA	NA	NA	NA
AACCCGTAGATCCGATCTTGTGC	miRNA	ssc-miR-99a	mature	known	non-templated	pig	ssc-miR-99a	NA		NA	NA	NA	NA
AACCCGTAGATCCGATCTTGTGG	miRNA	ssc-miR-99a	mature	known	templated	pig	ssc-miR-99a	ssc-mir-99a		NA	NA	NA	ENST00000408840
AACCCGTAGATCCGATCTTGTGT	miRNA	ssc-miR-99a	mature	known	non-templated	pig	ssc-miR-99a	NA	MI0000342	NA	NA	NA	NA
AACGCTTTCTGATGTA	miRNA	hsa-mir-3607	precursor	novel	non-templated	human	NA	hsa-mir-3607	MI0013100	NA	NA	NA	NA
AACGGAATCCCAAAAGC	miRNA	ssc-miR-191	mature	known	templated	pig	ssc-miR-191	ssc-mir-191		NA	NA	NA	ENST00000408840
AACGGAATCCCAAAAGCAGC	miRNA	ssc-miR-191	mature	known	templated	pig	ssc-miR-191	ssc-mir-191		NA	NA	NA	ENST00000384915,gene_biotype:lincRNA,gene_symbol:MIR194-2HG
AACGGAATCCCAAAAGCAGCA	miRNA	ssc-miR-191	mature	known	non-templated	pig	ssc-miR-191	NA	MI0000342	NA	NA	NA	NA
AACGGAATCCCAAAAGCAGCC	miRNA	ssc-miR-191	mature	known	non-templated	pig	ssc-miR-191	NA	MI0003602	NA	NA	NA	NA
AACGGAATCCCAAAAGCAGCT	miRNA	ssc-miR-191	mature	known	templated	pig	ssc-miR-191	ssc-mir-191		NA	NA	NA	ENST00000384915,gene_biotype:lincRNA,gene_symbol:MIR194-2HG
AACGGAATCCCAAAAGCAGCTA	miRNA	ssc-miR-191	mature	known	non-templated	pig	ssc-miR-191	NA		NA	NA	NA	NA
AACGGAATCCCAAAAGCAGCTG	miRNA	ssc-miR-191	mature	known	templated	pig	ssc-miR-191	ssc-mir-191		NA	NA	NA	ENST00000612936
AACGGAATCCCAAAAGCAGCTGA	miRNA	ssc-miR-191	mature	known	non-templated	pig	ssc-miR-191	NA		NA	NA	NA	NA
AACGGAATCCCAAAAGCAGCTGT	miRNA	ssc-miR-191	mature	known	templated	pig	ssc-miR-191	ssc-mir-191	NA	NA	NA	NA	NA
AACGGAATCCCAAAAGCAGCTT	miRNA	ssc-miR-191	mature	known	non-templated	pig	ssc-miR-191	NA		NA	NA	NA	ENST00000384871
AACTGTACTCCAGCCTGGGCAACATAGCGAGACCCCGTCTCTT	miRNA	ssc-miR-1285	mature	known	non-templated	pig	ssc-miR-1285	NA		NA	NA	NA	ENST00000362134
AACTGTGGGGGCACTTT	miRNA	ssc-miR-371-5p	mature	known	templated	pig	ssc-miR-371-5p	ssc-mir-371	NA	NA	NA	NA	NA
AACTTATCAGACTGATGTTGAC	miRNA	hsa-mir-21	precursor	novel	templated	human	NA	NA	MI0013100	NA	NA	NA	NA
AAGAAGTTGACTGAAG	miRNA	hsa-miR-3653-3p	mature	novel	templated	human	hsa-miR-3653-3p	hsa-mir-3653	MI0005037	NA	NA	NA	NA
AAGCAGGGTCGGGCC	miRNA	hsa-mir-7641-2	precursor	novel	non-templated	human	NA	hsa-mir-7641-2	MI0017997	NA	NA	NA	NA
AAGCTCATCAGACTGATGTTGAC	miRNA	hsa-mir-21	precursor	novel	templated	human	NA	NA	MI0013090	NA	NA	NA	ENST00000362111,gene_biotype:lincRNA,gene_symbol:MIR29A
AAGCTCGGTCTGAGGCCCCTC	miRNA	bta-miR-423-3p	mature	novel	templated	cattle	bta-miR-423-3p	ssc-mir-423		NA	NA	NA	ENST00000362134
AAGCTCGGTCTGAGGCCCCTCA	miRNA	bta-miR-423-3p	mature	novel	templated	cattle	bta-miR-423-3p	ssc-mir-423		NA	NA	NA	ENST00000362134
AAGCTCGGTCTGAGGCCCCTCAG	miRNA	ssc-miR-423-3p	mature	known	templated	pig	ssc-miR-423-3p	ssc-mir-423	NA	NA	NA	NA	NA
AAGCTCGGTCTGAGGCCCCTCAGA	miRNA	ssc-miR-423-3p	mature	known	non-templated	pig	ssc-miR-423-3p	NA		NA	NA	NA	ENST00000362134
AAGCTCGGTCTGAGGCCCCTCAGC	miRNA	ssc-miR-423-3p	mature	known	non-templated	pig	ssc-miR-423-3p	NA		NA	NA	NA	ENST00000362134
AAGCTCGGTCTGAGGCCCCTCAGG	miRNA	ssc-miR-423-3p	mature	known	non-templated	pig	ssc-miR-423-3p	NA		NA	NA	NA	ENST00000362134
AAGCTCGGTCTGAGGCCCCTCAGT	miRNA	ssc-miR-423-3p	mature	known	templated	pig	ssc-miR-423-3p	ssc-mir-423		NA	NA	NA	ENST00000612936
AAGCTCGGTCTGAGGCCCCTCAGTA	miRNA	ssc-miR-423-3p	mature	known	non-templated	pig	ssc-miR-423-3p	NA		NA	NA	NA	ENST00000362134
AAGCTCGGTCTGAGGCCCCTT	miRNA	ssc-miR-423-3p	mature	known	non-templated	pig	ssc-miR-423-3p	NA		NA	NA	NA	ENST00000362134
AAGCTGCCAGTTGAAGAAC	miRNA	ssc-miR-22-3p	mature	known	templated	pig	ssc-miR-22-3p	ssc-mir-22		NA	NA	NA	ENST00000612936
AAGCTGCCAGTTGAAGAACC	miRNA	ssc-miR-22-3p	mature	known	non-templated	pig	ssc-miR-22-3p	NA		NA	NA	NA	ENST00000362134
AAGCTGCCAGTTGAAGAACT	miRNA	ssc-miR-22-3p	mature	known	templated	pig	ssc-miR-22-3p	ssc-mir-22		NA	NA	NA	ENST00000618786,gene_biotype:misc_RNA,gene_symbol:RN7SL1
AAGCTGCCAGTTGAAGAACTG	miRNA	ssc-miR-22-3p	mature	known	templated	pig	ssc-miR-22-3p	ssc-mir-22		NA	NA	NA	ENST00000626159
AAGCTGCCAGTTGAAGAACTGA	miRNA	ssc-miR-22-3p	mature	known	non-templated	pig	ssc-miR-22-3p	NA		NA	NA	NA	ENST00000362134
AAGCTGCCAGTTGAAGAACTGC	miRNA	ssc-miR-22-3p	mature	known	non-templated	pig	ssc-miR-22-3p	NA		NA	NA	NA	ENST00000362134
AAGCTGCCAGTTGAAGAACTGG	miRNA	ssc-miR-22-3p	mature	known	non-templated	pig	ssc-miR-22-3p	NA		NA	NA	NA	ENST00000362134
AAGCTGCCAGTTGAAGAACTGT	miRNA	ssc-miR-22-3p	mature	known	templated	pig	ssc-miR-22-3p	ssc-mir-22		NA	NA	NA	NA
AAGCTGCCAGTTGAAGAACTGTA	miRNA	ssc-miR-22-3p	mature	known	non-templated	pig	ssc-miR-22-3p	NA		NA	NA	NA	ENST00000362134
AAGCTGCCAGTTGAAGAACTGTT	miRNA	ssc-miR-22-3p	mature	known	templated	pig	ssc-miR-22-3p	ssc-mir-22		NA	NA	NA	NA
AAGCTGGGTTGAGAGGGCGAA	miRNA	ssc-miR-320	mature	known	templated	pig	ssc-miR-320	ssc-mir-320		NA	NA	NA	NA
AAGCTGGGTTGAGAGGGCGAAA	miRNA	ssc-miR-320	mature	known	templated	pig	ssc-miR-320	ssc-mir-320		NA	NA	NA	NA
AAGCTTACCAGACTGATGTTGAC	miRNA	hsa-mir-21	precursor	novel	templated	human	NA	NA	MI0022126	NA	NA	NA	ENST00000385015,gene_biotype:lincRNA,gene_symbol:MIR29A
AAGCTTATCAGACCGATGTTGAC	miRNA	hsa-mir-21	precursor	novel	templated	human	NA	NA	MI0005056	NA	NA	NA	ENST00000384871
AAGCTTATCAGACTGACGTTGAC	miRNA	hsa-mir-21	precursor	novel	templated	human	NA	NA	MI0022120	NA	NA	NA	NA
AAGCTTATCAGACTGATG	miRNA	hsa-mir-21	precursor	novel	templated	human	NA	NA	MI0031640	NA	NA	NA	NA
AAGCTTATCAGACTGATGCTGAC	miRNA	hsa-mir-21	precursor	novel	templated	human	NA	NA	MI0031640	NA	NA	NA	NA
AAGCTTATCAGACTGATGT	miRNA	hsa-mir-21	precursor	novel	templated	human	NA	NA	MI0031640	NA	NA	NA	NA
AAGCTTATCAGACTGATGTT	miRNA	hsa-mir-21	precursor	novel	templated	human	NA	NA	MI0031640	NA	NA	NA	NA
AAGCTTATCAGACTGATGTTA	miRNA	hsa-mir-21	precursor	novel	templated	human	NA	NA	MI0031640	NA	NA	NA	NA
AAGCTTATCAGACTGATGTTG	miRNA	hsa-mir-21	precursor	novel	templated	human	NA	NA	MI0031640	NA	NA	NA	NA
AAGCTTATCAGACTGATGTTGA	miRNA	hsa-mir-21	precursor	novel	templated	human	NA	NA	MI0009815	NA	NA	NA	NA
AAGCTTATCAGACTGATGTTGAA	miRNA	hsa-mir-21	precursor	novel	templated	human	NA	NA	MI0009815	NA	NA	NA	NA
AAGCTTATCAGACTGATGTTGAC	miRNA	hsa-mir-21	precursor	novel	templated	human	NA	NA	MI0031640	NA	NA	NA	NA
AAGCTTATCAGACTGATGTTGACA	miRNA	hsa-mir-21	precursor	novel	templated	human	NA	NA	MI0031640	NA	NA	NA	NA
AAGCTTATCAGACTGATGTTGACC	miRNA	hsa-mir-21	precursor	novel	templated	human	NA	NA	MI0013164	NA	NA	NA	ENST00000626159
AAGCTTATCAGACTGATGTTGACG	miRNA	hsa-mir-21	precursor	novel	templated	human	NA	NA	MI0022160	NA	NA	NA	NA
AAGCTTATCAGACTGATGTTGACT	miRNA	hsa-mir-21	precursor	novel	templated	human	NA	NA	MI0022160	NA	NA	NA	NA
AAGCTTATCAGACTGATGTTGAT	miRNA	hsa-mir-21	precursor	novel	templated	human	NA	NA	MI0017996	NA	NA	NA	NA
AAGCTTATCAGACTGATGTTGG	miRNA	hsa-mir-21	precursor	novel	templated	human	NA	NA	MI0017996	NA	NA	NA	NA
AAGCTTATCAGACTGGTGTTGAC	miRNA	hsa-mir-21	precursor	novel	templated	human	NA	NA	MI0013147	NA	NA	NA	ENST00000408840
AAGCTTATCAGGCTGATGTTGAC	miRNA	hsa-mir-21	precursor	novel	templated	human	NA	NA	MI0013147	NA	NA	NA	ENST00000408840
AAGCTTATCGGACTGATGTTGAC	miRNA	hsa-mir-21	precursor	novel	templated	human	NA	NA	MI0013147	NA	NA	NA	ENST00000408840
AAGCTTGTCAGACTGATGTTGAC	miRNA	hsa-mir-21	precursor	novel	templated	human	NA	NA	MI0013147	NA	NA	NA	ENST00000408840
AAGGAGCTCACAGTCTATTG	miRNA	ssc-miR-28-5p	mature	known	templated	pig	ssc-miR-28-5p	ssc-mir-28		NA	NA	NA	NA
AAGGAGCTCACAGTCTATTGA	miRNA	ssc-miR-28-5p	mature	known	templated	pig	ssc-miR-28-5p	ssc-mir-28		NA	NA	NA	NA
AAGGAGCTCACAGTCTATTGAA	miRNA	ssc-miR-28-5p	mature	known	non-templated	pig	ssc-miR-28-5p	NA		NA	NA	NA	ENST00000362134
AAGGAGCTCACAGTCTATTGAG	miRNA	ssc-miR-28-5p	mature	known	templated	pig	ssc-miR-28-5p	ssc-mir-28		NA	NA	NA	NA
AAGGAGCTCACAGTCTATTGAGA	miRNA	ssc-miR-28-5p	mature	known	non-templated	pig	ssc-miR-28-5p	NA		NA	NA	NA	ENST00000362134
AAGGTGCATCTAGTGCAGATAG	miRNA	ssc-miR-18a	mature	known	templated	pig	ssc-miR-18a	ssc-mir-18a		NA	NA	NA	NA
AAGTCGTGATACTGTAAACGCTTTCTGATG	miRNA	hsa-miR-3607-3p	mature	novel	non-templated	human	hsa-miR-3607-3p	NA		NA	NA	NA	NA
AAGTCGTGATACTGTAAACGCTTTCTGATGTA	miRNA	hsa-miR-3607-3p	mature	novel	non-templated	human	hsa-miR-3607-3p	NA		NA	NA	NA	NA
AAGTGCCGCCATTTTTTG	miRNA	ssc-mir-371	precursor	known	non-templated	pig	NA	ssc-mir-371	MI0002413	NA	NA	NA	ENST00000385044,gene_biotype:lincRNA,gene_symbol:MIR122
AAGTGCCGCCATTTTTTGAGT	miRNA	ssc-mir-371	precursor	known	non-templated	pig	NA	ssc-mir-371	MI0002413	NA	NA	NA	ENST00000385044,gene_biotype:lincRNA,gene_symbol:MIR122
AAGTGCCGCCATTTTTTGAGTG	miRNA	ssc-mir-371	precursor	known	non-templated	pig	NA	ssc-mir-371	MI0031552	NA	NA	NA	NA
AAGTGCCGCCATTTTTTGAGTGT	miRNA	ssc-mir-371	precursor	known	non-templated	pig	NA	ssc-mir-371	MI0031552	NA	NA	NA	NA
AAGTGCTTCCATGTTTC	miRNA	bta-miR-302c	mature	novel	templated	cattle	bta-miR-302c	ENSSSCG00000019558		NA	NA	NA	ENST00000362134
AAGTGCTTCCATGTTTCAGT	miRNA	bta-miR-302c	mature	novel	templated	cattle	bta-miR-302c	ENSSSCG00000019558	MI0016053	NA	NA	NA	NA
AAGTGCTTCCATGTTTCAGTG	miRNA	bta-miR-302c	mature	novel	templated	cattle	bta-miR-302c	ENSSSCG00000019558		NA	NA	NA	ENST00000362134
AAGTGCTTCCATGTTTCAGTGA	miRNA	bta-miR-302c	mature	novel	non-templated	cattle	bta-miR-302c	NA	NA	NA	NA	NA	NA
AAGTGCTTCCATGTTTCAGTGG	miRNA	bta-miR-302c	mature	novel	templated	cattle	bta-miR-302c	ENSSSCG00000019558		NA	NA	NA	ENST00000362134
AAGTGCTTCCATGTTTCAGTGGA	miRNA	bta-miR-302c	mature	novel	templated	cattle	bta-miR-302c	ENSSSCG00000019558		NA	NA	NA	ENST00000362134
AAGTGCTTCCATGTTTCAGTGGC	miRNA	bta-miR-302c	mature	novel	non-templated	cattle	bta-miR-302c	NA	NA	NA	NA	NA	NA
AAGTGCTTCCATGTTTCAGTGGT	miRNA	bta-miR-302c	mature	novel	non-templated	cattle	bta-miR-302c	NA	NA	NA	NA	NA	NA
AAGTGCTTCCATGTTTCAGTGT	miRNA	bta-miR-302c	mature	novel	non-templated	cattle	bta-miR-302c	NA	NA	NA	NA	NA	NA
AAGTGCTTCCATGTTTT	miRNA	bta-miR-302d	mature	novel	templated	cattle	bta-miR-302d	bta-mir-302d		NA	NA	NA	ENST00000362134
AAGTGCTTCCATGTTTTAG	miRNA	bta-miR-302d	mature	novel	templated	cattle	bta-miR-302d	ENSSSCG00000018952		NA	NA	NA	ENST00000362134
AAGTGCTTCCATGTTTTAGA	miRNA	bta-miR-302d	mature	novel	non-templated	cattle	bta-miR-302d	NA		NA	NA	NA	ENST00000362188,gene_biotype:antisense,gene_symbol:MIR302B
AAGTGCTTCCATGTTTTAGC	miRNA	bta-miR-302d	mature	novel	non-templated	cattle	bta-miR-302d	NA		NA	NA	NA	ENST00000362188,gene_biotype:antisense,gene_symbol:MIR302B
AAGTGCTTCCATGTTTTAGCAG	miRNA	bta-miR-302d	mature	novel	non-templated	cattle	bta-miR-302d	NA	NA	NA	NA	NA	NA
AAGTGCTTCCATGTTTTAGG	miRNA	bta-miR-302d	mature	novel	non-templated	cattle	bta-miR-302d	NA		NA	NA	NA	ENST00000362188,gene_biotype:antisense,gene_symbol:MIR302B
AAGTGCTTCCATGTTTTAGT	miRNA	bta-miR-302d	mature	novel	templated	cattle	bta-miR-302d	ENSSSCG00000018952		NA	NA	NA	ENST00000362134
AAGTGCTTCCATGTTTTAGTA	miRNA	bta-miR-302b	mature	novel	templated	cattle	bta-miR-302b	ENSSSCG00000018952		NA	NA	NA	ENST00000362134
AAGTGCTTCCATGTTTTAGTAA	miRNA	bta-miR-302b	mature	novel	non-templated	cattle	bta-miR-302b	NA		NA	NA	NA	ENST00000362188,gene_biotype:antisense,gene_symbol:MIR302B
AAGTGCTTCCATGTTTTAGTAC	miRNA	bta-miR-302b	mature	novel	non-templated	cattle	bta-miR-302b	NA		NA	NA	NA	ENST00000362188,gene_biotype:antisense,gene_symbol:MIR302B
AAGTGCTTCCATGTTTTAGTAG	miRNA	bta-miR-302b	mature	novel	templated	cattle	bta-miR-302b	ENSSSCG00000018952		NA	NA	NA	ENST00000362134
AAGTGCTTCCATGTTTTAGTAGA	miRNA	bta-miR-302b	mature	novel	templated	cattle	bta-miR-302b	ENSSSCG00000018952		NA	NA	NA	ENST00000362134
AAGTGCTTCCATGTTTTAGTAGAA	miRNA	ENSSSCG00000018952	precursor	pig predicted	non-templated	pig	NA	ENSSSCG00000018952	MI0013087	NA	NA	NA	NA
AAGTGCTTCCATGTTTTAGTAGC	miRNA	bta-miR-302b	mature	novel	non-templated	cattle	bta-miR-302b	NA		NA	NA	NA	ENST00000362188,gene_biotype:antisense,gene_symbol:MIR302B
AAGTGCTTCCATGTTTTAGTAGG	miRNA	bta-miR-302b	mature	novel	templated	cattle	bta-miR-302b	hsa-mir-302b		NA	NA	NA	ENST00000362134
AAGTGCTTCCATGTTTTAGTAGT	miRNA	bta-miR-302b	mature	novel	non-templated	cattle	bta-miR-302b	NA		NA	NA	NA	ENST00000362188,gene_biotype:antisense,gene_symbol:MIR302B
AAGTGCTTCCATGTTTTAGTAT	miRNA	bta-miR-302b	mature	novel	non-templated	cattle	bta-miR-302b	NA		NA	NA	NA	ENST00000362188,gene_biotype:antisense,gene_symbol:MIR302B
AAGTGCTTCCATGTTTTAGTG	miRNA	bta-miR-302a	mature	novel	templated	cattle	bta-miR-302a	bta-mir-302d		NA	NA	NA	ENST00000362134
AAGTGCTTCCATGTTTTAGTGA	miRNA	bta-miR-302a	mature	novel	templated	cattle	bta-miR-302a	bta-mir-302a		NA	NA	NA	ENST00000362134
AAGTGCTTCCATGTTTTAGTGAA	miRNA	bta-miR-302a	mature	novel	non-templated	cattle	bta-miR-302a	NA		NA	NA	NA	NA
AAGTGCTTCCATGTTTTAGTGC	miRNA	bta-miR-302a	mature	novel	templated	cattle	bta-miR-302a	bta-mir-302d		NA	NA	NA	ENST00000362134
AAGTGCTTCCATGTTTTAGTGG	miRNA	bta-miR-302a	mature	novel	non-templated	cattle	bta-miR-302a	NA		NA	NA	NA	ENST00000362188,gene_biotype:antisense,gene_symbol:MIR302B
AAGTGCTTCCATGTTTTAGTGT	miRNA	bta-miR-302a	mature	novel	non-templated	cattle	bta-miR-302a	NA		NA	NA	NA	ENST00000362188,gene_biotype:antisense,gene_symbol:MIR302B
AAGTGGTTTTACCCTATGGTAG	miRNA	ssc-miR-140-5p	mature	known	non-templated	pig	ssc-miR-140-5p	NA		NA	NA	NA	ENST00000362134
AAGTTCTGAGACACTCCGACT	miRNA	ssc-miR-148a-5p	mature	known	templated	pig	ssc-miR-148a-5p	ssc-mir-148a	NA	NA	NA	NA	NA
AATACTGCCGGGTAATGAT	miRNA	bta-miR-200c	mature	novel	templated	cattle	bta-miR-200c	bta-mir-200c		NA	NA	NA	ENST00000362134
AATACTGCCGGGTAATGATG	miRNA	bta-miR-200c	mature	novel	templated	cattle	bta-miR-200c	bta-mir-200c		NA	NA	NA	ENST00000362134
AATACTGCCGGGTAATGATGG	miRNA	bta-miR-200c	mature	novel	templated	cattle	bta-miR-200c	bta-mir-200c		NA	NA	NA	ENST00000362134
AATACTGCCGGGTAATGATGGA	miRNA	bta-miR-200c	mature	novel	templated	cattle	bta-miR-200c	bta-mir-200c		NA	NA	NA	ENST00000362134
AATACTGCCGGGTAATGATGGAA	miRNA	bta-miR-200c	mature	novel	non-templated	cattle	bta-miR-200c	NA	NA	NA	NA	NA	NA
AATACTGCCGGGTAATGATGGAT	miRNA	bta-miR-200c	mature	novel	non-templated	cattle	bta-miR-200c	NA	NA	NA	NA	NA	NA
AATACTGCCGGGTAATGATGGG	miRNA	bta-miR-200c	mature	novel	non-templated	cattle	bta-miR-200c	NA	NA	NA	NA	NA	NA
AATACTGCCGGGTAATGATGGT	miRNA	bta-miR-200c	mature	novel	non-templated	cattle	bta-miR-200c	NA	NA	NA	NA	NA	NA
AATACTGCCTGGTAATGATA	miRNA	bta-miR-200b	mature	novel	non-templated	cattle	bta-miR-200b	NA	NA	NA	NA	NA	NA
AATACTGCCTGGTAATGATG	miRNA	bta-miR-200b	mature	novel	templated	cattle	bta-miR-200b	ENSSSCG00000024128		NA	NA	NA	ENST00000362134
AATACTGCCTGGTAATGATGA	miRNA	bta-miR-200b	mature	novel	templated	cattle	bta-miR-200b	ENSSSCG00000024128		NA	NA	NA	ENST00000362134
AATACTGCCTGGTAATGATGAA	miRNA	hsa-miR-200b-3p	mature	novel	non-templated	human	hsa-miR-200b-3p	NA	NA	NA	NA	NA	NA
AATACTGCCTGGTAATGATGAC	miRNA	hsa-miR-200b-3p	mature	novel	templated	human	hsa-miR-200b-3p	hsa-mir-200b		NA	NA	NA	ENST00000362134
AATACTGCCTGGTAATGATGACG	miRNA	hsa-mir-200b	precursor	novel	non-templated	human	NA	hsa-mir-200b	MI0013164	NA	NA	NA	ENST00000626159
AATACTGCCTGGTAATGATGAT	miRNA	hsa-miR-200b-3p	mature	novel	non-templated	human	hsa-miR-200b-3p	NA	NA	NA	NA	NA	NA
AATACTGCCTGGTAATGATGCC	miRNA	hsa-miR-200b-3p	mature	novel	non-templated	human	hsa-miR-200b-3p	NA	NA	NA	NA	NA	NA
AATACTGCCTGGTAATGATGGC	miRNA	hsa-miR-200b-3p	mature	novel	non-templated	human	hsa-miR-200b-3p	NA	NA	NA	NA	NA	NA
AATACTGCCTGGTAATGATGT	miRNA	bta-miR-200b	mature	novel	non-templated	cattle	bta-miR-200b	NA	NA	NA	NA	NA	NA
AATACTGCCTGGTAATGATGTC	miRNA	hsa-miR-200b-3p	mature	novel	non-templated	human	hsa-miR-200b-3p	NA	NA	NA	NA	NA	NA
AATACTGTCTGGTAATGCCG	miRNA	ssc-miR-429	mature	known	templated	pig	ssc-miR-429	ssc-mir-429	NA	NA	NA	NA	NA
AATACTGTCTGGTAATGCCGA	miRNA	ssc-miR-429	mature	known	non-templated	pig	ssc-miR-429	NA		NA	NA	NA	ENST00000362134
AATACTGTCTGGTAATGCCGC	miRNA	ssc-miR-429	mature	known	non-templated	pig	ssc-miR-429	NA		NA	NA	NA	ENST00000362134
AATACTGTCTGGTAATGCCGT	miRNA	ssc-miR-429	mature	known	templated	pig	ssc-miR-429	ssc-mir-429	NA	NA	NA	NA	NA
AATAGCCACTGTACT	miRNA	ssc-mir-1285	precursor	known	non-templated	pig	NA	ssc-mir-1285	MI0017997	NA	NA	NA	NA
AATAGCCACTGTACTCC	miRNA	ssc-mir-1285	precursor	known	non-templated	pig	NA	ssc-mir-1285	MI0002439	NA	NA	NA	NA
AATAGCCACTGTACTCCAGCC	miRNA	ssc-mir-1285	precursor	known	non-templated	pig	NA	ssc-mir-1285	MI0002439	NA	NA	NA	NA
AATAGCCACTGTACTCCAGCCTGGGC	miRNA	ssc-mir-1285	precursor	known	non-templated	pig	NA	ssc-mir-1285	MI0008216	NA	NA	NA	ENST00000385130,gene_biotype:lincRNA,gene_symbol:MIR34A
AATAGCCACTGTACTCCAGCCTGGGCAACATAGCGAGACCCC	miRNA	ssc-mir-1285	precursor	known	non-templated	pig	NA	ssc-mir-1285	MI0013111	NA	NA	NA	ENST00000386972,gene_biotype:lincRNA,gene_symbol:MIR24-2
AATAGCCACTGTACTCCAGCCTGGGCAACATAGCGAGACCCCGTC	miRNA	ssc-miR-1285	mature	known	templated	pig	ssc-miR-1285	ssc-mir-1285		NA	NA	NA	NA
AATAGCCACTGTACTCCAGCCTGGGCAACATAGCGAGACCCCGTCT	miRNA	ssc-miR-1285	mature	known	templated	pig	ssc-miR-1285	ssc-mir-1285	NA	NA	NA	NA	NA
AATAGCCACTGTACTCCAGCCTGGGCAACATAGCGAGACCCCGTCTCT	miRNA	ssc-miR-1285	mature	known	templated	pig	ssc-miR-1285	ssc-mir-1285	NA	NA	NA	NA	NA
AATAGCCACTGTACTCCAGCCTGGGCAACATAGCGAGACCCCGTCTCTA	miRNA	ssc-miR-1285	mature	known	non-templated	pig	ssc-miR-1285	NA		NA	NA	NA	ENST00000362134
AATAGCCACTGTACTCCAGCCTGGGCAACATAGCGAGACCCCGTCTCTC	miRNA	ssc-miR-1285	mature	known	non-templated	pig	ssc-miR-1285	NA		NA	NA	NA	ENST00000362134
AATAGCCACTGTACTCCAGCCTGGGCAACATAGCGAGACCCCGTCTCTG	miRNA	ssc-miR-1285	mature	known	non-templated	pig	ssc-miR-1285	NA		NA	NA	NA	ENST00000362134
AATAGCCACTGTACTCCAGCCTGGGCAACATAGCGAGACCCCGTCTCTT	miRNA	ssc-miR-1285	mature	known	templated	pig	ssc-miR-1285	ssc-mir-1285	NA	NA	NA	NA	NA
AATAGCCACTGTACTCCAGCCTGGGCAACATAGCGAGACCCCGTCTCTTA	miRNA	ssc-miR-1285	mature	known	non-templated	pig	ssc-miR-1285	NA		NA	NA	NA	ENST00000362134
AATAGCCACTGTACTCCAGCCTGGGCAACATAGCGAGACCCCGTCTCTTT	miRNA	ssc-miR-1285	mature	known	templated	pig	ssc-miR-1285	ssc-mir-1285		NA	NA	NA	ENST00000385300,gene_biotype:lincRNA,gene_symbol:CARMN
AATCACTAACCACACGGCCAG	miRNA	hsa-miR-34c-3p	mature	novel	templated	human	hsa-miR-34c-3p	ssc-mir-34c-2		NA	NA	NA	ENST00000362134
AATCACTAACCACACGGCCAGA	miRNA	hsa-miR-34c-3p	mature	novel	non-templated	human	hsa-miR-34c-3p	NA	NA	NA	NA	NA	NA
AATCACTAACCACACGGCCAGG	miRNA	hsa-miR-34c-3p	mature	novel	templated	human	hsa-miR-34c-3p	ssc-mir-34c-2		NA	NA	NA	ENST00000362134
AATCACTAATTCCACTGCCAT	miRNA	ENSSSCG00000027451	precursor	pig predicted	non-templated	pig	NA	ENSSSCG00000027451	MI0013087	NA	NA	NA	NA
AATCACTAATTCCACTGCCATC	miRNA	ENSSSCG00000027451	precursor	pig predicted	non-templated	pig	NA	ENSSSCG00000027451	MI0013087	NA	NA	NA	NA
AATCACTAATTCCACTGCCATCA	miRNA	ENSSSCG00000027451	precursor	pig predicted	non-templated	pig	NA	ENSSSCG00000027451	MI0013087	NA	NA	NA	NA
AATCAGACTGATGTTGAC	miRNA	hsa-mir-21	precursor	novel	templated	human	NA	NA	MI0013127	NA	NA	NA	ENST00000384915,gene_biotype:lincRNA,gene_symbol:MIR194-2HG
AATCCTTGGAACCTAGGTGTGAGT	miRNA	ssc-miR-362	mature	known	templated	pig	ssc-miR-362	ssc-mir-362		NA	NA	NA	ENST00000362201
AATCCTTGGAACCTAGGTGTGAGTG	miRNA	ssc-miR-362	mature	known	templated	pig	ssc-miR-362	ssc-mir-362		NA	NA	NA	ENST00000362201
AATCCTTGGAACCTAGGTGTGAGTGC	miRNA	ssc-miR-362	mature	known	templated	pig	ssc-miR-362	ssc-mir-362	NA	NA	NA	NA	NA
AATGACACGATCACTCCCGTTG	miRNA	ssc-miR-425-5p	mature	known	templated	pig	ssc-miR-425-5p	ssc-mir-425	NA	NA	NA	NA	NA
AATGACACGATCACTCCCGTTGA	miRNA	ssc-miR-425-5p	mature	known	templated	pig	ssc-miR-425-5p	ssc-mir-425		NA	NA	NA	ENST00000360737,gene_biotype:lincRNA,gene_symbol:MIRLET7BHG
AATGACACGATCACTCCCGTTGAG	miRNA	ssc-miR-425-5p	mature	known	templated	pig	ssc-miR-425-5p	ssc-mir-425		NA	NA	NA	ENST00000360737,gene_biotype:lincRNA,gene_symbol:MIRLET7BHG
AATGACACGATCACTCCCGTTGAGA	miRNA	ssc-miR-425-5p	mature	known	non-templated	pig	ssc-miR-425-5p	NA		NA	NA	NA	ENST00000362134
AATGACACGATCACTCCCGTTGAGC	miRNA	ssc-miR-425-5p	mature	known	non-templated	pig	ssc-miR-425-5p	NA		NA	NA	NA	ENST00000362134
AATGACACGATCACTCCCGTTGAGT	miRNA	ssc-miR-425-5p	mature	known	templated	pig	ssc-miR-425-5p	ssc-mir-425		NA	NA	NA	ENST00000360737,gene_biotype:lincRNA,gene_symbol:MIRLET7BHG
AATGCCCCTAAAAATCCTTAT	miRNA	ssc-miR-365-3p	mature	known	templated	pig	ssc-miR-365-3p	ssc-mir-365-2		NA	NA	NA	ENST00000360737,gene_biotype:lincRNA,gene_symbol:MIRLET7BHG
AATGGATTTTTGGAG	miRNA	bta-miR-1246	mature	novel	templated	cattle	bta-miR-1246	bta-mir-1246		NA	NA	NA	ENST00000362134
AATGGATTTTTGGAGC	miRNA	bta-miR-1246	mature	novel	templated	cattle	bta-miR-1246	bta-mir-1246		NA	NA	NA	ENST00000362134
AATGGATTTTTGGAGCC	miRNA	bta-miR-1246	mature	novel	non-templated	cattle	bta-miR-1246	NA		NA	NA	NA	ENST00000516795,gene_biotype:snRNA,gene_symbol:RNU2-44P
AATGGATTTTTGGAGCT	miRNA	bta-miR-1246	mature	novel	non-templated	cattle	bta-miR-1246	NA		NA	NA	NA	ENST00000410666,gene_biotype:snRNA,gene_symbol:RNU2-49P
AATGGATTTTTGGAGT	miRNA	bta-miR-1246	mature	novel	non-templated	cattle	bta-miR-1246	NA	NA	NA	NA	NA	NA
AATGGCGCCACTAGGGTTGTG	miRNA	bta-miR-652	mature	novel	templated	cattle	bta-miR-652	ssc-mir-652		NA	NA	NA	ENST00000362134
AATGGCGCCACTAGGGTTGTGT	miRNA	bta-miR-652	mature	novel	non-templated	cattle	bta-miR-652	NA		NA	NA	NA	NA
AATTGCACGGTATCCATCTGTA	miRNA	ssc-miR-363	mature	known	templated	pig	ssc-miR-363	ssc-mir-363-2		NA	NA	NA	ENST00000360737,gene_biotype:lincRNA,gene_symbol:MIRLET7BHG
AATTGCACTTTAGCAATGGTG	miRNA	bta-miR-367	mature	novel	templated	cattle	bta-miR-367	ENSSSCG00000018444		NA	NA	NA	ENST00000362134
ACACTGTCTGGTAACGATGTT	miRNA	bta-miR-200a	mature	novel	templated	cattle	bta-miR-200a	bta-mir-200a		NA	NA	NA	NA
ACAGATTCGATTCTAGGGGAAT	miRNA	hsa-miR-10b-3p	mature	novel	templated	human	hsa-miR-10b-3p	ssc-mir-10b		NA	NA	NA	ENST00000362134
ACAGTACTGTGATAACTGA	miRNA	ssc-miR-101	mature	known	templated	pig	ssc-miR-101	ssc-mir-101-2	NA	NA	NA	NA	NA
ACAGTACTGTGATAACTGAA	miRNA	ssc-miR-101	mature	known	templated	pig	ssc-miR-101	ssc-mir-101-2	NA	NA	NA	NA	NA
ACAGTACTGTGATAACTGAAA	miRNA	ssc-miR-101	mature	known	non-templated	pig	ssc-miR-101	NA		NA	NA	NA	ENST00000362134
ACAGTACTGTGATAACTGAAG	miRNA	ssc-miR-101	mature	known	templated	pig	ssc-miR-101	ssc-mir-101-2	NA	NA	NA	NA	NA
ACATAGCGAGACCCCGTCTCT	miRNA	ssc-mir-1285	precursor	known	non-templated	pig	NA	ssc-mir-1285	MI0013111	NA	NA	NA	ENST00000386972,gene_biotype:lincRNA,gene_symbol:MIR24-2
ACATAGCGAGACCCCGTCTCTT	miRNA	ssc-mir-1285	precursor	known	non-templated	pig	NA	ssc-mir-1285	MI0013111	NA	NA	NA	ENST00000386972,gene_biotype:lincRNA,gene_symbol:MIR24-2
ACATGCCTTGAGTGTAGGACCGT	miRNA	ssc-miR-532-5p	mature	known	templated	pig	ssc-miR-532-5p	ssc-mir-532		NA	NA	NA	NA
ACATTCAACGCTGTCGGTGAGT	miRNA	ssc-miR-181a	mature	known	templated	pig	ssc-miR-181a	ssc-mir-181a-2		NA	NA	NA	ENST00000626159
ACCACAGGGTAGAACC	miRNA	ssc-miR-140-3p	mature	known	templated	pig	ssc-miR-140-3p	ssc-mir-140		NA	NA	NA	ENST00000385233,gene_biotype:processed_transcript,gene_symbol:MIR17HG
ACCACAGGGTAGAACCACGG	miRNA	ssc-miR-140-3p	mature	known	templated	pig	ssc-miR-140-3p	ssc-mir-140		NA	NA	NA	NA
ACCACAGGGTAGAACCACGGA	miRNA	ssc-miR-140-3p	mature	known	templated	pig	ssc-miR-140-3p	ssc-mir-140		NA	NA	NA	ENST00000618786,gene_biotype:misc_RNA,gene_symbol:RN7SL1
ACCACAGGGTAGAACCACGGAC	miRNA	ssc-miR-140-3p	mature	known	templated	pig	ssc-miR-140-3p	ssc-mir-140		NA	NA	NA	ENST00000362201
ACCACAGGGTAGAACCACGGACA	miRNA	ssc-miR-140-3p	mature	known	templated	pig	ssc-miR-140-3p	ssc-mir-140		NA	NA	NA	ENST00000362201
ACCACAGGGTAGAACCACGGACG	miRNA	ssc-miR-140-3p	mature	known	non-templated	pig	ssc-miR-140-3p	NA		NA	NA	NA	ENST00000362134
ACCACAGGGTAGAACCACGGAT	miRNA	ssc-miR-140-3p	mature	known	non-templated	pig	ssc-miR-140-3p	NA		NA	NA	NA	ENST00000362134
ACCCGTAGAACCGACCTTGC	miRNA	ssc-miR-99b	mature	known	templated	pig	ssc-miR-99b	ssc-mir-99b		NA	NA	NA	ENST00000362201
ACCCGTAGAACCGACCTTGCA	miRNA	ssc-miR-99b	mature	known	non-templated	pig	ssc-miR-99b	NA		NA	NA	NA	ENST00000362134
ACCCGTAGAACCGACCTTGCG	miRNA	ssc-miR-99b	mature	known	templated	pig	ssc-miR-99b	ssc-mir-99b		NA	NA	NA	ENST00000362201
ACCCGTAGATCCGATCTTG	miRNA	ssc-miR-99a	mature	known	templated	pig	ssc-miR-99a	ssc-mir-99a		NA	NA	NA	ENST00000362201
ACCCGTAGATCCGATCTTGC	miRNA	ssc-miR-99a	mature	known	non-templated	pig	ssc-miR-99a	NA		NA	NA	NA	ENST00000362134
ACCCGTAGATCCGATCTTGG	miRNA	ssc-miR-99a	mature	known	non-templated	pig	ssc-miR-99a	NA		NA	NA	NA	ENST00000362134
ACCCGTAGATCCGATCTTGT	miRNA	ssc-miR-99a	mature	known	templated	pig	ssc-miR-99a	ssc-mir-99a		NA	NA	NA	ENST00000362201
ACCCGTAGATCCGATCTTGTG	miRNA	ssc-miR-99a	mature	known	templated	pig	ssc-miR-99a	ssc-mir-99a		NA	NA	NA	NA
ACCCGTAGATCCGATCTTGTGA	miRNA	ssc-miR-99a	mature	known	non-templated	pig	ssc-miR-99a	NA		NA	NA	NA	ENST00000362134
ACCCGTAGATCCGATCTTGTGT	miRNA	ssc-miR-99a	mature	known	non-templated	pig	ssc-miR-99a	NA		NA	NA	NA	ENST00000362134
ACCCTGTAGAACCGAATT	miRNA	ssc-miR-10b	mature	known	templated	pig	ssc-miR-10b	ssc-mir-10b		NA	NA	NA	NA
ACCCTGTAGAACCGAATTTG	miRNA	ssc-miR-10b	mature	known	templated	pig	ssc-miR-10b	ssc-mir-10b		NA	NA	NA	NA
ACCCTGTAGAACCGAATTTGA	miRNA	ssc-miR-10b	mature	known	non-templated	pig	ssc-miR-10b	NA		NA	NA	NA	ENST00000362134
ACCCTGTAGAACCGAATTTGC	miRNA	ssc-miR-10b	mature	known	non-templated	pig	ssc-miR-10b	NA		NA	NA	NA	ENST00000362134
ACCCTGTAGAACCGAATTTGT	miRNA	ssc-miR-10b	mature	known	templated	pig	ssc-miR-10b	ssc-mir-10b		NA	NA	NA	ENST00000384871
ACCCTGTAGAACCGAATTTGTA	miRNA	ssc-miR-10b	mature	known	non-templated	pig	ssc-miR-10b	NA		NA	NA	NA	ENST00000362134
ACCCTGTAGAACCGAATTTGTG	miRNA	ssc-miR-10b	mature	known	templated	pig	ssc-miR-10b	ssc-mir-10b		NA	NA	NA	ENST00000384871
ACCCTGTAGAACCGAATTTGTGA	miRNA	bta-miR-10b	mature	novel	non-templated	cattle	bta-miR-10b	NA		NA	NA	NA	ENST00000385043,gene_biotype:sense_intronic,gene_symbol:MIR10A
ACCCTGTAGAACCGAATTTGTGC	miRNA	bta-miR-10b	mature	novel	non-templated	cattle	bta-miR-10b	NA		NA	NA	NA	ENST00000385043,gene_biotype:sense_intronic,gene_symbol:MIR10A
ACCCTGTAGAACCGAATTTGTGT	miRNA	bta-miR-10b	mature	novel	templated	cattle	bta-miR-10b	ssc-mir-10b		NA	NA	NA	ENST00000362134
ACCCTGTAGAACCGAATTTGTGTG	miRNA	ssc-mir-10b	precursor	known	non-templated	pig	NA	ssc-mir-10b	MI0013113	NA	NA	NA	NA
ACCCTGTAGAACCGAATTTGTT	miRNA	ssc-miR-10b	mature	known	non-templated	pig	ssc-miR-10b	NA		NA	NA	NA	ENST00000362134
ACCCTGTAGATCCGAAT	miRNA	ssc-miR-10a-5p	mature	known	templated	pig	ssc-miR-10a-5p	ssc-mir-10a	NA	NA	NA	NA	NA
ACCCTGTAGATCCGAATC	miRNA	ssc-miR-10a-5p	mature	known	non-templated	pig	ssc-miR-10a-5p	NA		NA	NA	NA	ENST00000362134
ACCCTGTAGATCCGAATT	miRNA	ssc-miR-10a-5p	mature	known	templated	pig	ssc-miR-10a-5p	ssc-mir-10a		NA	NA	NA	ENST00000384871
ACCCTGTAGATCCGAATTT	miRNA	ssc-miR-10a-5p	mature	known	templated	pig	ssc-miR-10a-5p	ssc-mir-10a		NA	NA	NA	ENST00000384871
ACCCTGTAGATCCGAATTTG	miRNA	ssc-miR-10a-5p	mature	known	templated	pig	ssc-miR-10a-5p	ssc-mir-10a		NA	NA	NA	ENST00000384871
ACCCTGTAGATCCGAATTTGA	miRNA	ssc-miR-10a-5p	mature	known	non-templated	pig	ssc-miR-10a-5p	NA		NA	NA	NA	ENST00000362134
ACCCTGTAGATCCGAATTTGC	miRNA	ssc-miR-10a-5p	mature	known	non-templated	pig	ssc-miR-10a-5p	NA		NA	NA	NA	ENST00000362134
ACCCTGTAGATCCGAATTTGG	miRNA	ssc-miR-10a-5p	mature	known	non-templated	pig	ssc-miR-10a-5p	NA		NA	NA	NA	ENST00000362134
ACCCTGTAGATCCGAATTTGT	miRNA	ssc-miR-10a-5p	mature	known	templated	pig	ssc-miR-10a-5p	ssc-mir-10a		NA	NA	NA	ENST00000384961,gene_biotype:antisense,gene_symbol:MIR133A1HG
ACCCTGTAGATCCGAATTTGTA	miRNA	ssc-miR-10a-5p	mature	known	non-templated	pig	ssc-miR-10a-5p	NA		NA	NA	NA	ENST00000362134
ACCCTGTAGATCCGAATTTGTG	miRNA	ssc-miR-10a-5p	mature	known	templated	pig	ssc-miR-10a-5p	ssc-mir-10a		NA	NA	NA	ENST00000385044,gene_biotype:lincRNA,gene_symbol:MIR122
ACCCTGTAGATCCGAATTTGTGA	miRNA	bta-miR-10a	mature	novel	non-templated	cattle	bta-miR-10a	NA		NA	NA	NA	ENST00000385043,gene_biotype:sense_intronic,gene_symbol:MIR10A
ACCCTGTAGATCCGAATTTGTGC	miRNA	bta-miR-10a	mature	novel	non-templated	cattle	bta-miR-10a	NA		NA	NA	NA	ENST00000385043,gene_biotype:sense_intronic,gene_symbol:MIR10A
ACCCTGTAGATCCGAATTTGTGG	miRNA	bta-miR-10a	mature	novel	non-templated	cattle	bta-miR-10a	NA		NA	NA	NA	ENST00000385043,gene_biotype:sense_intronic,gene_symbol:MIR10A
ACCCTGTAGATCCGAATTTGTGT	miRNA	bta-miR-10a	mature	novel	templated	cattle	bta-miR-10a	ssc-mir-10a		NA	NA	NA	ENST00000362134
ACCCTGTAGATCCGAATTTGTT	miRNA	ssc-miR-10a-5p	mature	known	non-templated	pig	ssc-miR-10a-5p	NA		NA	NA	NA	ENST00000362134
ACCTTCTTGTATAAGCACTGTGC	miRNA	bta-miR-1248	mature	novel	templated	cattle	bta-miR-1248	bta-mir-1248-2		NA	NA	NA	NA
ACCTTCTTGTATAAGCACTGTGCT	miRNA	bta-miR-1248	mature	novel	templated	cattle	bta-miR-1248	bta-mir-1248-2		NA	NA	NA	NA
ACGCCCTTCCCCCCCTTCTTC	miRNA	ssc-miR-1249	mature	known	templated	pig	ssc-miR-1249	ssc-mir-1249-1		NA	NA	NA	ENST00000385044,gene_biotype:lincRNA,gene_symbol:MIR122
ACGCCCTTCCCCCCCTTCTTCA	miRNA	ssc-miR-1249	mature	known	templated	pig	ssc-miR-1249	ssc-mir-1249-1	NA	NA	NA	NA	NA
ACGCTTATCAGACTGATGTTGAC	miRNA	hsa-mir-21	precursor	novel	templated	human	NA	NA	MI0022122	NA	NA	NA	ENST00000384871
ACGGAATCCCAAAAGCAGCTG	miRNA	ssc-miR-191	mature	known	templated	pig	ssc-miR-191	ssc-mir-191	NA	NA	NA	NA	NA
ACGTTGGCTCTGGTGGTGATG	miRNA	ssc-miR-1306-3p	mature	known	templated	pig	ssc-miR-1306-3p	ssc-mir-1306	NA	NA	NA	NA	NA
ACGTTGGCTCTGGTGGTGATGT	miRNA	ssc-miR-1306-3p	mature	known	non-templated	pig	ssc-miR-1306-3p	NA		NA	NA	NA	ENST00000362134
ACTACAGAACTTTGT	miRNA	ssc-miR-148a-3p	mature	known	templated	pig	ssc-miR-148a-3p	ssc-mir-148a	NA	NA	NA	NA	NA
ACTAGACTGAAGCTCCTTGAG	miRNA	bta-miR-151-3p	mature	novel	templated	cattle	bta-miR-151-3p	ssc-mir-151		NA	NA	NA	ENST00000362134
ACTAGACTGAAGCTCCTTGAGG	miRNA	ssc-miR-151-3p	mature	known	templated	pig	ssc-miR-151-3p	ssc-mir-151		NA	NA	NA	ENST00000386972,gene_biotype:lincRNA,gene_symbol:MIR24-2
ACTAGATTGTGAGCTCCTGG	miRNA	ssc-miR-28-3p	mature	known	templated	pig	ssc-miR-28-3p	ssc-mir-28	NA	NA	NA	NA	NA
ACTAGATTGTGAGCTCCTGGA	miRNA	ssc-miR-28-3p	mature	known	templated	pig	ssc-miR-28-3p	ssc-mir-28	NA	NA	NA	NA	NA
ACTAGATTGTGAGCTCCTGGAA	miRNA	ssc-miR-28-3p	mature	known	non-templated	pig	ssc-miR-28-3p	NA		NA	NA	NA	ENST00000362134
ACTAGATTGTGAGCTCCTGGAG	miRNA	ssc-miR-28-3p	mature	known	templated	pig	ssc-miR-28-3p	ssc-mir-28	NA	NA	NA	NA	NA
ACTCAAACTGTGGGG	miRNA	ssc-miR-371-5p	mature	known	templated	pig	ssc-miR-371-5p	ssc-mir-371	NA	NA	NA	NA	NA
ACTCAAACTGTGGGGA	miRNA	ssc-miR-371-5p	mature	known	non-templated	pig	ssc-miR-371-5p	NA		NA	NA	NA	ENST00000362134
ACTCAAACTGTGGGGC	miRNA	ssc-miR-371-5p	mature	known	non-templated	pig	ssc-miR-371-5p	NA		NA	NA	NA	ENST00000362134
ACTCAAACTGTGGGGG	miRNA	ssc-miR-371-5p	mature	known	templated	pig	ssc-miR-371-5p	ssc-mir-371	NA	NA	NA	NA	NA
ACTCAAACTGTGGGGGA	miRNA	ssc-miR-371-5p	mature	known	non-templated	pig	ssc-miR-371-5p	NA		NA	NA	NA	ENST00000362134
ACTCAAACTGTGGGGGC	miRNA	ssc-miR-371-5p	mature	known	templated	pig	ssc-miR-371-5p	ssc-mir-371	NA	NA	NA	NA	NA
ACTCAAACTGTGGGGGCA	miRNA	ssc-miR-371-5p	mature	known	templated	pig	ssc-miR-371-5p	ssc-mir-371	NA	NA	NA	NA	NA
ACTCAAACTGTGGGGGCAA	miRNA	ssc-miR-371-5p	mature	known	non-templated	pig	ssc-miR-371-5p	NA		NA	NA	NA	ENST00000362134
ACTCAAACTGTGGGGGCAC	miRNA	ssc-miR-371-5p	mature	known	templated	pig	ssc-miR-371-5p	ssc-mir-371	NA	NA	NA	NA	NA
ACTCAAACTGTGGGGGCACA	miRNA	ssc-miR-371-5p	mature	known	non-templated	pig	ssc-miR-371-5p	NA		NA	NA	NA	ENST00000362134
ACTCAAACTGTGGGGGCACAAA	miRNA	hsa-miR-371a-5p	mature	novel	non-templated	human	hsa-miR-371a-5p	NA	NA	NA	NA	NA	NA
ACTCAAACTGTGGGGGCACATT	miRNA	hsa-miR-371a-5p	mature	novel	non-templated	human	hsa-miR-371a-5p	NA	NA	NA	NA	NA	NA
ACTCAAACTGTGGGGGCACC	miRNA	ssc-miR-371-5p	mature	known	non-templated	pig	ssc-miR-371-5p	NA		NA	NA	NA	ENST00000362134
ACTCAAACTGTGGGGGCACCA	miRNA	hsa-miR-371a-5p	mature	novel	non-templated	human	hsa-miR-371a-5p	NA	NA	NA	NA	NA	NA
ACTCAAACTGTGGGGGCACCC	miRNA	hsa-miR-371a-5p	mature	novel	non-templated	human	hsa-miR-371a-5p	NA	NA	NA	NA	NA	NA
ACTCAAACTGTGGGGGCACCT	miRNA	hsa-miR-371a-5p	mature	novel	non-templated	human	hsa-miR-371a-5p	NA	NA	NA	NA	NA	NA
ACTCAAACTGTGGGGGCACCTC	miRNA	hsa-miR-371a-5p	mature	novel	non-templated	human	hsa-miR-371a-5p	NA	NA	NA	NA	NA	NA
ACTCAAACTGTGGGGGCACCTT	miRNA	hsa-miR-371a-5p	mature	novel	non-templated	human	hsa-miR-371a-5p	NA	NA	NA	NA	NA	NA
ACTCAAACTGTGGGGGCACCTTA	miRNA	hsa-miR-371a-5p	mature	novel	non-templated	human	hsa-miR-371a-5p	NA	NA	NA	NA	NA	NA
ACTCAAACTGTGGGGGCACCTTC	miRNA	hsa-miR-371a-5p	mature	novel	non-templated	human	hsa-miR-371a-5p	NA	NA	NA	NA	NA	NA
ACTCAAACTGTGGGGGCACG	miRNA	ssc-miR-371-5p	mature	known	non-templated	pig	ssc-miR-371-5p	NA		NA	NA	NA	ENST00000362134
ACTCAAACTGTGGGGGCACGT	miRNA	hsa-miR-371a-5p	mature	novel	non-templated	human	hsa-miR-371a-5p	NA	NA	NA	NA	NA	NA
ACTCAAACTGTGGGGGCACGTT	miRNA	hsa-miR-371a-5p	mature	novel	non-templated	human	hsa-miR-371a-5p	NA	NA	NA	NA	NA	NA
ACTCAAACTGTGGGGGCACGTTC	miRNA	hsa-miR-371a-5p	mature	novel	non-templated	human	hsa-miR-371a-5p	NA	NA	NA	NA	NA	NA
ACTCAAACTGTGGGGGCACT	miRNA	ssc-miR-371-5p	mature	known	templated	pig	ssc-miR-371-5p	ssc-mir-371	NA	NA	NA	NA	NA
ACTCAAACTGTGGGGGCACTA	miRNA	ssc-miR-371-5p	mature	known	non-templated	pig	ssc-miR-371-5p	NA		NA	NA	NA	ENST00000362134
ACTCAAACTGTGGGGGCACTAA	miRNA	hsa-miR-371a-5p	mature	novel	non-templated	human	hsa-miR-371a-5p	NA		NA	NA	NA	NA
ACTCAAACTGTGGGGGCACTAAA	miRNA	hsa-miR-371a-5p	mature	novel	non-templated	human	hsa-miR-371a-5p	NA		NA	NA	NA	NA
ACTCAAACTGTGGGGGCACTAAAA	miRNA	hsa-miR-371a-5p	mature	novel	non-templated	human	hsa-miR-371a-5p	NA		NA	NA	NA	NA
ACTCAAACTGTGGGGGCACTAAC	miRNA	hsa-miR-371a-5p	mature	novel	non-templated	human	hsa-miR-371a-5p	NA		NA	NA	NA	NA
ACTCAAACTGTGGGGGCACTAAG	miRNA	hsa-miR-371a-5p	mature	novel	non-templated	human	hsa-miR-371a-5p	NA		NA	NA	NA	NA
ACTCAAACTGTGGGGGCACTAAT	miRNA	hsa-miR-371a-5p	mature	novel	non-templated	human	hsa-miR-371a-5p	NA		NA	NA	NA	NA
ACTCAAACTGTGGGGGCACTAC	miRNA	hsa-miR-371a-5p	mature	novel	non-templated	human	hsa-miR-371a-5p	NA		NA	NA	NA	NA
ACTCAAACTGTGGGGGCACTAG	miRNA	hsa-miR-371a-5p	mature	novel	non-templated	human	hsa-miR-371a-5p	NA		NA	NA	NA	NA
ACTCAAACTGTGGGGGCACTAGA	miRNA	hsa-miR-371a-5p	mature	novel	non-templated	human	hsa-miR-371a-5p	NA		NA	NA	NA	NA
ACTCAAACTGTGGGGGCACTAT	miRNA	hsa-miR-371a-5p	mature	novel	non-templated	human	hsa-miR-371a-5p	NA		NA	NA	NA	NA
ACTCAAACTGTGGGGGCACTC	miRNA	ssc-miR-371-5p	mature	known	non-templated	pig	ssc-miR-371-5p	NA		NA	NA	NA	ENST00000362134
ACTCAAACTGTGGGGGCACTCC	miRNA	hsa-miR-371a-5p	mature	novel	non-templated	human	hsa-miR-371a-5p	NA		NA	NA	NA	NA
ACTCAAACTGTGGGGGCACTCT	miRNA	hsa-miR-371a-5p	mature	novel	non-templated	human	hsa-miR-371a-5p	NA		NA	NA	NA	NA
ACTCAAACTGTGGGGGCACTCTC	miRNA	hsa-miR-371a-5p	mature	novel	non-templated	human	hsa-miR-371a-5p	NA		NA	NA	NA	NA
ACTCAAACTGTGGGGGCACTG	miRNA	ssc-miR-371-5p	mature	known	non-templated	pig	ssc-miR-371-5p	NA		NA	NA	NA	ENST00000362134
ACTCAAACTGTGGGGGCACTGC	miRNA	hsa-miR-371a-5p	mature	novel	non-templated	human	hsa-miR-371a-5p	NA		NA	NA	NA	NA
ACTCAAACTGTGGGGGCACTGT	miRNA	hsa-miR-371a-5p	mature	novel	non-templated	human	hsa-miR-371a-5p	NA		NA	NA	NA	NA
ACTCAAACTGTGGGGGCACTT	miRNA	ssc-miR-371-5p	mature	known	templated	pig	ssc-miR-371-5p	ssc-mir-371	NA	NA	NA	NA	NA
ACTCAAACTGTGGGGGCACTTA	miRNA	ssc-miR-371-5p	mature	known	non-templated	pig	ssc-miR-371-5p	NA		NA	NA	NA	ENST00000362134
ACTCAAACTGTGGGGGCACTTAA	miRNA	ssc-miR-371-5p	mature	known	non-templated	pig	ssc-miR-371-5p	NA		NA	NA	NA	ENST00000362134
ACTCAAACTGTGGGGGCACTTAAA	miRNA	ssc-miR-371-5p	mature	known	non-templated	pig	ssc-miR-371-5p	NA		NA	NA	NA	ENST00000362134
ACTCAAACTGTGGGGGCACTTAAAA	miRNA	ssc-miR-371-5p	mature	known	non-templated	pig	ssc-miR-371-5p	NA		NA	NA	NA	ENST00000362134
ACTCAAACTGTGGGGGCACTTAAAG	miRNA	ssc-miR-371-5p	mature	known	non-templated	pig	ssc-miR-371-5p	NA		NA	NA	NA	ENST00000362134
ACTCAAACTGTGGGGGCACTTAAAT	miRNA	ssc-miR-371-5p	mature	known	non-templated	pig	ssc-miR-371-5p	NA		NA	NA	NA	ENST00000362134
ACTCAAACTGTGGGGGCACTTAAC	miRNA	ssc-miR-371-5p	mature	known	non-templated	pig	ssc-miR-371-5p	NA		NA	NA	NA	ENST00000362134
ACTCAAACTGTGGGGGCACTTAAG	miRNA	ssc-miR-371-5p	mature	known	non-templated	pig	ssc-miR-371-5p	NA		NA	NA	NA	ENST00000362134
ACTCAAACTGTGGGGGCACTTAAGA	miRNA	ssc-miR-371-5p	mature	known	non-templated	pig	ssc-miR-371-5p	NA		NA	NA	NA	ENST00000362134
ACTCAAACTGTGGGGGCACTTAAT	miRNA	ssc-miR-371-5p	mature	known	non-templated	pig	ssc-miR-371-5p	NA		NA	NA	NA	ENST00000362134
ACTCAAACTGTGGGGGCACTTAC	miRNA	ssc-miR-371-5p	mature	known	non-templated	pig	ssc-miR-371-5p	NA		NA	NA	NA	ENST00000362134
ACTCAAACTGTGGGGGCACTTACA	miRNA	ssc-miR-371-5p	mature	known	non-templated	pig	ssc-miR-371-5p	NA		NA	NA	NA	ENST00000362134
ACTCAAACTGTGGGGGCACTTAG	miRNA	ssc-miR-371-5p	mature	known	non-templated	pig	ssc-miR-371-5p	NA		NA	NA	NA	ENST00000362134
ACTCAAACTGTGGGGGCACTTAGA	miRNA	ssc-miR-371-5p	mature	known	non-templated	pig	ssc-miR-371-5p	NA		NA	NA	NA	ENST00000362134
ACTCAAACTGTGGGGGCACTTAGT	miRNA	ssc-miR-371-5p	mature	known	non-templated	pig	ssc-miR-371-5p	NA		NA	NA	NA	ENST00000362134
ACTCAAACTGTGGGGGCACTTAT	miRNA	ssc-miR-371-5p	mature	known	non-templated	pig	ssc-miR-371-5p	NA		NA	NA	NA	ENST00000362134
ACTCAAACTGTGGGGGCACTTC	miRNA	ssc-miR-371-5p	mature	known	templated	pig	ssc-miR-371-5p	bta-mir-371	NA	NA	NA	NA	NA
ACTCAAACTGTGGGGGCACTTCA	miRNA	ssc-miR-371-5p	mature	known	non-templated	pig	ssc-miR-371-5p	NA		NA	NA	NA	ENST00000362134
ACTCAAACTGTGGGGGCACTTCC	miRNA	ssc-miR-371-5p	mature	known	templated	pig	ssc-miR-371-5p	bta-mir-371	NA	NA	NA	NA	NA
ACTCAAACTGTGGGGGCACTTCG	miRNA	ssc-miR-371-5p	mature	known	non-templated	pig	ssc-miR-371-5p	NA		NA	NA	NA	ENST00000362134
ACTCAAACTGTGGGGGCACTTCT	miRNA	ssc-miR-371-5p	mature	known	non-templated	pig	ssc-miR-371-5p	NA		NA	NA	NA	ENST00000362134
ACTCAAACTGTGGGGGCACTTG	miRNA	ssc-miR-371-5p	mature	known	non-templated	pig	ssc-miR-371-5p	NA		NA	NA	NA	ENST00000362134
ACTCAAACTGTGGGGGCACTTGA	miRNA	ssc-miR-371-5p	mature	known	non-templated	pig	ssc-miR-371-5p	NA		NA	NA	NA	ENST00000362134
ACTCAAACTGTGGGGGCACTTGAA	miRNA	ssc-miR-371-5p	mature	known	non-templated	pig	ssc-miR-371-5p	NA		NA	NA	NA	ENST00000362134
ACTCAAACTGTGGGGGCACTTGC	miRNA	ssc-miR-371-5p	mature	known	non-templated	pig	ssc-miR-371-5p	NA		NA	NA	NA	ENST00000362134
ACTCAAACTGTGGGGGCACTTGT	miRNA	ssc-miR-371-5p	mature	known	non-templated	pig	ssc-miR-371-5p	NA		NA	NA	NA	ENST00000362134
ACTCAAACTGTGGGGGCACTTT	miRNA	ssc-miR-371-5p	mature	known	templated	pig	ssc-miR-371-5p	ssc-mir-371	NA	NA	NA	NA	NA
ACTCAAACTGTGGGGGCACTTTA	miRNA	ssc-miR-371-5p	mature	known	non-templated	pig	ssc-miR-371-5p	NA		NA	NA	NA	ENST00000362134
ACTCAAACTGTGGGGGCACTTTAA	miRNA	ssc-miR-371-5p	mature	known	non-templated	pig	ssc-miR-371-5p	NA		NA	NA	NA	ENST00000362134
ACTCAAACTGTGGGGGCACTTTAAA	miRNA	ssc-miR-371-5p	mature	known	non-templated	pig	ssc-miR-371-5p	NA		NA	NA	NA	ENST00000362134
ACTCAAACTGTGGGGGCACTTTAAAA	miRNA	ssc-miR-371-5p	mature	known	non-templated	pig	ssc-miR-371-5p	NA		NA	NA	NA	ENST00000362134
ACTCAAACTGTGGGGGCACTTTAAAAA	miRNA	ssc-miR-371-5p	mature	known	non-templated	pig	ssc-miR-371-5p	NA		NA	NA	NA	ENST00000362134
ACTCAAACTGTGGGGGCACTTTAAAC	miRNA	ssc-miR-371-5p	mature	known	non-templated	pig	ssc-miR-371-5p	NA		NA	NA	NA	ENST00000362134
ACTCAAACTGTGGGGGCACTTTAAAG	miRNA	ssc-miR-371-5p	mature	known	non-templated	pig	ssc-miR-371-5p	NA		NA	NA	NA	ENST00000362134
ACTCAAACTGTGGGGGCACTTTAAAT	miRNA	ssc-miR-371-5p	mature	known	non-templated	pig	ssc-miR-371-5p	NA		NA	NA	NA	ENST00000362134
ACTCAAACTGTGGGGGCACTTTAAC	miRNA	ssc-miR-371-5p	mature	known	non-templated	pig	ssc-miR-371-5p	NA		NA	NA	NA	ENST00000362134
ACTCAAACTGTGGGGGCACTTTAAG	miRNA	ssc-miR-371-5p	mature	known	non-templated	pig	ssc-miR-371-5p	NA		NA	NA	NA	ENST00000362134
ACTCAAACTGTGGGGGCACTTTAAGA	miRNA	ssc-miR-371-5p	mature	known	non-templated	pig	ssc-miR-371-5p	NA		NA	NA	NA	ENST00000362134
ACTCAAACTGTGGGGGCACTTTAAT	miRNA	ssc-miR-371-5p	mature	known	non-templated	pig	ssc-miR-371-5p	NA		NA	NA	NA	NA
ACTCAAACTGTGGGGGCACTTTAC	miRNA	ssc-miR-371-5p	mature	known	non-templated	pig	ssc-miR-371-5p	NA		NA	NA	Chr12_37079098-37092845_(+-0_bp)_directionality:_mono:plus	NA
ACTCAAACTGTGGGGGCACTTTAG	miRNA	ssc-miR-371-5p	mature	known	non-templated	pig	ssc-miR-371-5p	NA		NA	NA	NA	NA
ACTCAAACTGTGGGGGCACTTTAGA	miRNA	ssc-miR-371-5p	mature	known	non-templated	pig	ssc-miR-371-5p	NA		NA	NA	NA	NA
ACTCAAACTGTGGGGGCACTTTAGC	miRNA	ssc-miR-371-5p	mature	known	non-templated	pig	ssc-miR-371-5p	NA		NA	NA	NA	NA
ACTCAAACTGTGGGGGCACTTTAGT	miRNA	ssc-miR-371-5p	mature	known	non-templated	pig	ssc-miR-371-5p	NA		NA	NA	NA	NA
ACTCAAACTGTGGGGGCACTTTAT	miRNA	ssc-miR-371-5p	mature	known	non-templated	pig	ssc-miR-371-5p	NA	MI0011540	NA	NA	NA	NA
ACTCAAACTGTGGGGGCACTTTATT	miRNA	ssc-miR-371-5p	mature	known	non-templated	pig	ssc-miR-371-5p	NA	MI0011540	NA	NA	NA	ENST00000516461
ACTCAAACTGTGGGGGCACTTTC	miRNA	ssc-miR-371-5p	mature	known	templated	pig	ssc-miR-371-5p	ssc-mir-371	NA	NA	NA	NA	NA
ACTCAAACTGTGGGGGCACTTTCA	miRNA	ssc-miR-371-5p	mature	known	non-templated	pig	ssc-miR-371-5p	NA		NA	NA	NA	ENST00000362134
ACTCAAACTGTGGGGGCACTTTCAA	miRNA	ssc-miR-371-5p	mature	known	non-templated	pig	ssc-miR-371-5p	NA		NA	NA	NA	ENST00000408840
ACTCAAACTGTGGGGGCACTTTCAAA	miRNA	ssc-miR-371-5p	mature	known	non-templated	pig	ssc-miR-371-5p	NA	MI0024976	NA	NA	NA	NA
ACTCAAACTGTGGGGGCACTTTCAAAA	miRNA	ssc-miR-371-5p	mature	known	non-templated	pig	ssc-miR-371-5p	NA		NA	NA	NA	ENST00000408840
ACTCAAACTGTGGGGGCACTTTCAAC	miRNA	ssc-miR-371-5p	mature	known	non-templated	pig	ssc-miR-371-5p	NA		NA	NA	NA	ENST00000408840
ACTCAAACTGTGGGGGCACTTTCAAG	miRNA	ssc-miR-371-5p	mature	known	non-templated	pig	ssc-miR-371-5p	NA		NA	NA	NA	ENST00000408840
ACTCAAACTGTGGGGGCACTTTCAAT	miRNA	ssc-miR-371-5p	mature	known	non-templated	pig	ssc-miR-371-5p	NA		NA	NA	NA	ENST00000362196
ACTCAAACTGTGGGGGCACTTTCAC	miRNA	ssc-miR-371-5p	mature	known	non-templated	pig	ssc-miR-371-5p	NA		NA	NA	NA	NA
ACTCAAACTGTGGGGGCACTTTCAG	miRNA	ssc-miR-371-5p	mature	known	non-templated	pig	ssc-miR-371-5p	NA	MI0000283	NA	NA	NA	NA
ACTCAAACTGTGGGGGCACTTTCAGA	miRNA	ssc-miR-371-5p	mature	known	non-templated	pig	ssc-miR-371-5p	NA	MI0000283	NA	NA	NA	NA
ACTCAAACTGTGGGGGCACTTTCAT	miRNA	ssc-miR-371-5p	mature	known	non-templated	pig	ssc-miR-371-5p	NA	MI0000283	NA	NA	NA	NA
ACTCAAACTGTGGGGGCACTTTCC	miRNA	ssc-miR-371-5p	mature	known	non-templated	pig	ssc-miR-371-5p	NA	MI0000283	NA	NA	NA	NA
ACTCAAACTGTGGGGGCACTTTCG	miRNA	ssc-miR-371-5p	mature	known	non-templated	pig	ssc-miR-371-5p	NA	MI0000283	NA	NA	NA	NA
ACTCAAACTGTGGGGGCACTTTCGA	miRNA	ssc-miR-371-5p	mature	known	non-templated	pig	ssc-miR-371-5p	NA	MI0000283	NA	NA	NA	NA
ACTCAAACTGTGGGGGCACTTTCGT	miRNA	ssc-miR-371-5p	mature	known	non-templated	pig	ssc-miR-371-5p	NA	MI0005453	NA	NA	NA	ENST00000360737,gene_biotype:lincRNA,gene_symbol:MIRLET7BHG
ACTCAAACTGTGGGGGCACTTTCT	miRNA	ssc-miR-371-5p	mature	known	templated	pig	ssc-miR-371-5p	ssc-mir-371	NA	NA	NA	NA	NA
ACTCAAACTGTGGGGGCACTTTG	miRNA	ssc-miR-371-5p	mature	known	non-templated	pig	ssc-miR-371-5p	NA	MI0005453	NA	NA	NA	ENST00000360737,gene_biotype:lincRNA,gene_symbol:MIRLET7BHG
ACTCAAACTGTGGGGGCACTTTGA	miRNA	ssc-miR-371-5p	mature	known	non-templated	pig	ssc-miR-371-5p	NA	MI0005453	NA	NA	NA	ENST00000360737,gene_biotype:lincRNA,gene_symbol:MIRLET7BHG
ACTCAAACTGTGGGGGCACTTTGAA	miRNA	ssc-miR-371-5p	mature	known	non-templated	pig	ssc-miR-371-5p	NA	MI0005453	NA	NA	NA	ENST00000360737,gene_biotype:lincRNA,gene_symbol:MIRLET7BHG
ACTCAAACTGTGGGGGCACTTTGAAT	miRNA	ssc-miR-371-5p	mature	known	non-templated	pig	ssc-miR-371-5p	NA	MI0005453	NA	NA	NA	ENST00000360737,gene_biotype:lincRNA,gene_symbol:MIRLET7BHG
ACTCAAACTGTGGGGGCACTTTGAT	miRNA	ssc-miR-371-5p	mature	known	non-templated	pig	ssc-miR-371-5p	NA	MI0005453	NA	NA	NA	ENST00000360737,gene_biotype:lincRNA,gene_symbol:MIRLET7BHG
ACTCAAACTGTGGGGGCACTTTGC	miRNA	ssc-miR-371-5p	mature	known	non-templated	pig	ssc-miR-371-5p	NA	MI0024976	NA	NA	NA	NA
ACTCAAACTGTGGGGGCACTTTGG	miRNA	ssc-miR-371-5p	mature	known	non-templated	pig	ssc-miR-371-5p	NA	MI0000342	NA	NA	NA	NA
ACTCAAACTGTGGGGGCACTTTGT	miRNA	ssc-miR-371-5p	mature	known	non-templated	pig	ssc-miR-371-5p	NA		NA	NA	NA	ENST00000362201
ACTCAAACTGTGGGGGCACTTTT	miRNA	ssc-miR-371-5p	mature	known	non-templated	pig	ssc-miR-371-5p	NA		NA	NA	NA	ENST00000362201
ACTCAAACTGTGGGGGCACTTTTA	miRNA	ssc-miR-371-5p	mature	known	non-templated	pig	ssc-miR-371-5p	NA		NA	NA	NA	ENST00000362201
ACTCAAACTGTGGGGGCACTTTTG	miRNA	ssc-miR-371-5p	mature	known	non-templated	pig	ssc-miR-371-5p	NA		NA	NA	NA	ENST00000362201
ACTCAAACTGTGGGGGCACTTTTT	miRNA	ssc-miR-371-5p	mature	known	non-templated	pig	ssc-miR-371-5p	NA		NA	NA	NA	ENST00000362201
ACTCAAACTGTGGGGGCAT	miRNA	ssc-miR-371-5p	mature	known	non-templated	pig	ssc-miR-371-5p	NA		NA	NA	NA	ENST00000362134
ACTCAAACTGTGGGGGCG	miRNA	ssc-miR-371-5p	mature	known	non-templated	pig	ssc-miR-371-5p	NA		NA	NA	NA	ENST00000384871
ACTCAAACTGTGGGGGCT	miRNA	ssc-miR-371-5p	mature	known	non-templated	pig	ssc-miR-371-5p	NA		NA	NA	NA	ENST00000384871
ACTCAAACTGTGGGGGT	miRNA	ssc-miR-371-5p	mature	known	non-templated	pig	ssc-miR-371-5p	NA		NA	NA	NA	ENST00000384871
ACTCAAACTGTGGGGT	miRNA	ssc-miR-371-5p	mature	known	non-templated	pig	ssc-miR-371-5p	NA		NA	NA	NA	ENST00000384871
ACTCCAGCCTGGGCAACATAGCGAGACCCCGTCTCTT	miRNA	ssc-miR-1285	mature	known	templated	pig	ssc-miR-1285	ssc-mir-1285	NA	NA	NA	NA	NA
ACTCGGCGTGGCGTCGGTCG	miRNA	ssc-miR-1307	mature	known	templated	pig	ssc-miR-1307	ssc-mir-1307	NA	NA	NA	NA	NA
ACTCGGCGTGGCGTCGGTCGC	miRNA	ssc-miR-1307	mature	known	non-templated	pig	ssc-miR-1307	NA		NA	NA	NA	ENST00000384871
ACTCGGCGTGGCGTCGGTCGT	miRNA	ssc-miR-1307	mature	known	templated	pig	ssc-miR-1307	ssc-mir-1307	NA	NA	NA	NA	NA
ACTCGGCGTGGCGTCGGTCGTA	miRNA	ssc-miR-1307	mature	known	non-templated	pig	ssc-miR-1307	NA		NA	NA	NA	ENST00000384871
ACTCGGCGTGGCGTCGGTCGTG	miRNA	ssc-miR-1307	mature	known	templated	pig	ssc-miR-1307	ssc-mir-1307		NA	NA	NA	NA
ACTCGGCGTGGCGTCGGTCGTGA	miRNA	ssc-miR-1307	mature	known	non-templated	pig	ssc-miR-1307	NA		NA	NA	NA	ENST00000384871
ACTCGGCGTGGCGTCGGTCGTGC	miRNA	ssc-miR-1307	mature	known	non-templated	pig	ssc-miR-1307	NA		NA	NA	NA	ENST00000384871
ACTCGGCGTGGCGTCGGTCGTGG	miRNA	ssc-miR-1307	mature	known	templated	pig	ssc-miR-1307	ssc-mir-1307	NA	NA	NA	NA	NA
ACTCGGCGTGGCGTCGGTCGTGGA	miRNA	ssc-miR-1307	mature	known	non-templated	pig	ssc-miR-1307	NA		NA	NA	NA	ENST00000384871
ACTCGGCGTGGCGTCGGTCGTGGAA	miRNA	ssc-miR-1307	mature	known	non-templated	pig	ssc-miR-1307	NA		NA	NA	NA	ENST00000384871
ACTCGGCGTGGCGTCGGTCGTGGAAA	miRNA	ssc-miR-1307	mature	known	non-templated	pig	ssc-miR-1307	NA		NA	NA	NA	ENST00000384871
ACTCGGCGTGGCGTCGGTCGTGGT	miRNA	ssc-miR-1307	mature	known	templated	pig	ssc-miR-1307	ssc-mir-1307	NA	NA	NA	NA	NA
ACTCGGCGTGGCGTCGGTCGTGT	miRNA	ssc-miR-1307	mature	known	non-templated	pig	ssc-miR-1307	NA		NA	NA	NA	ENST00000384871
ACTCTTTCCCTGTTGCACTAC	miRNA	hsa-miR-130b-5p	mature	novel	templated	human	hsa-miR-130b-5p	ssc-mir-130b		NA	NA	NA	ENST00000362134
ACTCTTTCCCTGTTGCACTACA	miRNA	hsa-miR-130b-5p	mature	novel	non-templated	human	hsa-miR-130b-5p	NA		NA	NA	NA	ENST00000385018,gene_biotype:processed_transcript,gene_symbol:MIR130B
ACTCTTTCCCTGTTGCACTACC	miRNA	hsa-miR-130b-5p	mature	novel	non-templated	human	hsa-miR-130b-5p	NA		NA	NA	NA	ENST00000385018,gene_biotype:processed_transcript,gene_symbol:MIR130B
ACTCTTTCCCTGTTGCACTACT	miRNA	hsa-miR-130b-5p	mature	novel	templated	human	hsa-miR-130b-5p	ssc-mir-130b		NA	NA	NA	ENST00000362134
ACTCTTTCCCTGTTGCACTAT	miRNA	hsa-miR-130b-5p	mature	novel	non-templated	human	hsa-miR-130b-5p	NA		NA	NA	NA	ENST00000385018,gene_biotype:processed_transcript,gene_symbol:MIR130B
ACTGCCCTAAGTGCTCCTTCTG	miRNA	hsa-miR-18a-3p	mature	novel	templated	human	hsa-miR-18a-3p	ssc-mir-18a		NA	NA	NA	ENST00000362134
ACTGCCCTAAGTGCTCCTTCTGG	miRNA	hsa-miR-18a-3p	mature	novel	templated	human	hsa-miR-18a-3p	ssc-mir-18a		NA	NA	NA	ENST00000362134
ACTGCCGGGTAATGATGGA	miRNA	bta-miR-200c	mature	novel	templated	cattle	bta-miR-200c	bta-mir-200c		NA	NA	NA	NA
ACTGCCTGGTAATGATGAC	miRNA	hsa-miR-200b-3p	mature	novel	templated	human	hsa-miR-200b-3p	hsa-mir-200b		NA	NA	NA	NA
ACTGGACTAGGAGTCAGAAGGC	miRNA	hsa-miR-378i	mature	novel	non-templated	human	hsa-miR-378i	NA		NA	NA	NA	ENST00000582688
ACTGGACTCGGAGTCAGAAGG	miRNA	hsa-mir-378i	precursor	novel	templated	human	NA	NA	MI0016750	NA	NA	NA	NA
ACTGGACTCGGAGTCAGAAGGT	miRNA	hsa-mir-378i	precursor	novel	templated	human	NA	NA	MI0031501	NA	NA	NA	ENST00000580636,gene_biotype:lincRNA,gene_symbol:MIR378D2
ACTGGACTTGGAGCCAGAAGG	miRNA	hsa-miR-378f	mature	novel	non-templated	human	hsa-miR-378f	NA		NA	NA	NA	ENST00000628708
ACTGGACTTGGAGCCAGAAGGC	miRNA	hsa-miR-378f	mature	novel	non-templated	human	hsa-miR-378f	NA		NA	NA	NA	ENST00000628708
ACTGGACTTGGAGCCAGAAGGT	miRNA	hsa-miR-378f	mature	novel	non-templated	human	hsa-miR-378f	NA		NA	NA	NA	NA
ACTGGACTTGGAGTC	miRNA	ssc-miR-378b-3p	mature	known	templated	pig	ssc-miR-378b-3p	hsa-mir-378e		NA	NA	NA	ENST00000618786,gene_biotype:misc_RNA,gene_symbol:RN7SL1
ACTGGACTTGGAGTCA	miRNA	ssc-miR-378b-3p	mature	known	templated	pig	ssc-miR-378b-3p	hsa-mir-378e		NA	NA	NA	ENST00000626159
ACTGGACTTGGAGTCAG	miRNA	ssc-miR-378b-3p	mature	known	templated	pig	ssc-miR-378b-3p	hsa-mir-378e		NA	NA	NA	ENST00000384829,gene_biotype:processed_transcript,gene_symbol:MIR17HG
ACTGGACTTGGAGTCAGA	miRNA	ssc-miR-378b-3p	mature	known	templated	pig	ssc-miR-378b-3p	bta-mir-378c		NA	NA	NA	ENST00000626159
ACTGGACTTGGAGTCAGAA	miRNA	ssc-miR-378b-3p	mature	known	templated	pig	ssc-miR-378b-3p	bta-mir-378c	NA	NA	NA	NA	NA
ACTGGACTTGGAGTCAGAAAGC	miRNA	hsa-miR-378d	mature	novel	non-templated	human	hsa-miR-378d	NA		NA	NA	NA	ENST00000580636,gene_biotype:lincRNA,gene_symbol:MIR378D2
ACTGGACTTGGAGTCAGAAG	miRNA	ssc-miR-378b-3p	mature	known	templated	pig	ssc-miR-378b-3p	bta-mir-378c		NA	NA	NA	ENST00000362279,gene_biotype:processed_transcript,gene_symbol:MIR17HG
ACTGGACTTGGAGTCAGAAGA	miRNA	ssc-miR-378b-3p	mature	known	templated	pig	ssc-miR-378b-3p	ENSSSCG00000028003		NA	NA	NA	ENST00000362279,gene_biotype:processed_transcript,gene_symbol:MIR17HG
ACTGGACTTGGAGTCAGAAGAC	miRNA	ssc-miR-378b-3p	mature	known	templated	pig	ssc-miR-378b-3p	ENSSSCG00000028003		NA	NA	NA	ENST00000362279,gene_biotype:processed_transcript,gene_symbol:MIR17HG
ACTGGACTTGGAGTCAGAAGC	miRNA	ssc-miR-378b-3p	mature	known	non-templated	pig	ssc-miR-378b-3p	NA		NA	NA	NA	ENST00000384871
ACTGGACTTGGAGTCAGAAGCC	miRNA	ssc-miR-378b-3p	mature	known	non-templated	pig	ssc-miR-378b-3p	NA		NA	NA	NA	ENST00000384871
ACTGGACTTGGAGTCAGAAGG	miRNA	ssc-miR-378	mature	known	templated	pig	ssc-miR-378	ssc-mir-378-2		NA	NA	NA	ENST00000362279,gene_biotype:processed_transcript,gene_symbol:MIR17HG
ACTGGACTTGGAGTCAGAAGGA	miRNA	ssc-miR-378	mature	known	non-templated	pig	ssc-miR-378	NA		NA	NA	NA	ENST00000384871
ACTGGACTTGGAGTCAGAAGGAA	miRNA	ssc-miR-378	mature	known	non-templated	pig	ssc-miR-378	NA		NA	NA	NA	ENST00000384871
ACTGGACTTGGAGTCAGAAGGC	miRNA	ssc-miR-378	mature	known	templated	pig	ssc-miR-378	ssc-mir-378-2		NA	NA	NA	ENST00000362279,gene_biotype:processed_transcript,gene_symbol:MIR17HG
ACTGGACTTGGAGTCAGAAGGCA	miRNA	ssc-miR-378	mature	known	non-templated	pig	ssc-miR-378	NA		NA	NA	NA	ENST00000384871
ACTGGACTTGGAGTCAGAAGGCAA	miRNA	ssc-miR-378	mature	known	non-templated	pig	ssc-miR-378	NA		NA	NA	NA	ENST00000384871
ACTGGACTTGGAGTCAGAAGGCAC	miRNA	ssc-miR-378	mature	known	non-templated	pig	ssc-miR-378	NA		NA	NA	NA	ENST00000384871
ACTGGACTTGGAGTCAGAAGGCAG	miRNA	ssc-miR-378	mature	known	non-templated	pig	ssc-miR-378	NA		NA	NA	NA	ENST00000384871
ACTGGACTTGGAGTCAGAAGGCAT	miRNA	ssc-miR-378	mature	known	non-templated	pig	ssc-miR-378	NA		NA	NA	NA	ENST00000384871
ACTGGACTTGGAGTCAGAAGGCC	miRNA	ssc-miR-378	mature	known	templated	pig	ssc-miR-378	ssc-mir-378-2		NA	NA	NA	ENST00000362279,gene_biotype:processed_transcript,gene_symbol:MIR17HG
ACTGGACTTGGAGTCAGAAGGCG	miRNA	ssc-miR-378	mature	known	non-templated	pig	ssc-miR-378	NA		NA	NA	NA	ENST00000384871
ACTGGACTTGGAGTCAGAAGGCGA	miRNA	ssc-miR-378	mature	known	non-templated	pig	ssc-miR-378	NA		NA	NA	NA	NA
ACTGGACTTGGAGTCAGAAGGCT	miRNA	ssc-miR-378	mature	known	templated	pig	ssc-miR-378	bta-mir-378-2		NA	NA	NA	ENST00000362310,gene_biotype:processed_transcript,gene_symbol:MIR17HG
ACTGGACTTGGAGTCAGAAGGG	miRNA	ssc-miR-378	mature	known	non-templated	pig	ssc-miR-378	NA		NA	NA	NA	NA
ACTGGACTTGGAGTCAGAAGGT	miRNA	ssc-miR-378	mature	known	non-templated	pig	ssc-miR-378	NA	MI0010458	NA	NA	NA	ENST00000408564,gene_biotype:snoRNA,gene_symbol:SNORA2C
ACTGGACTTGGAGTCAGAAGT	miRNA	ssc-miR-378b-3p	mature	known	templated	pig	ssc-miR-378b-3p	ssc-mir-378b		NA	NA	NA	ENST00000362310,gene_biotype:processed_transcript,gene_symbol:MIR17HG
ACTGGACTTGGAGTCAGGAGG	miRNA	hsa-miR-378e	mature	novel	non-templated	human	hsa-miR-378e	NA		NA	NA	NA	NA
ACTGGACTTGGAGTCAGGAGGC	miRNA	hsa-miR-378e	mature	novel	non-templated	human	hsa-miR-378e	NA		NA	NA	NA	NA
ACTGGACTTGGAGTCAGGAGGT	miRNA	hsa-miR-378e	mature	novel	non-templated	human	hsa-miR-378e	NA		NA	NA	NA	NA
ACTGGGCTTGGAGTCAGAAGG	miRNA	hsa-miR-378g	mature	novel	non-templated	human	hsa-miR-378g	NA		NA	NA	NA	NA
ACTGGGCTTGGAGTCAGAAGGC	miRNA	hsa-miR-378g	mature	novel	non-templated	human	hsa-miR-378g	NA		NA	NA	NA	NA
ACTGGGCTTGGAGTCAGAAGGT	miRNA	hsa-miR-378g	mature	novel	non-templated	human	hsa-miR-378g	NA		NA	NA	NA	NA
ACTGTAAACGCTTTCTGATG	miRNA	hsa-miR-3607-3p	mature	novel	templated	human	hsa-miR-3607-3p	hsa-mir-3607	MI0009792	NA	NA	NA	ENST00000362188,gene_biotype:antisense,gene_symbol:MIR302B
ACTGTAAACGCTTTCTGATGTA	miRNA	hsa-miR-3607-3p	mature	novel	templated	human	hsa-miR-3607-3p	hsa-mir-3607		NA	NA	NA	ENST00000362188,gene_biotype:antisense,gene_symbol:MIR302B
ACTGTACTCCAGCCTGGGC	miRNA	ssc-mir-1285	precursor	known	non-templated	pig	NA	ssc-mir-1285	MI0013113	NA	NA	NA	NA
ACTGTACTCCAGCCTGGGCA	miRNA	ssc-mir-1285	precursor	known	non-templated	pig	NA	ssc-mir-1285	MI0013113	NA	NA	NA	NA
ACTGTACTCCAGCCTGGGCAAC	miRNA	ssc-mir-1285	precursor	known	non-templated	pig	NA	ssc-mir-1285	MI0005014	NA	NA	NA	NA
ACTGTACTCCAGCCTGGGCAACATAGCGAGACCCCGTCTCC	miRNA	ssc-miR-1285	mature	known	non-templated	pig	ssc-miR-1285	NA		NA	NA	NA	ENST00000362134
ACTGTACTCCAGCCTGGGCAACATAGCGAGACCCCGTCTCT	miRNA	ssc-miR-1285	mature	known	templated	pig	ssc-miR-1285	ssc-mir-1285	NA	NA	NA	NA	NA
ACTGTACTCCAGCCTGGGCAACATAGCGAGACCCCGTCTCTA	miRNA	ssc-miR-1285	mature	known	non-templated	pig	ssc-miR-1285	NA		NA	NA	NA	ENST00000362134
ACTGTACTCCAGCCTGGGCAACATAGCGAGACCCCGTCTCTC	miRNA	ssc-miR-1285	mature	known	non-templated	pig	ssc-miR-1285	NA		NA	NA	NA	ENST00000362134
ACTGTACTCCAGCCTGGGCAACATAGCGAGACCCCGTCTCTG	miRNA	ssc-miR-1285	mature	known	non-templated	pig	ssc-miR-1285	NA	MI0011514	NA	NA	NA	NA
ACTGTACTCCAGCCTGGGCAACATAGCGAGACCCCGTCTCTGA	miRNA	ssc-miR-1285	mature	known	non-templated	pig	ssc-miR-1285	NA	MI0005037	NA	NA	NA	NA
ACTGTACTCCAGCCTGGGCAACATAGCGAGACCCCGTCTCTT	miRNA	ssc-miR-1285	mature	known	templated	pig	ssc-miR-1285	ssc-mir-1285	NA	NA	NA	NA	NA
ACTGTACTCCAGCCTGGGCAACATAGCGAGACCCCGTCTCTTA	miRNA	ssc-miR-1285	mature	known	non-templated	pig	ssc-miR-1285	NA	MI0000283	NA	NA	NA	NA
ACTGTACTCCAGCCTGGGCAACATAGCGAGACCCCGTCTCTTC	miRNA	ssc-miR-1285	mature	known	non-templated	pig	ssc-miR-1285	NA	MI0000283	NA	NA	NA	NA
ACTGTACTCCAGCCTGGGCAACATAGCGAGACCCCGTCTCTTT	miRNA	ssc-miR-1285	mature	known	templated	pig	ssc-miR-1285	ssc-mir-1285	NA	NA	NA	NA	NA
ACTGTCACCTTTTTGAGTAGA	miRNA	ENSSSCG00000020534	precursor	pig predicted	non-templated	pig	NA	ENSSSCG00000020534	MI0013087	NA	NA	NA	NA
ACTGTCTGGTAACGATGTT	miRNA	bta-miR-200a	mature	novel	templated	cattle	bta-miR-200a	bta-mir-200a		NA	NA	NA	ENST00000362188,gene_biotype:antisense,gene_symbol:MIR302B
ACTTAAACGTGGATGTACT	miRNA	hsa-miR-302a-5p	mature	novel	templated	human	hsa-miR-302a-5p	bta-mir-302a		NA	NA	NA	ENST00000362188,gene_biotype:antisense,gene_symbol:MIR302B
ACTTAAACGTGGATGTACTTA	miRNA	hsa-miR-302a-5p	mature	novel	non-templated	human	hsa-miR-302a-5p	NA	NA	NA	NA	NA	NA
ACTTAAACGTGGATGTACTTG	miRNA	hsa-miR-302a-5p	mature	novel	templated	human	hsa-miR-302a-5p	bta-mir-302a		NA	NA	NA	ENST00000362188,gene_biotype:antisense,gene_symbol:MIR302B
ACTTAAACGTGGATGTACTTGA	miRNA	hsa-miR-302a-5p	mature	novel	non-templated	human	hsa-miR-302a-5p	NA	NA	NA	NA	NA	NA
ACTTAAACGTGGATGTACTTGC	miRNA	hsa-miR-302a-5p	mature	novel	templated	human	hsa-miR-302a-5p	bta-mir-302a		NA	NA	NA	ENST00000362188,gene_biotype:antisense,gene_symbol:MIR302B
ACTTAAACGTGGATGTACTTGCA	miRNA	hsa-miR-302a-5p	mature	novel	non-templated	human	hsa-miR-302a-5p	NA	NA	NA	NA	NA	NA
ACTTAAACGTGGATGTACTTGCC	miRNA	hsa-miR-302a-5p	mature	novel	non-templated	human	hsa-miR-302a-5p	NA	NA	NA	NA	NA	NA
ACTTAAACGTGGATGTACTTGCG	miRNA	hsa-miR-302a-5p	mature	novel	non-templated	human	hsa-miR-302a-5p	NA	NA	NA	NA	NA	NA
ACTTAAACGTGGATGTACTTGCT	miRNA	hsa-miR-302a-5p	mature	novel	templated	human	hsa-miR-302a-5p	bta-mir-302a	MI0000772	NA	NA	NA	ENST00000362188,gene_biotype:antisense,gene_symbol:MIR302B
ACTTAAACGTGGATGTACTTGCTA	miRNA	hsa-miR-302a-5p	mature	novel	non-templated	human	hsa-miR-302a-5p	NA		NA	NA	NA	NA
ACTTAAACGTGGATGTACTTGCTT	miRNA	hsa-miR-302a-5p	mature	novel	templated	human	hsa-miR-302a-5p	bta-mir-302a	MI0009792	NA	NA	NA	ENST00000362188,gene_biotype:antisense,gene_symbol:MIR302B
ACTTAAACGTGGATGTACTTGT	miRNA	hsa-miR-302a-5p	mature	novel	non-templated	human	hsa-miR-302a-5p	NA	NA	NA	NA	NA	NA
ACTTGTCCCGGCCTGC	miRNA	ssc-miR-92a	mature	known	non-templated	pig	ssc-miR-92a	NA	MI0009791	NA	NA	NA	NA
ACTTGTCCCGGCCTGT	miRNA	ssc-miR-92a	mature	known	templated	pig	ssc-miR-92a	ssc-mir-92a-2	NA	NA	NA	NA	NA
ACTTTAACATGGGAGTGCTTTC	miRNA	ENSSSCG00000018952	precursor	pig predicted	non-templated	pig	NA	ENSSSCG00000018952	MI0002447	NA	NA	NA	NA
ACTTTAACATGGGAGTGCTTTCT	miRNA	ENSSSCG00000018952	precursor	pig predicted	non-templated	pig	NA	ENSSSCG00000018952	MI0002447	NA	NA	NA	NA
AGAAGTTGACTGAAG	miRNA	hsa-miR-3653-3p	mature	novel	templated	human	hsa-miR-3653-3p	hsa-mir-3653	MI0009791	NA	NA	NA	ENST00000362188,gene_biotype:antisense,gene_symbol:MIR302B
AGACTGATGTTGACT	miRNA	bta-miR-21-5p	mature	novel	templated	cattle	bta-miR-21-5p	ssc-mir-21		NA	NA	NA	ENST00000362134
AGAGATCAGAGGCGCAGAGC	miRNA	bta-miR-6529a	mature	novel	non-templated	cattle	bta-miR-6529a	NA		NA	NA	NA	ENST00000613558
AGAGATCAGAGGCGCAGAGT	miRNA	bta-miR-6529a	mature	novel	templated	cattle	bta-miR-6529a	bta-mir-6529a	MI0009792	NA	NA	NA	ENST00000362188,gene_biotype:antisense,gene_symbol:MIR302B
AGAGGGGCAGAGAGCGAGACT	miRNA	hsa-mir-423	precursor	novel	templated	human	NA	NA	MI0031501	NA	NA	NA	ENST00000580636,gene_biotype:lincRNA,gene_symbol:MIR378D2
AGAGGGGCAGAGAGCGAGACTT	miRNA	hsa-mir-423	precursor	novel	templated	human	NA	NA	MI0031501	NA	NA	NA	ENST00000612936
AGAGGGGCAGAGAGCGAGACTTC	miRNA	hsa-mir-423	precursor	novel	templated	human	NA	NA		NA	NA	NA	ENST00000612936
AGAGGGGCAGAGAGCGAGACTTT	miRNA	hsa-mir-423	precursor	novel	templated	human	NA	NA		NA	NA	NA	ENST00000612936
AGAGGGGCAGAGAGCGAGACTTTT	miRNA	hsa-mir-423	precursor	novel	templated	human	NA	NA		NA	NA	NA	ENST00000612936
AGAGGTAGTAGGTTGCAT	miRNA	ssc-let-7d-5p	mature	known	templated	pig	ssc-let-7d-5p	ssc-let-7d		NA	NA	NA	NA
AGAGGTAGTAGGTTGCATAGC	miRNA	ssc-let-7d-5p	mature	known	non-templated	pig	ssc-let-7d-5p	NA	MI0009791	NA	NA	NA	NA
AGAGGTAGTAGGTTGCATAGT	miRNA	ssc-let-7d-5p	mature	known	templated	pig	ssc-let-7d-5p	ssc-let-7d		NA	NA	NA	NA
AGAGGTAGTAGGTTGCATAGTC	miRNA	ssc-let-7d-5p	mature	known	non-templated	pig	ssc-let-7d-5p	NA	MI0009791	NA	NA	NA	NA
AGAGGTAGTAGGTTGCATAGTT	miRNA	ssc-let-7d-5p	mature	known	templated	pig	ssc-let-7d-5p	ssc-let-7d	NA	NA	NA	NA	NA
AGAGGTAGTAGGTTGCATAGTTT	miRNA	ssc-let-7d-5p	mature	known	templated	pig	ssc-let-7d-5p	ssc-let-7d	NA	NA	NA	NA	NA
AGAGTTGAGTCTGGACGTCCCG	miRNA	ssc-miR-219a	mature	known	templated	pig	ssc-miR-219a	ssc-mir-219a		NA	NA	NA	ENST00000362317,gene_biotype:lincRNA,gene_symbol:MIR365B
AGCACCATCTGAAATCGGTTA	miRNA	ssc-miR-29a	mature	known	templated	pig	ssc-miR-29a	ssc-mir-29a		NA	NA	NA	NA
AGCAGCAATTCATGTTTTGAA	miRNA	ssc-miR-424-5p	mature	known	templated	pig	ssc-miR-424-5p	ssc-mir-424		NA	NA	NA	NA
AGCAGCACGTAAATATTGGCG	miRNA	ssc-miR-16	mature	known	templated	pig	ssc-miR-16	ssc-mir-16-2		NA	NA	NA	NA
AGCAGCATTGTACAGGGCT	miRNA	ssc-miR-107	mature	known	templated	pig	ssc-miR-107	bta-mir-107		NA	NA	NA	NA
AGCAGCATTGTACAGGGCTAT	miRNA	ssc-miR-107	mature	known	templated	pig	ssc-miR-107	bta-mir-107	NA	NA	NA	NA	NA
AGCAGCATTGTACAGGGCTATA	miRNA	ssc-miR-107	mature	known	non-templated	pig	ssc-miR-107	NA		NA	NA	NA	NA
AGCAGCATTGTACAGGGCTATC	miRNA	ssc-miR-107	mature	known	templated	pig	ssc-miR-107	ssc-mir-107	NA	NA	NA	NA	NA
AGCAGCATTGTACAGGGCTATCA	miRNA	ssc-miR-107	mature	known	templated	pig	ssc-miR-107	ssc-mir-107	NA	NA	NA	NA	NA
AGCAGCATTGTACAGGGCTATG	miRNA	ssc-miR-103	mature	known	templated	pig	ssc-miR-103	ssc-mir-103-2	NA	NA	NA	NA	NA
AGCAGCATTGTACAGGGCTATGA	miRNA	ssc-miR-103	mature	known	templated	pig	ssc-miR-103	ssc-mir-103-2	NA	NA	NA	NA	NA
AGCAGCATTGTACAGGGCTATGAA	miRNA	ssc-miR-103	mature	known	templated	pig	ssc-miR-103	ssc-mir-103-2		NA	NA	NA	ENST00000385043,gene_biotype:sense_intronic,gene_symbol:MIR10A
AGCAGCATTGTACAGGGCTATGAT	miRNA	ssc-miR-103	mature	known	non-templated	pig	ssc-miR-103	NA		NA	NA	NA	NA
AGCAGCATTGTACAGGGCTATGG	miRNA	ssc-miR-103	mature	known	non-templated	pig	ssc-miR-103	NA		NA	NA	NA	NA
AGCAGCATTGTACAGGGCTATGT	miRNA	ssc-miR-103	mature	known	non-templated	pig	ssc-miR-103	NA		NA	NA	NA	NA
AGCAGCATTGTACAGGGCTATT	miRNA	ssc-miR-107	mature	known	non-templated	pig	ssc-miR-107	NA		NA	NA	NA	NA
AGCAGCGGGAACAGTACT	miRNA	ssc-miR-503	mature	known	templated	pig	ssc-miR-503	ssc-mir-503		NA	NA	NA	ENST00000385043,gene_biotype:sense_intronic,gene_symbol:MIR10A
AGCAGCGGGAACAGTACTG	miRNA	ssc-miR-503	mature	known	templated	pig	ssc-miR-503	ssc-mir-503		NA	NA	NA	ENST00000385043,gene_biotype:sense_intronic,gene_symbol:MIR10A
AGCAGCGGGAACAGTACTGCAG	miRNA	ssc-miR-503	mature	known	templated	pig	ssc-miR-503	ssc-mir-503		NA	NA	NA	ENST00000385043,gene_biotype:sense_intronic,gene_symbol:MIR10A
AGCAGCGGGAACAGTACTGCAGA	miRNA	ssc-miR-503	mature	known	non-templated	pig	ssc-miR-503	NA		NA	NA	NA	NA
AGCATGTGATGAAGCAAATCAGTATGAATAAAGTCGTGATACTGTAAACGCTTTCTGATG	miRNA	hsa-miR-3607-5p	mature	novel	non-templated	human	hsa-miR-3607-5p	NA		NA	NA	NA	NA
AGCCAGTTTGGGAAGAATGCTG	miRNA	ssc-mir-7857	precursor	known	non-templated	pig	NA	ssc-mir-7857	MI0013091	NA	NA	NA	NA
AGCTAAGCAGGGTCGGGC	miRNA	hsa-mir-7641-2	precursor	novel	non-templated	human	NA	hsa-mir-7641-2	MI0013144	NA	NA	NA	NA
AGCTAAGCAGGGTCGGGCC	miRNA	hsa-mir-7641-2	precursor	novel	non-templated	human	NA	hsa-mir-7641-2	MI0013147	NA	NA	NA	ENST00000408840
AGCTAAGCAGGGTCGGGCCTGGT	miRNA	hsa-mir-7641-2	precursor	novel	non-templated	human	NA	hsa-mir-7641-2	MI0013147	NA	NA	NA	ENST00000408840
AGCTAAGCAGGGTCGGGCCTGGTTAGTACTTGG	miRNA	hsa-mir-7641-2	precursor	novel	non-templated	human	NA	hsa-mir-7641-2	MI0013147	NA	NA	NA	ENST00000408840
AGCTAAGCAGGGTCGGGCCTGGTTAGTACTTGGAT	miRNA	hsa-mir-7641-2	precursor	novel	non-templated	human	NA	hsa-mir-7641-2	MI0016619	NA	NA	NA	NA
AGCTAAGCAGGGTCGGGCCTGGTTAGTACTTGGATG	miRNA	hsa-mir-7641-2	precursor	novel	non-templated	human	NA	hsa-mir-7641-2	MI0002453	NA	NA	NA	NA
AGCTAAGCAGGGTCGGGCCTGGTTAGTACTTGGATGG	miRNA	hsa-mir-7641-2	precursor	novel	non-templated	human	NA	hsa-mir-7641-2	MI0022133	NA	NA	NA	NA
AGCTAAGCAGGGTCGGGCCTGGTTAGTACTTGGATGGGA	miRNA	hsa-mir-7641-2	precursor	novel	non-templated	human	NA	hsa-mir-7641-2	MI0022133	NA	NA	NA	NA
AGCTAATCAGACTGATGTTGAC	miRNA	hsa-mir-21	precursor	novel	templated	human	NA	NA	MI0016622	NA	NA	NA	ENST00000612936
AGCTACATCTGGCTACTGGGTCT	miRNA	ssc-miR-222	mature	known	templated	pig	ssc-miR-222	ssc-mir-222		NA	NA	NA	ENST00000385043,gene_biotype:sense_intronic,gene_symbol:MIR10A
AGCTACATCTGGCTACTGGGTCTC	miRNA	ssc-miR-222	mature	known	templated	pig	ssc-miR-222	ssc-mir-222		NA	NA	NA	ENST00000385043,gene_biotype:sense_intronic,gene_symbol:MIR10A
AGCTACATCTGGCTACTGGGTCTCA	miRNA	ssc-miR-222	mature	known	non-templated	pig	ssc-miR-222	NA		NA	NA	NA	NA
AGCTACATCTGGCTACTGGGTCTCC	miRNA	ssc-miR-222	mature	known	non-templated	pig	ssc-miR-222	NA		NA	NA	NA	ENST00000408840
AGCTACATCTGGCTACTGGGTCTCT	miRNA	ssc-miR-222	mature	known	templated	pig	ssc-miR-222	ssc-mir-222		NA	NA	NA	ENST00000385043,gene_biotype:sense_intronic,gene_symbol:MIR10A
AGCTACATCTGGCTACTGGGTCTT	miRNA	ssc-miR-222	mature	known	non-templated	pig	ssc-miR-222	NA		NA	NA	NA	ENST00000408840
AGCTACATTGTCTGCTGGGTTT	miRNA	ssc-miR-221-3p	mature	known	templated	pig	ssc-miR-221-3p	ssc-mir-221		NA	NA	NA	ENST00000385043,gene_biotype:sense_intronic,gene_symbol:MIR10A
AGCTACATTGTCTGCTGGGTTTC	miRNA	ssc-miR-221-3p	mature	known	templated	pig	ssc-miR-221-3p	ssc-mir-221		NA	NA	NA	ENST00000385043,gene_biotype:sense_intronic,gene_symbol:MIR10A
AGCTACATTGTCTGCTGGGTTTCT	miRNA	ssc-miR-221-3p	mature	known	non-templated	pig	ssc-miR-221-3p	NA		NA	NA	NA	ENST00000408840
AGCTACATTGTCTGCTGGGTTTT	miRNA	ssc-miR-221-3p	mature	known	non-templated	pig	ssc-miR-221-3p	NA		NA	NA	NA	ENST00000362134
AGCTCATCAGACTGATGTTGAC	miRNA	hsa-mir-21	precursor	novel	templated	human	NA	NA	MI0016622	NA	NA	NA	ENST00000612936
AGCTCGGCCTGAGGCCCCTCAGT	miRNA	hsa-mir-423	precursor	novel	templated	human	NA	NA	MI0016622	NA	NA	NA	NA
AGCTCGGTCCGAGGCCCCTCAGT	miRNA	hsa-mir-423	precursor	novel	templated	human	NA	NA	MI0013052	NA	NA	NA	NA
AGCTCGGTCTGAGGCCCCCCAGT	miRNA	hsa-mir-423	precursor	novel	templated	human	NA	NA	MI0031641	NA	NA	NA	ENST00000612936
AGCTCGGTCTGAGGCCCCT	miRNA	ssc-miR-423-3p	mature	known	templated	pig	ssc-miR-423-3p	ssc-mir-423		NA	NA	NA	ENST00000385043,gene_biotype:sense_intronic,gene_symbol:MIR10A
AGCTCGGTCTGAGGCCCCTA	miRNA	ssc-miR-423-3p	mature	known	non-templated	pig	ssc-miR-423-3p	NA	MI0011474	NA	NA	NA	ENST00000459255,gene_biotype:snoRNA,gene_symbol:SCARNA10
AGCTCGGTCTGAGGCCCCTC	miRNA	ssc-miR-423-3p	mature	known	templated	pig	ssc-miR-423-3p	ssc-mir-423		NA	NA	NA	ENST00000385043,gene_biotype:sense_intronic,gene_symbol:MIR10A
AGCTCGGTCTGAGGCCCCTCA	miRNA	ssc-miR-423-3p	mature	known	templated	pig	ssc-miR-423-3p	ssc-mir-423		NA	NA	NA	ENST00000385043,gene_biotype:sense_intronic,gene_symbol:MIR10A
AGCTCGGTCTGAGGCCCCTCAA	miRNA	ssc-miR-423-3p	mature	known	non-templated	pig	ssc-miR-423-3p	NA	MI0000283	NA	NA	NA	NA
AGCTCGGTCTGAGGCCCCTCAG	miRNA	ssc-miR-423-3p	mature	known	templated	pig	ssc-miR-423-3p	ssc-mir-423		NA	NA	NA	ENST00000385043,gene_biotype:sense_intronic,gene_symbol:MIR10A
AGCTCGGTCTGAGGCCCCTCAGA	miRNA	ssc-miR-423-3p	mature	known	non-templated	pig	ssc-miR-423-3p	NA	MI0000283	NA	NA	NA	NA
AGCTCGGTCTGAGGCCCCTCAGAA	miRNA	ssc-miR-423-3p	mature	known	non-templated	pig	ssc-miR-423-3p	NA		NA	NA	NA	NA
AGCTCGGTCTGAGGCCCCTCAGC	miRNA	ssc-miR-423-3p	mature	known	non-templated	pig	ssc-miR-423-3p	NA	MI0011474	NA	NA	NA	ENST00000459255,gene_biotype:snoRNA,gene_symbol:SCARNA10
AGCTCGGTCTGAGGCCCCTCAGG	miRNA	ssc-miR-423-3p	mature	known	non-templated	pig	ssc-miR-423-3p	NA		NA	NA	NA	NA
AGCTCGGTCTGAGGCCCCTCAGT	miRNA	ssc-miR-423-3p	mature	known	templated	pig	ssc-miR-423-3p	ssc-mir-423	NA	NA	NA	NA	NA
AGCTCGGTCTGAGGCCCCTCAGTA	miRNA	ssc-miR-423-3p	mature	known	non-templated	pig	ssc-miR-423-3p	NA		NA	NA	NA	NA
AGCTCGGTCTGAGGCCCCTCAGTAA	miRNA	ssc-miR-423-3p	mature	known	non-templated	pig	ssc-miR-423-3p	NA		NA	NA	NA	NA
AGCTCGGTCTGAGGCCCCTCAGTAG	miRNA	ssc-miR-423-3p	mature	known	non-templated	pig	ssc-miR-423-3p	NA	MI0025527	NA	NA	NA	NA
AGCTCGGTCTGAGGCCCCTCAGTC	miRNA	ssc-miR-423-3p	mature	known	templated	pig	ssc-miR-423-3p	ssc-mir-423	NA	NA	NA	NA	NA
AGCTCGGTCTGAGGCCCCTCAGTG	miRNA	ssc-miR-423-3p	mature	known	non-templated	pig	ssc-miR-423-3p	NA	MI0025527	NA	NA	NA	NA
AGCTCGGTCTGAGGCCCCTCAGTT	miRNA	ssc-miR-423-3p	mature	known	non-templated	pig	ssc-miR-423-3p	NA	MI0009791	NA	NA	NA	NA
AGCTCGGTCTGAGGCCCCTT	miRNA	ssc-miR-423-3p	mature	known	non-templated	pig	ssc-miR-423-3p	NA	MI0009791	NA	NA	NA	NA
AGCTCGGTCTGGGGCCCCTCAGT	miRNA	hsa-mir-423	precursor	novel	templated	human	NA	NA	MI0016620	NA	NA	NA	NA
AGCTGCCAGTTGAAGAACT	miRNA	ssc-miR-22-3p	mature	known	templated	pig	ssc-miR-22-3p	ssc-mir-22	NA	NA	NA	NA	NA
AGCTGCCAGTTGAAGAACTGA	miRNA	ssc-miR-22-3p	mature	known	non-templated	pig	ssc-miR-22-3p	NA	MI0021112	NA	NA	NA	NA
AGCTGCCAGTTGAAGAACTGC	miRNA	ssc-miR-22-3p	mature	known	non-templated	pig	ssc-miR-22-3p	NA	MI0021112	NA	NA	NA	NA
AGCTGCCAGTTGAAGAACTGG	miRNA	ssc-miR-22-3p	mature	known	non-templated	pig	ssc-miR-22-3p	NA	MI0021112	NA	NA	NA	ENST00000410144,gene_biotype:snRNA,gene_symbol:RNU2-3P
AGCTGCCAGTTGAAGAACTGT	miRNA	ssc-miR-22-3p	mature	known	templated	pig	ssc-miR-22-3p	ssc-mir-22	NA	NA	NA	NA	NA
AGCTGCCAGTTGAAGAACTGTA	miRNA	ssc-miR-22-3p	mature	known	non-templated	pig	ssc-miR-22-3p	NA	MI0021112	NA	NA	NA	ENST00000410144,gene_biotype:snRNA,gene_symbol:RNU2-3P
AGCTTACCAGACTGATGTTGAC	miRNA	hsa-mir-21	precursor	novel	templated	human	NA	NA	MI0002461	NA	NA	NA	NA
AGCTTATCAGACAGATGTTGAC	miRNA	hsa-mir-21	precursor	novel	templated	human	NA	NA	MI0013164	NA	NA	NA	ENST00000626159
AGCTTATCAGACCGATGTTGAC	miRNA	hsa-mir-21	precursor	novel	templated	human	NA	NA	MI0013164	NA	NA	NA	ENST00000618786,gene_biotype:misc_RNA,gene_symbol:RN7SL1
AGCTTATCAGACTAATGTTGAC	miRNA	hsa-mir-21	precursor	novel	templated	human	NA	NA	MI0013164	NA	NA	NA	ENST00000626159
AGCTTATCAGACTGACGTTGAC	miRNA	hsa-mir-21	precursor	novel	templated	human	NA	NA	MI0013164	NA	NA	NA	ENST00000626159
AGCTTATCAGACTGATATTGAC	miRNA	hsa-mir-21	precursor	novel	templated	human	NA	NA	MI0008220	NA	NA	NA	NA
AGCTTATCAGACTGATG	miRNA	ssc-miR-21	mature	known	templated	pig	ssc-miR-21	ssc-mir-21	NA	NA	NA	NA	NA
AGCTTATCAGACTGATGC	miRNA	ssc-miR-21	mature	known	non-templated	pig	ssc-miR-21	NA	MI0015997	NA	NA	NA	NA
AGCTTATCAGACTGATGCTGAC	miRNA	hsa-mir-21	precursor	novel	templated	human	NA	NA	MI0002459	NA	NA	NA	ENST00000362134
AGCTTATCAGACTGATGT	miRNA	ssc-miR-21	mature	known	templated	pig	ssc-miR-21	ssc-mir-21		NA	NA	NA	NA
AGCTTATCAGACTGATGTT	miRNA	ssc-miR-21	mature	known	templated	pig	ssc-miR-21	ssc-mir-21		NA	NA	NA	NA
AGCTTATCAGACTGATGTTA	miRNA	ssc-miR-21	mature	known	non-templated	pig	ssc-miR-21	NA	MI0024976	NA	NA	NA	NA
AGCTTATCAGACTGATGTTG	miRNA	ssc-miR-21	mature	known	templated	pig	ssc-miR-21	ssc-mir-21		NA	NA	NA	NA
AGCTTATCAGACTGATGTTGA	miRNA	ssc-miR-21	mature	known	templated	pig	ssc-miR-21	ssc-mir-21		NA	NA	NA	ENST00000362201
AGCTTATCAGACTGATGTTGAA	miRNA	ssc-miR-21	mature	known	non-templated	pig	ssc-miR-21	NA	MI0000342	NA	NA	NA	NA
AGCTTATCAGACTGATGTTGAAA	miRNA	hsa-mir-21	precursor	novel	templated	human	NA	NA	MI0013131	NA	NA	NA	NA
AGCTTATCAGACTGATGTTGAC	miRNA	ssc-miR-20a	mature	known	templated	pig	ssc-miR-20a	ssc-mir-21		NA	NA	NA	ENST00000362134
AGCTTATCAGACTGATGTTGACA	miRNA	bta-miR-21-5p	mature	novel	non-templated	cattle	bta-miR-21-5p	NA		NA	NA	NA	ENST00000362134
AGCTTATCAGACTGATGTTGACC	miRNA	bta-miR-21-5p	mature	novel	non-templated	cattle	bta-miR-21-5p	NA		NA	NA	NA	ENST00000362134
AGCTTATCAGACTGATGTTGACG	miRNA	bta-miR-21-5p	mature	novel	non-templated	cattle	bta-miR-21-5p	NA		NA	NA	NA	ENST00000362134
AGCTTATCAGACTGATGTTGACT	miRNA	bta-miR-21-5p	mature	novel	templated	cattle	bta-miR-21-5p	ssc-mir-21		NA	NA	NA	ENST00000362134
AGCTTATCAGACTGATGTTGAG	miRNA	ssc-miR-21	mature	known	non-templated	pig	ssc-miR-21	NA	MI0024976	NA	NA	NA	ENST00000362464,gene_biotype:rRNA,gene_symbol:RNA5S11
AGCTTATCAGACTGATGTTGAT	miRNA	ssc-miR-21	mature	known	non-templated	pig	ssc-miR-21	NA	MI0024976	NA	NA	NA	ENST00000362464,gene_biotype:rRNA,gene_symbol:RNA5S11
AGCTTATCAGACTGATGTTGCC	miRNA	ssc-miR-21	mature	known	non-templated	pig	ssc-miR-21	NA	MI0024976	NA	NA	NA	ENST00000362464,gene_biotype:rRNA,gene_symbol:RNA5S11
AGCTTATCAGACTGATGTTGCT	miRNA	ssc-miR-21	mature	known	non-templated	pig	ssc-miR-21	NA	MI0024976	NA	NA	NA	ENST00000362464,gene_biotype:rRNA,gene_symbol:RNA5S11
AGCTTATCAGACTGATGTTGG	miRNA	ssc-miR-21	mature	known	non-templated	pig	ssc-miR-21	NA	MI0024976	NA	NA	NA	ENST00000362464,gene_biotype:rRNA,gene_symbol:RNA5S11
AGCTTATCAGACTGATGTTGGC	miRNA	ssc-miR-21	mature	known	non-templated	pig	ssc-miR-21	NA	MI0024976	NA	NA	NA	ENST00000362464,gene_biotype:rRNA,gene_symbol:RNA5S11
AGCTTATCAGACTGATGTTGGT	miRNA	ssc-miR-21	mature	known	non-templated	pig	ssc-miR-21	NA	MI0024976	NA	NA	NA	ENST00000362464,gene_biotype:rRNA,gene_symbol:RNA5S11
AGCTTATCAGACTGATGTTGT	miRNA	ssc-miR-21	mature	known	non-templated	pig	ssc-miR-21	NA	MI0024976	NA	NA	NA	ENST00000362464,gene_biotype:rRNA,gene_symbol:RNA5S11
AGCTTATCAGACTGATGTTGTC	miRNA	ssc-miR-21	mature	known	non-templated	pig	ssc-miR-21	NA	MI0024976	NA	NA	NA	NA
AGCTTATCAGACTGGTGTTGAC	miRNA	hsa-mir-21	precursor	novel	templated	human	NA	NA	MI0013130	NA	NA	NA	NA
AGCTTATCAGACTGTTGTTGAC	miRNA	hsa-mir-21	precursor	novel	templated	human	NA	NA	MI0013124	NA	NA	NA	NA
AGCTTATCAGGCTGATGTTGAC	miRNA	hsa-mir-21	precursor	novel	templated	human	NA	NA	MI0013092	NA	NA	NA	NA
AGCTTATCGGACTGATGTTGAC	miRNA	hsa-mir-21	precursor	novel	templated	human	NA	NA	MI0013092	NA	NA	NA	NA
AGCTTATCTGACTGATGTTGAC	miRNA	hsa-mir-21	precursor	novel	templated	human	NA	NA	MI0013092	NA	NA	NA	NA
AGCTTATTAGACTGATGTTGAC	miRNA	hsa-mir-21	precursor	novel	templated	human	NA	NA	MI0010688	NA	NA	NA	NA
AGCTTGTCAGACTGATGTTGAC	miRNA	hsa-mir-21	precursor	novel	templated	human	NA	NA	MI0010688	NA	NA	NA	NA
AGGAAGACTAGTGATTTTGTT	miRNA	hsa-mir-7-1	precursor	novel	templated	human	NA	NA	MI0022123	NA	NA	NA	ENST00000384838,gene_biotype:lincRNA,gene_symbol:LINC00461
AGGAAGACTAGTGATTTTGTTG	miRNA	hsa-mir-7-1	precursor	novel	templated	human	NA	NA	MI0022123	NA	NA	NA	ENST00000384838,gene_biotype:lincRNA,gene_symbol:LINC00461
AGGAAGACTAGTGATTTTGTTGC	miRNA	hsa-mir-7-1	precursor	novel	templated	human	NA	NA		NA	NA	NA	NA
AGGAAGACTAGTGATTTTGTTGT	miRNA	hsa-mir-7-1	precursor	novel	templated	human	NA	NA	MI0013118	NA	NA	NA	NA
AGGAAGACTAGTGATTTTGTTGTA	miRNA	hsa-mir-7-1	precursor	novel	templated	human	NA	NA	MI0013164	NA	NA	NA	ENST00000626159
AGGAAGACTAGTGATTTTGTTGTC	miRNA	hsa-mir-7-1	precursor	novel	templated	human	NA	NA	MI0013148	NM_001206919.1;mRNA	NA	NA	ENST00000408439
AGGAAGACTAGTGATTTTGTTGTG	miRNA	hsa-mir-7-1	precursor	novel	templated	human	NA	NA	MI0013148	NM_001206919.1;mRNA	NA	NA	ENST00000408439
AGGAAGACTAGTGATTTTGTTGTT	miRNA	hsa-mir-7-1	precursor	novel	templated	human	NA	NA	MI0013168	NA	NA	NA	NA
AGGAAGACTAGTGATTTTGTTGTTA	miRNA	hsa-mir-7-1	precursor	novel	templated	human	NA	NA	MI0013098	NA	NA	NA	ENST00000385300,gene_biotype:lincRNA,gene_symbol:CARMN
AGGAGCTCACAGTCTATTG	miRNA	ssc-miR-28-5p	mature	known	templated	pig	ssc-miR-28-5p	ssc-mir-28		NA	NA	NA	ENST00000362134
AGGAGCTCACAGTCTATTGAG	miRNA	ssc-miR-28-5p	mature	known	templated	pig	ssc-miR-28-5p	ssc-mir-28		NA	NA	NA	ENST00000362134
AGGAGCTCACAGTCTATTGAGA	miRNA	ssc-miR-28-5p	mature	known	non-templated	pig	ssc-miR-28-5p	NA	MI0024976	NA	NA	NA	NA
AGGCAAGATGCTGGCATAGCTG	miRNA	ssc-miR-31	mature	known	templated	pig	ssc-miR-31	ssc-mir-31		NA	NA	NA	ENST00000362134
AGGCAAGATGCTGGCATAGCTGT	miRNA	ssc-miR-31	mature	known	templated	pig	ssc-miR-31	ssc-mir-31		NA	NA	NA	ENST00000362134
AGGCAGTGTAATTAGCTGATTG	miRNA	bta-miR-34b	mature	novel	templated	cattle	bta-miR-34b	ENSSSCG00000027451	MI0005038	NA	NA	NA	NA
AGGCAGTGTAATTAGCTGATTGT	miRNA	bta-miR-34b	mature	novel	templated	cattle	bta-miR-34b	ENSSSCG00000027451	MI0005038	NA	NA	NA	NA
AGGCAGTGTAGTTAGC	miRNA	ssc-miR-34c	mature	known	templated	pig	ssc-miR-34c	ssc-mir-34c-2		NA	NA	NA	ENST00000362134
AGGCAGTGTAGTTAGCTGA	miRNA	ssc-miR-34c	mature	known	templated	pig	ssc-miR-34c	ssc-mir-34c-2		NA	NA	NA	ENST00000362134
AGGCAGTGTAGTTAGCTGAC	miRNA	ssc-miR-34c	mature	known	non-templated	pig	ssc-miR-34c	NA	MI0024976	NA	NA	NA	ENST00000362464,gene_biotype:rRNA,gene_symbol:RNA5S11
AGGCAGTGTAGTTAGCTGAT	miRNA	ssc-miR-34c	mature	known	templated	pig	ssc-miR-34c	ssc-mir-34c-2		NA	NA	NA	ENST00000362134
AGGCAGTGTAGTTAGCTGATA	miRNA	ssc-miR-34c	mature	known	non-templated	pig	ssc-miR-34c	NA	MI0024976	NA	NA	NA	ENST00000362464,gene_biotype:rRNA,gene_symbol:RNA5S11
AGGCAGTGTAGTTAGCTGATC	miRNA	ssc-miR-34c	mature	known	non-templated	pig	ssc-miR-34c	NA	MI0024976	NA	NA	NA	ENST00000362464,gene_biotype:rRNA,gene_symbol:RNA5S11
AGGCAGTGTAGTTAGCTGATT	miRNA	ssc-miR-34c	mature	known	templated	pig	ssc-miR-34c	ssc-mir-34c-2		NA	NA	NA	ENST00000362134
AGGCAGTGTAGTTAGCTGATTA	miRNA	ssc-miR-34c	mature	known	non-templated	pig	ssc-miR-34c	NA	MI0024976	NA	NA	NA	NA
AGGCAGTGTAGTTAGCTGATTG	miRNA	ssc-miR-34c	mature	known	templated	pig	ssc-miR-34c	ssc-mir-34c-2		NA	NA	NA	ENST00000362134
AGGCAGTGTAGTTAGCTGATTGA	miRNA	ssc-miR-34c	mature	known	non-templated	pig	ssc-miR-34c	NA	MI0024976	NA	NA	NA	NA
AGGCAGTGTAGTTAGCTGATTGC	miRNA	ssc-miR-34c	mature	known	templated	pig	ssc-miR-34c	ssc-mir-34c-2		NA	NA	NA	ENST00000362134
AGGCAGTGTAGTTAGCTGATTGCA	miRNA	ssc-miR-34c	mature	known	non-templated	pig	ssc-miR-34c	NA	MI0000342	NA	NA	NA	NA
AGGCAGTGTAGTTAGCTGATTGCT	miRNA	ssc-miR-34c	mature	known	templated	pig	ssc-miR-34c	ssc-mir-34c-2		NA	NA	NA	ENST00000362134
AGGCAGTGTAGTTAGCTGATTGT	miRNA	ssc-miR-34c	mature	known	non-templated	pig	ssc-miR-34c	NA	MI0024976	NA	NA	NA	ENST00000362464,gene_biotype:rRNA,gene_symbol:RNA5S11
AGGCAGTGTATTGTTAGCTGGC	miRNA	bta-miR-449b	mature	novel	templated	cattle	bta-miR-449b	ENSSSCG00000025385	MI0005038	NA	NA	NA	NA
AGGCAGTGTATTGTTAGCTGGT	miRNA	bta-miR-449b	mature	novel	non-templated	cattle	bta-miR-449b	NA	NA	NA	NA	NA	NA
AGGCGGAGACTTGGGCAATTGC	miRNA	hsa-miR-25-5p	mature	novel	templated	human	hsa-miR-25-5p	bta-mir-25	MI0005038	NA	NA	NA	NA
AGGCGGAGACTTGGGCAATTGCC	miRNA	hsa-miR-25-5p	mature	novel	non-templated	human	hsa-miR-25-5p	NA		NA	NA	NA	NA
AGGCGGAGACTTGGGCAATTGCT	miRNA	hsa-miR-25-5p	mature	novel	templated	human	hsa-miR-25-5p	bta-mir-25		NA	NA	NA	NA
AGGCTTATCAGACTGATGTTGAC	miRNA	hsa-mir-21	precursor	novel	templated	human	NA	NA	MI0015906	NA	NA	NA	NA
AGGGACGGGACGCGGTGCAGTGTT	miRNA	ssc-miR-92b-5p	mature	known	templated	pig	ssc-miR-92b-5p	ssc-mir-92b		NA	NA	NA	ENST00000362134
AGGGACTTTCAGGGGCAGCTGTG	miRNA	ssc-miR-365-5p	mature	known	templated	pig	ssc-miR-365-5p	ssc-mir-365-2		NA	NA	NA	ENST00000362134
AGGGGCTGGCTTTCCTCTGGT	miRNA	hsa-miR-185-3p	mature	novel	templated	human	hsa-miR-185-3p	ssc-mir-185		NA	NA	NA	ENST00000362134
AGGGTCGGGCCTGGT	miRNA	hsa-mir-7641-2	precursor	novel	non-templated	human	NA	hsa-mir-7641-2	MI0016620	NA	NA	NA	NA
AGGGTCGGGCCTGGTT	miRNA	hsa-mir-7641-2	precursor	novel	non-templated	human	NA	hsa-mir-7641-2	MI0016620	NA	NA	NA	NA
AGGGTCGGGCCTGGTTAGT	miRNA	hsa-mir-7641-2	precursor	novel	non-templated	human	NA	hsa-mir-7641-2	MI0016620	NA	NA	NA	NA
AGGGTCGGGCCTGGTTAGTACTT	miRNA	hsa-mir-7641-2	precursor	novel	non-templated	human	NA	hsa-mir-7641-2	MI0022123	NA	NA	NA	ENST00000384838,gene_biotype:lincRNA,gene_symbol:LINC00461
AGGGTCGGGCCTGGTTAGTACTTGGATGG	miRNA	hsa-mir-7641-2	precursor	novel	non-templated	human	NA	hsa-mir-7641-2	MI0022123	NA	NA	NA	ENST00000384838,gene_biotype:lincRNA,gene_symbol:LINC00461
AGGGTTGGGCGGAGGCTTTC	miRNA	ssc-miR-296-3p	mature	known	templated	pig	ssc-miR-296-3p	ssc-mir-296		NA	NA	NA	ENST00000362134
AGGGTTGGGCGGAGGCTTTCA	miRNA	ssc-miR-296-3p	mature	known	non-templated	pig	ssc-miR-296-3p	NA	MI0024976	NA	NA	NA	NA
AGGGTTGGGCGGAGGCTTTCC	miRNA	ssc-miR-296-3p	mature	known	templated	pig	ssc-miR-296-3p	ssc-mir-296		NA	NA	NA	ENST00000362134
AGGGTTGGGCGGAGGCTTTCCA	miRNA	ssc-miR-296-3p	mature	known	non-templated	pig	ssc-miR-296-3p	NA	MI0022328	NA	NA	NA	ENST00000613558
AGGGTTGGGCGGAGGCTTTCCC	miRNA	ssc-miR-296-3p	mature	known	non-templated	pig	ssc-miR-296-3p	NA	MI0014212	NA	NA	Chr2_53977042-53986778_(+-0_bp)_directionality:_mono:minus	NA
AGGGTTGGGCGGAGGCTTTCCG	miRNA	ssc-miR-296-3p	mature	known	non-templated	pig	ssc-miR-296-3p	NA	MI0009791	NA	NA	NA	NA
AGGGTTGGGCGGAGGCTTTCCT	miRNA	ssc-miR-296-3p	mature	known	templated	pig	ssc-miR-296-3p	ssc-mir-296		NA	NA	NA	ENST00000362134
AGGGTTGGGCGGAGGCTTTCT	miRNA	ssc-miR-296-3p	mature	known	non-templated	pig	ssc-miR-296-3p	NA	MI0024976	NA	NA	NA	NA
AGGTAGTTTCATGTTGTTGGG	miRNA	ssc-miR-196a	mature	known	templated	pig	ssc-miR-196a	ssc-mir-196a-2	NA	NA	NA	NA	NA
AGGTTGGGATCGGTTGCAATGC	miRNA	hsa-miR-92a-1-5p	mature	novel	templated	human	hsa-miR-92a-1-5p	ssc-mir-92a-1		NA	NA	NA	ENST00000362134
AGGTTGGGATCGGTTGCAATGCA	miRNA	hsa-miR-92a-1-5p	mature	novel	non-templated	human	hsa-miR-92a-1-5p	NA		NA	NA	NA	ENST00000385233,gene_biotype:processed_transcript,gene_symbol:MIR17HG
AGGTTGGGATCGGTTGCAATGCC	miRNA	hsa-miR-92a-1-5p	mature	novel	non-templated	human	hsa-miR-92a-1-5p	NA		NA	NA	NA	ENST00000385233,gene_biotype:processed_transcript,gene_symbol:MIR17HG
AGGTTGGGATCGGTTGCAATGCT	miRNA	hsa-miR-92a-1-5p	mature	novel	templated	human	hsa-miR-92a-1-5p	ssc-mir-92a-1		NA	NA	NA	ENST00000362134
AGTAAGTGCTTCCATGTTTTAG	miRNA	bta-miR-302d	mature	novel	templated	cattle	bta-miR-302d	ENSSSCG00000018952		NA	NA	NA	NA
AGTACTTGGATGGGA	miRNA	hsa-mir-7641-2	precursor	novel	non-templated	human	NA	hsa-mir-7641-2	MI0022123	NA	NA	NA	ENST00000384838,gene_biotype:lincRNA,gene_symbol:LINC00461
AGTACTTGGATGGGAG	miRNA	hsa-mir-7641-2	precursor	novel	non-templated	human	NA	hsa-mir-7641-2	MI0013164	NA	NA	NA	ENST00000626159
AGTAGTGGGATCGCG	miRNA	ssc-mir-1285	precursor	known	non-templated	pig	NA	ssc-mir-1285	MI0013091	NA	NA	NA	NA
AGTAGTGGGATCGCGCCTG	miRNA	ssc-mir-1285	precursor	known	non-templated	pig	NA	ssc-mir-1285	MI0013091	NA	NA	NA	NA
AGTAGTGGGATCGCGCCTGT	miRNA	ssc-mir-1285	precursor	known	non-templated	pig	NA	ssc-mir-1285	MI0013091	NA	NA	NA	NA
AGTAGTGGGATCGCGCCTGTG	miRNA	ssc-mir-1285	precursor	known	non-templated	pig	NA	ssc-mir-1285	MI0013091	NA	NA	NA	NA
AGTAGTGGGATCGCGCCTGTGAAT	miRNA	ssc-mir-1285	precursor	known	non-templated	pig	NA	ssc-mir-1285	MI0013091	NA	NA	NA	NA
AGTAGTGGGATCGCGCCTGTGAATAGC	miRNA	ssc-mir-1285	precursor	known	non-templated	pig	NA	ssc-mir-1285	MI0013091	NA	NA	NA	NA
AGTAGTGGGATCGCGCCTGTGAATAGCC	miRNA	ssc-mir-1285	precursor	known	non-templated	pig	NA	ssc-mir-1285	MI0013091	NA	NA	NA	NA
AGTAGTGGGATCGCGCCTGTGAATAGCCA	miRNA	ssc-mir-1285	precursor	known	non-templated	pig	NA	ssc-mir-1285	MI0008215	NA	NA	NA	NA
AGTAGTGGGATCGCGCCTGTGAATAGCCACT	miRNA	ssc-mir-1285	precursor	known	non-templated	pig	NA	ssc-mir-1285	MI0008215	NA	NA	NA	NA
AGTAGTGGGATCGCGCCTGTGAATAGCCACTGTACTCCAGC	miRNA	ssc-mir-1285	precursor	known	non-templated	pig	NA	ssc-mir-1285	MI0002461	NA	NA	NA	NA
AGTAGTGGGATCGCGCCTGTGAATAGCCACTGTACTCCAGCC	miRNA	ssc-mir-1285	precursor	known	non-templated	pig	NA	ssc-mir-1285	MI0002461	NA	NA	NA	NA
AGTAGTGGGATCGCGCCTGTGAATAGCCACTGTACTCCAGCCT	miRNA	ssc-mir-1285	precursor	known	non-templated	pig	NA	ssc-mir-1285	MI0002461	NA	NA	NA	NA
AGTGCCGCCATTTTTTG	miRNA	ssc-mir-371	precursor	known	non-templated	pig	NA	ssc-mir-371	MI0010688	NA	NA	NA	NA
AGTGCCGCCATTTTTTGAGT	miRNA	ssc-mir-371	precursor	known	non-templated	pig	NA	ssc-mir-371	MI0010688	NA	NA	NA	NA
AGTGCCGCCATTTTTTGAGTG	miRNA	ssc-mir-371	precursor	known	non-templated	pig	NA	ssc-mir-371	MI0010688	NA	NA	NA	NA
AGTGCCGCCATTTTTTGAGTGT	miRNA	ssc-mir-371	precursor	known	non-templated	pig	NA	ssc-mir-371	MI0010688	NA	NA	NA	NA
AGTGCTTCCATGTTTCAGTGG	miRNA	bta-miR-302c	mature	novel	templated	cattle	bta-miR-302c	ENSSSCG00000019558	MI0000342	NA	NA	NA	NA
AGTGCTTCCATGTTTCAGTGGC	miRNA	bta-miR-302c	mature	novel	non-templated	cattle	bta-miR-302c	NA	NA	NA	NA	NA	NA
AGTGCTTCCATGTTTCAGTGGT	miRNA	bta-miR-302c	mature	novel	non-templated	cattle	bta-miR-302c	NA	NA	NA	NA	NA	NA
AGTGCTTCCATGTTTTAGT	miRNA	bta-miR-302d	mature	novel	templated	cattle	bta-miR-302d	ENSSSCG00000018952		NA	NA	NA	ENST00000362134
AGTGCTTCCATGTTTTAGTAG	miRNA	bta-miR-302b	mature	novel	templated	cattle	bta-miR-302b	ENSSSCG00000018952	MI0021112	NA	NA	NA	NA
AGTGCTTCCATGTTTTAGTAGA	miRNA	bta-miR-302b	mature	novel	templated	cattle	bta-miR-302b	ENSSSCG00000018952	MI0021112	NA	NA	NA	NA
AGTGCTTCCATGTTTTAGTGA	miRNA	bta-miR-302a	mature	novel	templated	cattle	bta-miR-302a	bta-mir-302a		NA	NA	NA	NA
AGTGCTTCCATGTTTTAGTGT	miRNA	bta-miR-302a	mature	novel	non-templated	cattle	bta-miR-302a	NA		NA	NA	NA	ENST00000362188,gene_biotype:antisense,gene_symbol:MIR302B
AGTGGGATCGCGCCTGTG	miRNA	ssc-mir-1285	precursor	known	non-templated	pig	NA	ssc-mir-1285	MI0010688	NA	NA	NA	NA
AGTGGGATCGCGCCTGTGAATAGCC	miRNA	ssc-mir-1285	precursor	known	non-templated	pig	NA	ssc-mir-1285	MI0010688	NA	NA	NA	NA
AGTGGTTTTACCCTATGGTAG	miRNA	ssc-miR-140-5p	mature	known	templated	pig	ssc-miR-140-5p	ssc-mir-140	NA	NA	NA	NA	NA
AGTTCTTCAGTGGCAAGCTTT	miRNA	ssc-miR-22-5p	mature	known	templated	pig	ssc-miR-22-5p	ssc-mir-22	NA	NA	NA	NA	NA
AGTTCTTCAGTGGCAAGCTTTA	miRNA	ssc-miR-22-5p	mature	known	templated	pig	ssc-miR-22-5p	ssc-mir-22		NA	NA	NA	ENST00000362134
ATACAGTACTGTGATAACTGAA	miRNA	ssc-miR-101	mature	known	non-templated	pig	ssc-miR-101	NA	MI0024976	NA	NA	NA	ENST00000362464,gene_biotype:rRNA,gene_symbol:RNA5S11
ATACCCTGTAGATCCGAATTTGT	miRNA	ssc-miR-10a-5p	mature	known	templated	pig	ssc-miR-10a-5p	ssc-mir-10a		NA	NA	NA	ENST00000362134
ATACTGCCTGGTAATGATGAC	miRNA	hsa-miR-200b-3p	mature	novel	templated	human	hsa-miR-200b-3p	hsa-mir-200b	MI0005037	NA	NA	NA	NA
ATACTGCCTGGTAATGATGACG	miRNA	hsa-mir-200b	precursor	novel	non-templated	human	NA	hsa-mir-200b	MI0031620	NA	NA	NA	NA
ATACTGTAAACGCTTTCTGATG	miRNA	hsa-miR-3607-3p	mature	novel	templated	human	hsa-miR-3607-3p	hsa-mir-3607	MI0010483	NA	NA	NA	ENST00000408493,gene_biotype:snoRNA,gene_symbol:SNORA81
ATAGCCACTGTACTCCAGCCTGGGCAACATAGCGAGACCCCGTCTCT	miRNA	ssc-miR-1285	mature	known	templated	pig	ssc-miR-1285	ssc-mir-1285		NA	NA	NA	ENST00000362134
ATAGCCACTGTACTCCAGCCTGGGCAACATAGCGAGACCCCGTCTCTA	miRNA	ssc-miR-1285	mature	known	non-templated	pig	ssc-miR-1285	NA	MI0024976	NA	NA	NA	NA
ATAGCCACTGTACTCCAGCCTGGGCAACATAGCGAGACCCCGTCTCTC	miRNA	ssc-miR-1285	mature	known	non-templated	pig	ssc-miR-1285	NA	MI0015997	NA	NA	NA	NA
ATAGCCACTGTACTCCAGCCTGGGCAACATAGCGAGACCCCGTCTCTT	miRNA	ssc-miR-1285	mature	known	templated	pig	ssc-miR-1285	ssc-mir-1285		NA	NA	NA	ENST00000362134
ATAGCCACTGTACTCCAGCCTGGGCAACATAGCGAGACCCCGTCTCTTA	miRNA	ssc-miR-1285	mature	known	non-templated	pig	ssc-miR-1285	NA	MI0020364	NA	NA	NA	ENST00000621427
ATAGCCAGTTTGGGAAGAATG	miRNA	ssc-mir-7857	precursor	known	non-templated	pig	NA	ssc-mir-7857	MI0010688	NA	NA	NA	NA
ATAGCCAGTTTGGGAAGAATGC	miRNA	ssc-mir-7857	precursor	known	non-templated	pig	NA	ssc-mir-7857	MI0010688	NA	NA	NA	NA
ATAGCCAGTTTGGGAAGAATGCTG	miRNA	ssc-mir-7857	precursor	known	non-templated	pig	NA	ssc-mir-7857	MI0013092	NA	NA	NA	NA
ATAGCCAGTTTGGGAAGAATGCTGT	miRNA	ssc-mir-7857	precursor	known	non-templated	pig	NA	ssc-mir-7857	MI0013092	NA	NA	NA	NA
ATAGCTTATCAGACTGATGTTGAC	miRNA	ssc-miR-21	mature	known	non-templated	pig	ssc-miR-21	NA	MI0024976	NA	NA	NA	NA
ATATAATACAACCTGCTAAGT	miRNA	ssc-miR-374b-5p	mature	known	templated	pig	ssc-miR-374b-5p	ssc-mir-374b	NA	NA	NA	NA	NA
ATATAATACAACCTGCTAAGTA	miRNA	ssc-miR-374b-5p	mature	known	non-templated	pig	ssc-miR-374b-5p	NA	MI0005067	NA	NA	NA	NA
ATATAATACAACCTGCTAAGTG	miRNA	ssc-miR-374b-5p	mature	known	templated	pig	ssc-miR-374b-5p	ssc-mir-374b		NA	NA	NA	ENST00000362134
ATATATTAAATGGATTTTTGGAGCC	miRNA	bta-miR-1246	mature	novel	non-templated	cattle	bta-miR-1246	NA		NA	NA	NA	ENST00000410144,gene_biotype:snRNA,gene_symbol:RNU2-3P
ATATATTAAATGGATTTTTGGAGCT	miRNA	bta-miR-1246	mature	novel	non-templated	cattle	bta-miR-1246	NA		NA	NA	NA	ENST00000410144,gene_biotype:snRNA,gene_symbol:RNU2-3P
ATATATTAAATGGATTTTTGGAGT	miRNA	bta-miR-1246	mature	novel	non-templated	cattle	bta-miR-1246	NA		NA	NA	NA	ENST00000410144,gene_biotype:snRNA,gene_symbol:RNU2-3P
ATATCAGACTGATGTTGAC	miRNA	hsa-mir-21	precursor	novel	templated	human	NA	NA	MI0013099	NA	NA	NA	ENST00000362201
ATCAACAGACATTAATTGGGC	miRNA	ssc-miR-421-3p	mature	known	templated	pig	ssc-miR-421-3p	ssc-mir-421		NA	NA	NA	NA
ATCAACAGACATTAATTGGGCG	miRNA	ssc-miR-421-3p	mature	known	templated	pig	ssc-miR-421-3p	ssc-mir-421		NA	NA	NA	ENST00000626159
ATCAACAGACATTAATTGGGCGC	miRNA	ssc-miR-421-3p	mature	known	templated	pig	ssc-miR-421-3p	ssc-mir-421		NA	NA	NA	ENST00000362134
ATCAACAGACATTAATTGGGCGT	miRNA	ssc-miR-421-3p	mature	known	non-templated	pig	ssc-miR-421-3p	NA	MI0024976	NA	NA	NA	NA
ATCACATTGCCAGGGATT	miRNA	ssc-miR-23b	mature	known	templated	pig	ssc-miR-23b	ssc-mir-23b	NA	NA	NA	NA	NA
ATCACATTGCCAGGGATTACC	miRNA	ssc-miR-23b	mature	known	templated	pig	ssc-miR-23b	ssc-mir-23b	NA	NA	NA	NA	NA
ATCACATTGCCAGGGATTACCA	miRNA	ssc-miR-23b	mature	known	templated	pig	ssc-miR-23b	ssc-mir-23b	NA	NA	NA	NA	NA
ATCACATTGCCAGGGATTACCAC	miRNA	ssc-miR-23b	mature	known	templated	pig	ssc-miR-23b	ssc-mir-23b		NA	NA	NA	NA
ATCACATTGCCAGGGATTACCACC	miRNA	ssc-miR-23b	mature	known	non-templated	pig	ssc-miR-23b	NA	MI0020364	NA	NA	NA	ENST00000621427
ATCACATTGCCAGGGATTACCACT	miRNA	ssc-miR-23b	mature	known	non-templated	pig	ssc-miR-23b	NA	MI0024976	NA	NA	NA	NA
ATCACATTGCCAGGGATTACT	miRNA	ssc-miR-23b	mature	known	non-templated	pig	ssc-miR-23b	NA	MI0024976	NA	NA	NA	NA
ATCACATTGCCAGGGATTTC	miRNA	ssc-miR-23a	mature	known	templated	pig	ssc-miR-23a	ssc-mir-23a		NA	NA	NA	NA
ATCACATTGCCAGGGATTTCC	miRNA	ssc-miR-23a	mature	known	templated	pig	ssc-miR-23a	ssc-mir-23a		NA	NA	NA	NA
ATCACATTGCCAGGGATTTCCA	miRNA	ssc-miR-23a	mature	known	templated	pig	ssc-miR-23a	ssc-mir-23a		NA	NA	NA	ENST00000607575,gene_biotype:antisense,gene_symbol:MIR92B
ATCACATTGCCAGGGATTTCT	miRNA	ssc-miR-23a	mature	known	non-templated	pig	ssc-miR-23a	NA	MI0024976	NA	NA	NA	NA
ATCACTAACCACACGGCCAG	miRNA	hsa-miR-34c-3p	mature	novel	templated	human	hsa-miR-34c-3p	ssc-mir-34c-2	MI0005453	NA	NA	NA	ENST00000360737,gene_biotype:lincRNA,gene_symbol:MIRLET7BHG
ATCACTAACCACACGGCCAGA	miRNA	hsa-miR-34c-3p	mature	novel	non-templated	human	hsa-miR-34c-3p	NA	NA	NA	NA	NA	NA
ATCACTAACCACACGGCCAGG	miRNA	hsa-miR-34c-3p	mature	novel	templated	human	hsa-miR-34c-3p	ssc-mir-34c-2	MI0005453	NA	NA	NA	ENST00000360737,gene_biotype:lincRNA,gene_symbol:MIRLET7BHG
ATCACTAACCACACGGCCAGGT	miRNA	hsa-miR-34c-3p	mature	novel	templated	human	hsa-miR-34c-3p	ssc-mir-34c-2	MI0005453	NA	NA	NA	ENST00000360737,gene_biotype:lincRNA,gene_symbol:MIRLET7BHG
ATCACTAATTCCACTGCCATC	miRNA	ENSSSCG00000027451	precursor	pig predicted	non-templated	pig	NA	ENSSSCG00000027451	MI0002447	NA	NA	NA	NA
ATCACTAATTCCACTGCCATCA	miRNA	ENSSSCG00000027451	precursor	pig predicted	non-templated	pig	NA	ENSSSCG00000027451	MI0002447	NA	NA	NA	NA
ATCAGACTGATGTTGAC	miRNA	ssc-miR-21	mature	known	templated	pig	ssc-miR-21	ssc-mir-21		NA	NA	NA	ENST00000607575,gene_biotype:antisense,gene_symbol:MIR92B
ATCAGACTGATGTTGACA	miRNA	bta-miR-21-5p	mature	novel	non-templated	cattle	bta-miR-21-5p	NA		NA	NA	NA	ENST00000362134
ATCAGACTGATGTTGACC	miRNA	bta-miR-21-5p	mature	novel	non-templated	cattle	bta-miR-21-5p	NA		NA	NA	NA	ENST00000362134
ATCAGACTGATGTTGACT	miRNA	bta-miR-21-5p	mature	novel	templated	cattle	bta-miR-21-5p	ssc-mir-21	MI0005453	NA	NA	NA	ENST00000360737,gene_biotype:lincRNA,gene_symbol:MIRLET7BHG
ATCAGACTGATGTTGAT	miRNA	ssc-miR-21	mature	known	non-templated	pig	ssc-miR-21	NA	MI0024976	NA	NA	NA	NA
ATCCCACTTCTGACACC	miRNA	bta-miR-2478	mature	novel	templated	cattle	bta-miR-2478	bta-mir-2478	MI0010483	NA	NA	NA	ENST00000408493,gene_biotype:snoRNA,gene_symbol:SNORA81
ATCCCACTTCTGACACCA	miRNA	bta-miR-2478	mature	novel	templated	cattle	bta-miR-2478	bta-mir-2478		NA	NA	NA	ENST00000362134
ATCCCAGCGGTGCCTCCA	miRNA	hsa-miR-5100	mature	novel	non-templated	human	hsa-miR-5100	NA	NA	NA	NA	NA	NA
ATCCCCGACTGGAAGCT	miRNA	ssc-miR-30d	mature	known	templated	pig	ssc-miR-30d	ssc-mir-30d	NA	NA	NA	NA	NA
ATCCTTGACTGGAAGCC	miRNA	ssc-miR-30e-5p	mature	known	non-templated	pig	ssc-miR-30e-5p	NA	MI0009791	NA	NA	NA	NA
ATCCTTGACTGGAAGCT	miRNA	ssc-miR-30e-5p	mature	known	templated	pig	ssc-miR-30e-5p	ssc-mir-30e		NA	NA	NA	ENST00000607575,gene_biotype:antisense,gene_symbol:MIR92B
ATCGCGCCTGTGAATAGCC	miRNA	ssc-mir-1285	precursor	known	non-templated	pig	NA	ssc-mir-1285	MI0013092	NA	NA	NA	NA
ATCGCGCCTGTGAATAGCCACT	miRNA	ssc-mir-1285	precursor	known	non-templated	pig	NA	ssc-mir-1285	MI0013092	NA	NA	NA	NA
ATCGGCGTGGCGTCGGTCGTG	miRNA	hsa-mir-1307	precursor	novel	templated	human	NA	NA	MI0013099	NA	NA	NA	ENST00000362201
ATCGGCGTGGCGTCGGTCGTGA	miRNA	hsa-mir-1307	precursor	novel	templated	human	NA	NA	MI0013099	NA	NA	NA	ENST00000362201
ATCGGCGTGGCGTCGGTCGTGG	miRNA	hsa-mir-1307	precursor	novel	templated	human	NA	NA	MI0013099	NA	NA	NA	ENST00000362201
ATCGGGAATGTCGTGTCCGCCC	miRNA	ssc-miR-425-3p	mature	known	templated	pig	ssc-miR-425-3p	ssc-mir-425		NA	NA	NA	ENST00000607575,gene_biotype:antisense,gene_symbol:MIR92B
ATCTCGGAAGCTAAG	miRNA	hsa-miR-7641	mature	novel	templated	human	hsa-miR-7641	hsa-mir-7641-2	MI0005038	NA	NA	NA	NA
ATCTCGGAAGCTAAGC	miRNA	hsa-miR-7641	mature	novel	templated	human	hsa-miR-7641	hsa-mir-7641-2	MI0000342	NA	NA	NA	NA
ATCTCGGAAGCTAAGCA	miRNA	hsa-miR-7641	mature	novel	templated	human	hsa-miR-7641	hsa-mir-7641-2		NA	NA	NA	ENST00000362134
ATCTTACCGGACAGTGCTGG	miRNA	hsa-miR-200a-5p	mature	novel	templated	human	hsa-miR-200a-5p	bta-mir-200a		NA	NA	NA	ENST00000582688
ATCTTACCGGACAGTGCTGGA	miRNA	hsa-miR-200a-5p	mature	novel	templated	human	hsa-miR-200a-5p	bta-mir-200a		NA	NA	NA	ENST00000582688
ATCTTACCGGACAGTGCTGGAA	miRNA	hsa-miR-200a-5p	mature	novel	non-templated	human	hsa-miR-200a-5p	NA	NA	NA	NA	NA	NA
ATCTTACCGGACAGTGCTGGAT	miRNA	hsa-miR-200a-5p	mature	novel	templated	human	hsa-miR-200a-5p	bta-mir-200a	MI0015997	NA	NA	NA	NA
ATCTTACTGGGCAGCATTGG	miRNA	hsa-miR-200b-5p	mature	novel	templated	human	hsa-miR-200b-5p	ENSSSCG00000024128	MI0015997	NA	NA	NA	NA
ATCTTACTGGGCAGCATTGGA	miRNA	hsa-miR-200b-5p	mature	novel	templated	human	hsa-miR-200b-5p	ENSSSCG00000024128	MI0005037	NA	NA	NA	NA
ATGAATAAAGTCGTGATACTGTAAACGCTTTCTGATG	miRNA	hsa-miR-3607-3p	mature	novel	non-templated	human	hsa-miR-3607-3p	NA		NA	NA	NA	NA
ATGAATAAAGTCGTGATACTGTAAACGCTTTCTGATGTA	miRNA	hsa-miR-3607-3p	mature	novel	non-templated	human	hsa-miR-3607-3p	NA		NA	NA	NA	NA
ATGACACGATCACTCCCGTTGAG	miRNA	ssc-miR-425-5p	mature	known	templated	pig	ssc-miR-425-5p	ssc-mir-425		NA	NA	NA	NA
ATGACACGATCACTCCCGTTGAGT	miRNA	bta-miR-425-5p	mature	novel	templated	cattle	bta-miR-425-5p	ssc-mir-425		NA	NA	NA	ENST00000362134
ATGCACCTGGGCAAGGATTCTG	miRNA	ssc-miR-500	mature	known	templated	pig	ssc-miR-500	ssc-mir-500		NA	NA	NA	ENST00000607575,gene_biotype:antisense,gene_symbol:MIR92B
ATGCACCTGGGCAAGGATTCTGA	miRNA	ssc-miR-500	mature	known	templated	pig	ssc-miR-500	ssc-mir-500		NA	NA	NA	NA
ATGCCTTGAGTGTAGGACCG	miRNA	ssc-miR-532-5p	mature	known	templated	pig	ssc-miR-532-5p	ssc-mir-532		NA	NA	NA	ENST00000607575,gene_biotype:antisense,gene_symbol:MIR92B
ATGCCTTGAGTGTAGGACCGC	miRNA	ssc-miR-532-5p	mature	known	non-templated	pig	ssc-miR-532-5p	NA	MI0024976	NA	NA	NA	NA
ATGCCTTGAGTGTAGGACCGT	miRNA	ssc-miR-532-5p	mature	known	templated	pig	ssc-miR-532-5p	ssc-mir-532		NA	NA	NA	ENST00000607575,gene_biotype:antisense,gene_symbol:MIR92B
ATGCGGAACCTGCGGATAC	miRNA	ssc-miR-7134-3p	mature	known	templated	pig	ssc-miR-7134-3p	ssc-mir-7134		NA	NA	NA	ENST00000607575,gene_biotype:antisense,gene_symbol:MIR92B
ATGCGGAACCTGCGGATACG	miRNA	ssc-miR-7134-3p	mature	known	templated	pig	ssc-miR-7134-3p	ssc-mir-7134		NA	NA	NA	ENST00000607575,gene_biotype:antisense,gene_symbol:MIR92B
ATGCGGAACCTGCGGATACGA	miRNA	ssc-miR-7134-3p	mature	known	non-templated	pig	ssc-miR-7134-3p	NA	MI0024976	NA	NA	NA	NA
ATGCGGAACCTGCGGATACGC	miRNA	ssc-miR-7134-3p	mature	known	non-templated	pig	ssc-miR-7134-3p	NA	MI0009791	NA	NA	NA	NA
ATGCGGAACCTGCGGATACGG	miRNA	ssc-miR-7134-3p	mature	known	templated	pig	ssc-miR-7134-3p	ssc-mir-7134		NA	NA	NA	ENST00000607575,gene_biotype:antisense,gene_symbol:MIR92B
ATGCGGAACCTGCGGATACGGA	miRNA	ssc-miR-7134-3p	mature	known	non-templated	pig	ssc-miR-7134-3p	NA	MI0009791	NA	NA	NA	NA
ATGCGGAACCTGCGGATACGGT	miRNA	ssc-miR-7134-3p	mature	known	non-templated	pig	ssc-miR-7134-3p	NA	MI0024976	NA	NA	NA	NA
ATGCGGAACCTGCGGATACGT	miRNA	ssc-miR-7134-3p	mature	known	non-templated	pig	ssc-miR-7134-3p	NA	MI0024976	NA	NA	NA	NA
ATGGATTTTTGGAGC	miRNA	bta-miR-1246	mature	novel	templated	cattle	bta-miR-1246	bta-mir-1246	MI0009791	NA	NA	NA	NA
ATGGCACTGGTAGAATTCAC	miRNA	ssc-miR-183	mature	known	templated	pig	ssc-miR-183	ssc-mir-183		NA	NA	NA	ENST00000385233,gene_biotype:processed_transcript,gene_symbol:MIR17HG
ATGGCACTGGTAGAATTCACA	miRNA	ssc-miR-183	mature	known	non-templated	pig	ssc-miR-183	NA	MI0024976	NA	NA	NA	NA
ATGGCACTGGTAGAATTCACC	miRNA	ssc-miR-183	mature	known	non-templated	pig	ssc-miR-183	NA	MI0024976	NA	NA	NA	NA
ATGGCACTGGTAGAATTCACG	miRNA	ssc-miR-183	mature	known	non-templated	pig	ssc-miR-183	NA	MI0024976	NA	NA	NA	NA
ATGGCACTGGTAGAATTCACT	miRNA	ssc-miR-183	mature	known	templated	pig	ssc-miR-183	ssc-mir-183		NA	NA	NA	ENST00000385233,gene_biotype:processed_transcript,gene_symbol:MIR17HG
ATGGCACTGGTAGAATTCACTA	miRNA	ssc-miR-183	mature	known	non-templated	pig	ssc-miR-183	NA	MI0031501	NA	NA	NA	ENST00000580636,gene_biotype:lincRNA,gene_symbol:MIR378D2
ATGGCACTGGTAGAATTCACTG	miRNA	ssc-miR-183	mature	known	templated	pig	ssc-miR-183	ssc-mir-183		NA	NA	NA	ENST00000385233,gene_biotype:processed_transcript,gene_symbol:MIR17HG
ATGGCACTGGTAGAATTCACTGT	miRNA	ssc-miR-183	mature	known	templated	pig	ssc-miR-183	ssc-mir-183		NA	NA	NA	ENST00000385233,gene_biotype:processed_transcript,gene_symbol:MIR17HG
ATGGCACTGGTAGAATTCACTT	miRNA	ssc-miR-183	mature	known	non-templated	pig	ssc-miR-183	NA	MI0031501	NA	NA	NA	ENST00000580636,gene_biotype:lincRNA,gene_symbol:MIR378D2
ATGGCCCTGACTGAAGACCTGCAGTC	miRNA	bta-miR-1291	mature	novel	non-templated	cattle	bta-miR-1291	NA		NA	NA	NA	ENST00000408564,gene_biotype:snoRNA,gene_symbol:SNORA2C
ATGGCCCTGACTGAAGACCTGCAGTT	miRNA	bta-miR-1291	mature	novel	non-templated	cattle	bta-miR-1291	NA		NA	NA	NA	ENST00000408564,gene_biotype:snoRNA,gene_symbol:SNORA2C
ATGTACTCCAGCCTGGGCAACATAGCGAGACCCCGTCTCTT	miRNA	ssc-miR-1285	mature	known	non-templated	pig	ssc-miR-1285	NA	MI0031501	NA	NA	NA	ENST00000612936
ATGTCCGCGGGTTCCCTATC	miRNA	ssc-miR-7134-5p	mature	known	templated	pig	ssc-miR-7134-5p	ssc-mir-7134		NA	NA	NA	ENST00000385233,gene_biotype:processed_transcript,gene_symbol:MIR17HG
ATGTCCGCGGGTTCCCTATCC	miRNA	ssc-miR-7134-5p	mature	known	templated	pig	ssc-miR-7134-5p	ssc-mir-7134		NA	NA	NA	ENST00000385233,gene_biotype:processed_transcript,gene_symbol:MIR17HG
ATGTCCGCGGGTTCCCTATCCC	miRNA	ssc-miR-7134-5p	mature	known	templated	pig	ssc-miR-7134-5p	ssc-mir-7134		NA	NA	NA	NA
ATGTCCGCGGGTTCCCTATCCT	miRNA	ssc-miR-7134-5p	mature	known	non-templated	pig	ssc-miR-7134-5p	NA	MI0031501	NA	NA	NA	ENST00000612936
ATGTCCGCGGGTTCCCTATCT	miRNA	ssc-miR-7134-5p	mature	known	non-templated	pig	ssc-miR-7134-5p	NA	MI0009791	NA	NA	NA	NA
ATGTGCCTTTGGACTACATCGT	miRNA	ssc-miR-455-5p	mature	known	templated	pig	ssc-miR-455-5p	ssc-mir-455		NA	NA	NA	NA
ATGTTGGTCTAGTTCTGTG	miRNA	ssc-mir-7-2	precursor	known	non-templated	pig	NA	ssc-mir-7-2	MI0013092	NA	NA	NA	NA
ATTGCACATTACTAAGTTGCA	miRNA	ssc-miR-32	mature	known	templated	pig	ssc-miR-32	ssc-mir-32		NA	NA	NA	NA
ATTGCACGGTATCCATCTGTA	miRNA	ssc-miR-363	mature	known	templated	pig	ssc-miR-363	ssc-mir-363-2		NA	NA	NA	NA
ATTGCACTCGTCCCGGCCT	miRNA	ssc-miR-92b-3p	mature	known	templated	pig	ssc-miR-92b-3p	ssc-mir-92b		NA	NA	NA	NA
ATTGCACTCGTCCCGGCCTC	miRNA	ssc-miR-92b-3p	mature	known	templated	pig	ssc-miR-92b-3p	ssc-mir-92b		NA	NA	NA	ENST00000385233,gene_biotype:processed_transcript,gene_symbol:MIR17HG
ATTGCACTCGTCCCGGCCTCA	miRNA	ssc-miR-92b-3p	mature	known	non-templated	pig	ssc-miR-92b-3p	NA	MI0024976	NA	NA	NA	NA
ATTGCACTCGTCCCGGCCTCC	miRNA	ssc-miR-92b-3p	mature	known	templated	pig	ssc-miR-92b-3p	ssc-mir-92b		NA	NA	NA	NA
ATTGCACTCGTCCCGGCCTCCT	miRNA	ssc-miR-92b-3p	mature	known	non-templated	pig	ssc-miR-92b-3p	NA	MI0024976	NA	NA	NA	NA
ATTGCACTCGTCCCGGCCTCT	miRNA	ssc-miR-92b-3p	mature	known	non-templated	pig	ssc-miR-92b-3p	NA	MI0000283	NA	NA	NA	NA
ATTGCACTTGTCCCGGCCTG	miRNA	ssc-miR-92a	mature	known	templated	pig	ssc-miR-92a	ssc-mir-92a-2		NA	NA	NA	ENST00000385233,gene_biotype:processed_transcript,gene_symbol:MIR17HG
ATTGCACTTGTCCCGGCCTGA	miRNA	ssc-miR-92a	mature	known	non-templated	pig	ssc-miR-92a	NA	MI0009791	NA	NA	NA	NA
ATTGCACTTGTCCCGGCCTGC	miRNA	ssc-miR-92a	mature	known	non-templated	pig	ssc-miR-92a	NA	MI0021112	NA	NA	NA	ENST00000410144,gene_biotype:snRNA,gene_symbol:RNU2-3P
ATTGCACTTGTCCCGGCCTGG	miRNA	ssc-miR-92a	mature	known	non-templated	pig	ssc-miR-92a	NA	MI0021112	NA	NA	NA	ENST00000410144,gene_biotype:snRNA,gene_symbol:RNU2-3P
ATTGCACTTGTCCCGGCCTGT	miRNA	ssc-miR-92a	mature	known	templated	pig	ssc-miR-92a	ssc-mir-92a-2		NA	NA	NA	NA
ATTGCACTTGTCCCGGCCTGTA	miRNA	ssc-miR-92a	mature	known	non-templated	pig	ssc-miR-92a	NA	MI0024976	NA	NA	NA	NA
ATTGCACTTGTCCCGGCCTGTG	miRNA	ssc-miR-92a	mature	known	templated	pig	ssc-miR-92a	ssc-mir-92a-2		NA	NA	NA	ENST00000385233,gene_biotype:processed_transcript,gene_symbol:MIR17HG
ATTGCACTTGTCCCGGCCTGTT	miRNA	ssc-miR-92a	mature	known	templated	pig	ssc-miR-92a	ssc-mir-92a-1		NA	NA	NA	ENST00000385233,gene_biotype:processed_transcript,gene_symbol:MIR17HG
ATTGCACTTGTCTCGGTCTG	miRNA	bta-miR-25	mature	novel	templated	cattle	bta-miR-25	bta-mir-25	MI0009791	NA	NA	NA	NA
ATTGCACTTGTCTCGGTCTGA	miRNA	bta-miR-25	mature	novel	templated	cattle	bta-miR-25	bta-mir-25	MI0009791	NA	NA	NA	NA
ATTGCACTTGTCTCGGTCTGAA	miRNA	bta-miR-25	mature	novel	non-templated	cattle	bta-miR-25	NA	NA	NA	NA	NA	NA
ATTGCACTTGTCTCGGTCTGT	miRNA	bta-miR-25	mature	novel	non-templated	cattle	bta-miR-25	NA	NA	NA	NA	NA	NA
ATTGCACTTTAGCAATGGTG	miRNA	bta-miR-367	mature	novel	templated	cattle	bta-miR-367	ENSSSCG00000018444	MI0009791	NA	NA	NA	NA
ATTGCACTTTAGCAATGGTGA	miRNA	bta-miR-367	mature	novel	templated	cattle	bta-miR-367	ENSSSCG00000018444	MI0009791	NA	NA	NA	NA
ATTGTTCTCCAACCTGGCTCC	miRNA	ssc-miR-7857-3p	mature	known	non-templated	pig	ssc-miR-7857-3p	NA	MI0024976	NA	NA	NA	NA
ATTGTTCTCCAACCTGGCTCT	miRNA	ssc-miR-7857-3p	mature	known	templated	pig	ssc-miR-7857-3p	ssc-mir-7857		NA	NA	NA	ENST00000385299,gene_biotype:processed_transcript,gene_symbol:MIR92A2
ATTGTTCTCCAACCTGGCTCTA	miRNA	ssc-miR-7857-3p	mature	known	non-templated	pig	ssc-miR-7857-3p	NA	MI0011482	NA	NA	NA	NA
ATTGTTCTCCAACCTGGCTCTC	miRNA	ssc-miR-7857-3p	mature	known	non-templated	pig	ssc-miR-7857-3p	NA	MI0000283	NA	NA	NA	NA
ATTGTTCTCCAACCTGGCTCTT	miRNA	ssc-miR-7857-3p	mature	known	templated	pig	ssc-miR-7857-3p	ssc-mir-7857		NA	NA	NA	ENST00000385233,gene_biotype:processed_transcript,gene_symbol:MIR17HG
ATTGTTCTCCAACCTGGCTCTTA	miRNA	ssc-miR-7857-3p	mature	known	non-templated	pig	ssc-miR-7857-3p	NA		NA	NA	NA	ENST00000362196
ATTGTTCTCCAACCTGGCTCTTC	miRNA	ssc-miR-7857-3p	mature	known	non-templated	pig	ssc-miR-7857-3p	NA		NA	NA	NA	NA
ATTGTTCTCCAACCTGGCTCTTT	miRNA	ssc-miR-7857-3p	mature	known	templated	pig	ssc-miR-7857-3p	ssc-mir-7857		NA	NA	NA	ENST00000385233,gene_biotype:processed_transcript,gene_symbol:MIR17HG
ATTGTTCTCCAACCTGGCTCTTTA	miRNA	ssc-miR-7857-3p	mature	known	templated	pig	ssc-miR-7857-3p	ssc-mir-7857		NA	NA	NA	ENST00000385233,gene_biotype:processed_transcript,gene_symbol:MIR17HG
ATTGTTCTCCAACCTGGCTCTTTT	miRNA	ssc-miR-7857-3p	mature	known	non-templated	pig	ssc-miR-7857-3p	NA		NA	NA	NA	ENST00000362196
CAAAACGTGAGGCGCTGCTA	miRNA	ssc-miR-424-3p	mature	known	templated	pig	ssc-miR-424-3p	ssc-mir-424	NA	NA	NA	NA	NA
CAAAACGTGAGGCGCTGCTAC	miRNA	ssc-miR-424-3p	mature	known	non-templated	pig	ssc-miR-424-3p	NA		NA	NA	NA	ENST00000362188,gene_biotype:antisense,gene_symbol:MIR302B
CAAAACGTGAGGCGCTGCTAT	miRNA	ssc-miR-424-3p	mature	known	templated	pig	ssc-miR-424-3p	ssc-mir-424	NA	NA	NA	NA	NA
CAAAACGTGAGGCGCTGCTATA	miRNA	ssc-miR-424-3p	mature	known	templated	pig	ssc-miR-424-3p	ssc-mir-424	NA	NA	NA	NA	NA
CAAAACGTGAGGCGCTGCTATAA	miRNA	ssc-miR-424-3p	mature	known	non-templated	pig	ssc-miR-424-3p	NA		NA	NA	NA	NA
CAAACTGTGGGGGCACTT	miRNA	ssc-miR-371-5p	mature	known	templated	pig	ssc-miR-371-5p	ssc-mir-371	NA	NA	NA	NA	NA
CAAACTGTGGGGGCACTTC	miRNA	ssc-miR-371-5p	mature	known	templated	pig	ssc-miR-371-5p	bta-mir-371		NA	NA	NA	NA
CAAACTGTGGGGGCACTTT	miRNA	ssc-miR-371-5p	mature	known	templated	pig	ssc-miR-371-5p	ssc-mir-371		NA	NA	NA	NA
CAAACTGTGGGGGCACTTTC	miRNA	ssc-miR-371-5p	mature	known	templated	pig	ssc-miR-371-5p	ssc-mir-371		NA	NA	NA	NA
CAAACTGTGGGGGCACTTTCT	miRNA	ssc-mir-371	precursor	known	templated	pig	NA	ssc-mir-371	MI0008218	NA	NA	NA	NA
CAAACTGTGGGGGCACTTTG	miRNA	ssc-miR-371-5p	mature	known	non-templated	pig	ssc-miR-371-5p	NA		NA	NA	NA	NA
CAAAGAATTCTCCTTTTGGG	miRNA	ssc-miR-186	mature	known	templated	pig	ssc-miR-186	ssc-mir-186		NA	NA	NA	NA
CAAAGAATTCTCCTTTTGGGC	miRNA	ssc-miR-186	mature	known	templated	pig	ssc-miR-186	ssc-mir-186		NA	NA	NA	NA
CAAAGAATTCTCCTTTTGGGCA	miRNA	ssc-miR-186	mature	known	non-templated	pig	ssc-miR-186	NA		NA	NA	NA	NA
CAAAGAATTCTCCTTTTGGGCC	miRNA	ssc-miR-186	mature	known	non-templated	pig	ssc-miR-186	NA		NA	NA	NA	NA
CAAAGAATTCTCCTTTTGGGCT	miRNA	ssc-miR-186	mature	known	templated	pig	ssc-miR-186	ssc-mir-186		NA	NA	NA	NA
CAAAGAATTCTCCTTTTGGGCTC	miRNA	ssc-miR-186	mature	known	non-templated	pig	ssc-miR-186	NA		NA	NA	NA	ENST00000362188,gene_biotype:antisense,gene_symbol:MIR302B
CAAAGAATTCTCCTTTTGGGCTT	miRNA	ssc-miR-186	mature	known	templated	pig	ssc-miR-186	ssc-mir-186		NA	NA	NA	NA
CAAAGAATTCTCCTTTTGGGT	miRNA	ssc-miR-186	mature	known	non-templated	pig	ssc-miR-186	NA		NA	NA	NA	ENST00000362188,gene_biotype:antisense,gene_symbol:MIR302B
CAAAGCACACGGCCTGCAGAGA	miRNA	bta-miR-330	mature	novel	templated	cattle	bta-miR-330	ENSSSCG00000026843	MI0016053	NA	NA	NA	NA
CAAAGCACACGGCCTGCAGAGAG	miRNA	bta-miR-330	mature	novel	templated	cattle	bta-miR-330	ENSSSCG00000026843	MI0022328	NA	NA	NA	ENST00000613558
CAAAGCACACGGCCTGCAGAGAGG	miRNA	ENSSSCG00000026843	precursor	pig predicted	non-templated	pig	NA	ENSSSCG00000026843	MI0005453	NA	NA	NA	ENST00000360737,gene_biotype:lincRNA,gene_symbol:MIRLET7BHG
CAAAGCACACGGCCTGCAGAGAGT	miRNA	hsa-mir-330	precursor	novel	templated	human	NA	NA	MI0013086	NA	NA	NA	ENST00000360737,gene_biotype:lincRNA,gene_symbol:MIRLET7BHG
CAAAGTGCTCACAGTGCAGGTAG	miRNA	ssc-miR-20b	mature	known	templated	pig	ssc-miR-20b	ssc-mir-20b-1		NA	NA	NA	NA
CAAAGTGCTGTTCGTGCAGGT	miRNA	bta-miR-93	mature	novel	templated	cattle	bta-miR-93	bta-mir-93		NA	NA	NA	ENST00000362201
CAAAGTGCTGTTCGTGCAGGTAA	miRNA	bta-miR-93	mature	novel	non-templated	cattle	bta-miR-93	NA		NA	NA	NA	NA
CAAAGTGCTGTTCGTGCAGGTAG	miRNA	bta-miR-93	mature	novel	templated	cattle	bta-miR-93	bta-mir-93		NA	NA	NA	ENST00000362201
CAAAGTGCTGTTCGTGCAGGTAGA	miRNA	bta-miR-93	mature	novel	non-templated	cattle	bta-miR-93	NA		NA	NA	NA	NA
CAAAGTGCTGTTCGTGCAGGTAGT	miRNA	bta-miR-93	mature	novel	templated	cattle	bta-miR-93	bta-mir-93		NA	NA	NA	ENST00000362201
CAAAGTGCTTACAGTGCAGGC	miRNA	ssc-miR-17-5p	mature	known	non-templated	pig	ssc-miR-17-5p	NA		NA	NA	NA	NA
CAAAGTGCTTACAGTGCAGGT	miRNA	ssc-miR-17-5p	mature	known	templated	pig	ssc-miR-17-5p	ssc-mir-17		NA	NA	NA	NA
CAAAGTGCTTACAGTGCAGGTA	miRNA	ssc-miR-17-5p	mature	known	templated	pig	ssc-miR-17-5p	ssc-mir-17		NA	NA	NA	NA
CAAAGTGCTTACAGTGCAGGTAA	miRNA	ssc-miR-17-5p	mature	known	non-templated	pig	ssc-miR-17-5p	NA		NA	NA	NA	NA
CAAAGTGCTTACAGTGCAGGTAG	miRNA	ssc-miR-17-5p	mature	known	templated	pig	ssc-miR-17-5p	ssc-mir-17		NA	NA	NA	NA
CAAAGTGCTTACAGTGCAGGTAGA	miRNA	ssc-miR-17-5p	mature	known	non-templated	pig	ssc-miR-17-5p	NA		NA	NA	NA	NA
CAAAGTGCTTACAGTGCAGGTAGAA	miRNA	ssc-miR-17-5p	mature	known	non-templated	pig	ssc-miR-17-5p	NA		NA	NA	NA	NA
CAAAGTGCTTACAGTGCAGGTAGG	miRNA	ssc-miR-17-5p	mature	known	non-templated	pig	ssc-miR-17-5p	NA		NA	NA	NA	NA
CAAAGTGCTTACAGTGCAGGTAGT	miRNA	ssc-miR-17-5p	mature	known	templated	pig	ssc-miR-17-5p	ssc-mir-17		NA	NA	NA	NA
CAAATTCGTATCTAGGGGAAT	miRNA	ssc-miR-10a-3p	mature	known	templated	pig	ssc-miR-10a-3p	ssc-mir-10a		NA	NA	NA	NA
CAACCCGTAGATCCGATCTTGT	miRNA	ssc-miR-99a	mature	known	non-templated	pig	ssc-miR-99a	NA		NA	NA	NA	NA
CAACGGAATCCCAAAAGC	miRNA	ssc-miR-191	mature	known	templated	pig	ssc-miR-191	ssc-mir-191		NA	NA	NA	NA
CAACGGAATCCCAAAAGCAG	miRNA	ssc-miR-191	mature	known	templated	pig	ssc-miR-191	ssc-mir-191		NA	NA	NA	NA
CAACGGAATCCCAAAAGCAGC	miRNA	ssc-miR-191	mature	known	templated	pig	ssc-miR-191	ssc-mir-191		NA	NA	NA	NA
CAACGGAATCCCAAAAGCAGCA	miRNA	ssc-miR-191	mature	known	non-templated	pig	ssc-miR-191	NA		NA	NA	NA	ENST00000458896
CAACGGAATCCCAAAAGCAGCC	miRNA	ssc-miR-191	mature	known	non-templated	pig	ssc-miR-191	NA		NA	NA	NA	NA
CAACGGAATCCCAAAAGCAGCG	miRNA	ssc-miR-191	mature	known	non-templated	pig	ssc-miR-191	NA		NA	NA	NA	NA
CAACGGAATCCCAAAAGCAGCT	miRNA	ssc-miR-191	mature	known	templated	pig	ssc-miR-191	ssc-mir-191	NA	NA	NA	NA	NA
CAACGGAATCCCAAAAGCAGCTA	miRNA	ssc-miR-191	mature	known	non-templated	pig	ssc-miR-191	NA		NA	NA	NA	NA
CAACGGAATCCCAAAAGCAGCTC	miRNA	ssc-miR-191	mature	known	non-templated	pig	ssc-miR-191	NA	gene_biotype:miRNA	NA	NA	NA	NA
CAACGGAATCCCAAAAGCAGCTG	miRNA	ssc-miR-191	mature	known	templated	pig	ssc-miR-191	ssc-mir-191	NA	NA	NA	NA	NA
CAACGGAATCCCAAAAGCAGCTGA	miRNA	ssc-miR-191	mature	known	non-templated	pig	ssc-miR-191	NA		NA	NA	NA	NA
CAACGGAATCCCAAAAGCAGCTGC	miRNA	ssc-miR-191	mature	known	non-templated	pig	ssc-miR-191	NA		NA	NA	NA	NA
CAACGGAATCCCAAAAGCAGCTGG	miRNA	ssc-miR-191	mature	known	non-templated	pig	ssc-miR-191	NA		NA	NA	NA	NA
CAACGGAATCCCAAAAGCAGCTGT	miRNA	ssc-miR-191	mature	known	templated	pig	ssc-miR-191	ssc-mir-191	NA	NA	NA	NA	NA
CAACGGAATCCCAAAAGCAGCTT	miRNA	ssc-miR-191	mature	known	non-templated	pig	ssc-miR-191	NA		NA	NA	NA	NA
CAACGGAATCCCAAAAGCAGT	miRNA	ssc-miR-191	mature	known	non-templated	pig	ssc-miR-191	NA		NA	NA	NA	NA
CAAGCTCGTGTCTGTGGGTCCG	miRNA	hsa-miR-99b-3p	mature	novel	templated	human	hsa-miR-99b-3p	ssc-mir-99b	MI0024976	NA	NA	NA	ENST00000362464,gene_biotype:rRNA,gene_symbol:RNA5S11
CAAGTGCTTCCATGTTTTAGA	miRNA	bta-miR-302a	mature	novel	non-templated	cattle	bta-miR-302a	NA		NA	NA	NA	ENST00000362188,gene_biotype:antisense,gene_symbol:MIR302B
CAAGTGCTTCCATGTTTTAGC	miRNA	bta-miR-302a	mature	novel	non-templated	cattle	bta-miR-302a	NA		NA	NA	NA	ENST00000362188,gene_biotype:antisense,gene_symbol:MIR302B
CAAGTGCTTCCATGTTTTAGG	miRNA	bta-miR-302a	mature	novel	non-templated	cattle	bta-miR-302a	NA		NA	NA	NA	ENST00000362188,gene_biotype:antisense,gene_symbol:MIR302B
CAAGTGCTTCCATGTTTTAGTA	miRNA	bta-miR-302a	mature	novel	non-templated	cattle	bta-miR-302a	NA		NA	NA	NA	ENST00000362188,gene_biotype:antisense,gene_symbol:MIR302B
CAAGTGCTTCCATGTTTTAGTG	miRNA	bta-miR-302a	mature	novel	non-templated	cattle	bta-miR-302a	NA		NA	NA	NA	ENST00000362188,gene_biotype:antisense,gene_symbol:MIR302B
CAAGTGCTTCCATGTTTTAGTGA	miRNA	bta-miR-302a	mature	novel	non-templated	cattle	bta-miR-302a	NA		NA	NA	NA	NA
CAAGTGCTTCCATGTTTTAGTGAA	miRNA	bta-miR-302a	mature	novel	non-templated	cattle	bta-miR-302a	NA		NA	NA	NA	NA
CAAGTGCTTCCATGTTTTAGTGC	miRNA	bta-miR-302a	mature	novel	non-templated	cattle	bta-miR-302a	NA	NA	NA	NA	NA	NA
CAAGTGCTTCCATGTTTTAGTGG	miRNA	bta-miR-302a	mature	novel	non-templated	cattle	bta-miR-302a	NA	NA	NA	NA	NA	NA
CAAGTGCTTCCATGTTTTAGTGT	miRNA	bta-miR-302a	mature	novel	non-templated	cattle	bta-miR-302a	NA	NA	NA	NA	NA	NA
CAATCACTAATTCCACTGCCATC	miRNA	ENSSSCG00000027451	precursor	pig predicted	non-templated	pig	NA	ENSSSCG00000027451	MI0002447	NA	NA	NA	NA
CAATGGATTTTTGGAGCT	miRNA	bta-miR-1246	mature	novel	non-templated	cattle	bta-miR-1246	NA		NA	NA	NA	ENST00000410666,gene_biotype:snRNA,gene_symbol:RNU2-49P
CAATTTAGTGTGTGTGATATT	miRNA	hsa-miR-32-3p	mature	novel	templated	human	hsa-miR-32-3p	ssc-mir-32		NA	NA	NA	ENST00000362196
CACAGTGAACCGGTCTCTT	miRNA	ssc-miR-128	mature	known	templated	pig	ssc-miR-128	ssc-mir-128-2	NA	NA	NA	NA	NA
CACAGTGAACCGGTCTCTTA	miRNA	ssc-miR-128	mature	known	non-templated	pig	ssc-miR-128	NA	MI0009791	NA	NA	NA	NA
CACAGTGAACCGGTCTCTTC	miRNA	ssc-miR-128	mature	known	non-templated	pig	ssc-miR-128	NA	MI0009791	NA	NA	NA	NA
CACAGTGAACCGGTCTCTTG	miRNA	ssc-miR-128	mature	known	non-templated	pig	ssc-miR-128	NA	MI0009724	NA	NA	NA	NA
CACAGTGAACCGGTCTCTTT	miRNA	ssc-miR-128	mature	known	templated	pig	ssc-miR-128	ssc-mir-128-2	NA	NA	NA	NA	NA
CACAGTGAACCGGTCTCTTTA	miRNA	ssc-miR-128	mature	known	non-templated	pig	ssc-miR-128	NA	MI0009724	NA	NA	NA	NA
CACAGTGAACCGGTCTCTTTC	miRNA	ssc-miR-128	mature	known	templated	pig	ssc-miR-128	ssc-mir-128-2	NA	NA	NA	NA	NA
CACAGTGAACCGGTCTCTTTCC	miRNA	ssc-mir-128-2	precursor	known	templated	pig	NA	ssc-mir-128-2	MI0002413	NA	NA	NA	ENST00000385044,gene_biotype:lincRNA,gene_symbol:MIR122
CACAGTGAACCGGTCTCTTTG	miRNA	ssc-miR-128	mature	known	non-templated	pig	ssc-miR-128	NA	MI0009724	NA	NA	NA	NA
CACAGTGAACCGGTCTCTTTT	miRNA	ssc-miR-128	mature	known	templated	pig	ssc-miR-128	ssc-mir-128-1	NA	NA	NA	NA	NA
CACAGTGAACCGGTCTCTTTTT	miRNA	ssc-mir-128-1	precursor	known	non-templated	pig	NA	ssc-mir-128-1	MI0013164	NA	NA	NA	ENST00000626159
CACCCGTAGAACCGACCTTG	miRNA	ssc-miR-99b	mature	known	templated	pig	ssc-miR-99b	ssc-mir-99b		NA	NA	NA	NA
CACCCGTAGAACCGACCTTGC	miRNA	ssc-miR-99b	mature	known	templated	pig	ssc-miR-99b	ssc-mir-99b		NA	NA	NA	NA
CACCCGTAGAACCGACCTTGCA	miRNA	ssc-miR-99b	mature	known	non-templated	pig	ssc-miR-99b	NA		NA	NA	NA	NA
CACCCGTAGAACCGACCTTGCC	miRNA	ssc-miR-99b	mature	known	non-templated	pig	ssc-miR-99b	NA		NA	NA	NA	ENST00000458896
CACCCGTAGAACCGACCTTGCG	miRNA	ssc-miR-99b	mature	known	templated	pig	ssc-miR-99b	ssc-mir-99b	NA	NA	NA	NA	NA
CACCCGTAGAACCGACCTTGCGA	miRNA	ssc-miR-99b	mature	known	non-templated	pig	ssc-miR-99b	NA		NA	NA	NA	ENST00000458896
CACCCGTAGAACCGACCTTGCGT	miRNA	ssc-miR-99b	mature	known	non-templated	pig	ssc-miR-99b	NA		NA	NA	NA	NA
CACCCGTAGAACCGACCTTGCT	miRNA	ssc-miR-99b	mature	known	non-templated	pig	ssc-miR-99b	NA		NA	NA	NA	NA
CACCCGTAGAACCGACCTTGT	miRNA	ssc-miR-99b	mature	known	non-templated	pig	ssc-miR-99b	NA		NA	NA	NA	NA
CACCTCCCCTGCAAACGTCCA	miRNA	ssc-miR-1306-5p	mature	known	templated	pig	ssc-miR-1306-5p	ssc-mir-1306		NA	NA	NA	NA
CACTACAGAACTTTGT	miRNA	ssc-miR-148a-3p	mature	known	templated	pig	ssc-miR-148a-3p	ssc-mir-148a		NA	NA	NA	NA
CACTAGATTGTGAGCTCCTG	miRNA	ssc-miR-28-3p	mature	known	templated	pig	ssc-miR-28-3p	ssc-mir-28		NA	NA	NA	NA
CACTAGATTGTGAGCTCCTGG	miRNA	ssc-miR-28-3p	mature	known	templated	pig	ssc-miR-28-3p	ssc-mir-28		NA	NA	NA	NA
CACTAGATTGTGAGCTCCTGGA	miRNA	ssc-miR-28-3p	mature	known	templated	pig	ssc-miR-28-3p	ssc-mir-28		NA	NA	NA	NA
CACTAGATTGTGAGCTCCTGGAA	miRNA	ssc-miR-28-3p	mature	known	non-templated	pig	ssc-miR-28-3p	NA		NA	NA	NA	NA
CACTAGATTGTGAGCTCCTGGAAA	miRNA	ssc-miR-28-3p	mature	known	non-templated	pig	ssc-miR-28-3p	NA		NA	NA	NA	NA
CACTCAAACTGTGGGGGCACTT	miRNA	ssc-miR-371-5p	mature	known	templated	pig	ssc-miR-371-5p	hsa-mir-371a		NA	NA	NA	NA
CACTCAAACTGTGGGGGCACTTT	miRNA	ssc-miR-371-5p	mature	known	templated	pig	ssc-miR-371-5p	hsa-mir-371a		NA	NA	NA	NA
CACTCAAACTGTGGGGGCACTTTC	miRNA	ssc-miR-371-5p	mature	known	templated	pig	ssc-miR-371-5p	hsa-mir-371a	NA	NA	NA	NA	NA
CACTGGACTTGGAGTCAGAAGG	miRNA	ssc-miR-378	mature	known	templated	pig	ssc-miR-378	ssc-mir-378-2		NA	NA	NA	NA
CACTGGACTTGGAGTCAGAAGGC	miRNA	ssc-miR-378	mature	known	templated	pig	ssc-miR-378	ssc-mir-378-2		NA	NA	NA	NA
CACTGGACTTGGAGTCAGAAGGT	miRNA	ssc-miR-378	mature	known	non-templated	pig	ssc-miR-378	NA		NA	NA	NA	NR_003287.2;rRNA
CACTGTACTCCAGCCTGGGCAACATAGCGAGACCCCGTCTCT	miRNA	ssc-miR-1285	mature	known	templated	pig	ssc-miR-1285	ssc-mir-1285	NA	NA	NA	NA	NA
CACTGTACTCCAGCCTGGGCAACATAGCGAGACCCCGTCTCTA	miRNA	ssc-miR-1285	mature	known	non-templated	pig	ssc-miR-1285	NA		NA	NA	NA	NA
CACTGTACTCCAGCCTGGGCAACATAGCGAGACCCCGTCTCTC	miRNA	ssc-miR-1285	mature	known	non-templated	pig	ssc-miR-1285	NA		NA	NA	NA	NA
CACTGTACTCCAGCCTGGGCAACATAGCGAGACCCCGTCTCTT	miRNA	ssc-miR-1285	mature	known	templated	pig	ssc-miR-1285	ssc-mir-1285	NA	NA	NA	NA	NA
CACTGTACTCCAGCCTGGGCAACATAGCGAGACCCCGTCTCTTA	miRNA	ssc-miR-1285	mature	known	non-templated	pig	ssc-miR-1285	NA		NA	NA	NA	NA
CACTGTACTCCAGCCTGGGCAACATAGCGAGACCCCGTCTCTTT	miRNA	ssc-miR-1285	mature	known	templated	pig	ssc-miR-1285	ssc-mir-1285	NA	NA	NA	NA	NA
CACTTGTCCCGGCCTGT	miRNA	ssc-miR-92a	mature	known	templated	pig	ssc-miR-92a	ssc-mir-92a-2		NA	NA	NA	NA
CAGACTGATGTTGAC	miRNA	bta-miR-21-5p	mature	novel	templated	cattle	bta-miR-21-5p	ssc-mir-21		NA	NA	NA	ENST00000362196
CAGCAGCAATTCATGTTTTGA	miRNA	ssc-miR-424-5p	mature	known	templated	pig	ssc-miR-424-5p	ssc-mir-424		NA	NA	NA	NA
CAGCAGCAATTCATGTTTTGAA	miRNA	ssc-miR-424-5p	mature	known	templated	pig	ssc-miR-424-5p	ssc-mir-424		NA	NA	NA	NA
CAGCAGCAATTCATGTTTTGAAA	miRNA	ssc-miR-424-5p	mature	known	non-templated	pig	ssc-miR-424-5p	NA		NA	NA	NA	NA
CAGCAGCAATTCATGTTTTGAAC	miRNA	ssc-miR-424-5p	mature	known	non-templated	pig	ssc-miR-424-5p	NA	gene_biotype:miRNA	NA	NA	NA	NA
CAGCATTGTACAGGGCTATGA	miRNA	ssc-miR-103	mature	known	templated	pig	ssc-miR-103	ssc-mir-103-2		NA	NA	NA	NA
CAGCTCATCAGACTGATGTTGAC	miRNA	hsa-mir-21	precursor	novel	templated	human	NA	NA	MI0013122	NA	NA	NA	NA
CAGCTCGGTCTGAGGCCCCTCAGC	miRNA	ssc-miR-423-3p	mature	known	non-templated	pig	ssc-miR-423-3p	NA	gene_biotype:miRNA	NA	NA	NA	NA
CAGCTCGGTCTGAGGCCCCTCAGT	miRNA	ssc-miR-423-3p	mature	known	non-templated	pig	ssc-miR-423-3p	NA	MI0031640	NA	NA	NA	NA
CAGCTTACCAGACTGATGTTGAC	miRNA	hsa-mir-21	precursor	novel	templated	human	NA	NA	MI0022121	NA	NA	NA	NA
CAGCTTATCAGACCGATGTTGAC	miRNA	hsa-mir-21	precursor	novel	templated	human	NA	NA	MI0022121	NA	NA	NA	NA
CAGCTTATCAGACTGACGTTGAC	miRNA	hsa-mir-21	precursor	novel	templated	human	NA	NA	MI0022121	NA	NA	NA	ENST00000360737,gene_biotype:lincRNA,gene_symbol:MIRLET7BHG
CAGCTTATCAGACTGATG	miRNA	hsa-mir-21	precursor	novel	templated	human	NA	NA	MI0002446	NA	NA	NA	ENST00000360737,gene_biotype:lincRNA,gene_symbol:MIRLET7BHG
CAGCTTATCAGACTGATGCTGAC	miRNA	hsa-mir-21	precursor	novel	templated	human	NA	NA	MI0022120	NA	NA	NA	NA
CAGCTTATCAGACTGATGT	miRNA	hsa-mir-21	precursor	novel	templated	human	NA	NA	MI0022120	NA	NA	NA	ENST00000360737,gene_biotype:lincRNA,gene_symbol:MIRLET7BHG
CAGCTTATCAGACTGATGTT	miRNA	hsa-mir-21	precursor	novel	templated	human	NA	NA	MI0002445	NA	NA	NA	ENST00000360737,gene_biotype:lincRNA,gene_symbol:MIRLET7BHG
CAGCTTATCAGACTGATGTTA	miRNA	hsa-mir-21	precursor	novel	templated	human	NA	NA	MI0017984	NA	NA	NA	ENST00000360737,gene_biotype:lincRNA,gene_symbol:MIRLET7BHG
CAGCTTATCAGACTGATGTTG	miRNA	hsa-mir-21	precursor	novel	templated	human	NA	NA	MI0017984	NA	NA	NA	ENST00000360737,gene_biotype:lincRNA,gene_symbol:MIRLET7BHG
CAGCTTATCAGACTGATGTTGA	miRNA	hsa-mir-21	precursor	novel	templated	human	NA	NA	MI0017984	NA	NA	NA	ENST00000360737,gene_biotype:lincRNA,gene_symbol:MIRLET7BHG
CAGCTTATCAGACTGATGTTGAA	miRNA	hsa-mir-21	precursor	novel	templated	human	NA	NA	MI0017984	NA	NA	NA	ENST00000360737,gene_biotype:lincRNA,gene_symbol:MIRLET7BHG
CAGCTTATCAGACTGATGTTGAC	miRNA	hsa-mir-21	precursor	novel	templated	human	NA	NA	MI0002445	NA	NA	NA	ENST00000360737,gene_biotype:lincRNA,gene_symbol:MIRLET7BHG
CAGCTTATCAGACTGATGTTGACA	miRNA	hsa-mir-21	precursor	novel	templated	human	NA	NA	MI0013087	NA	NA	NA	NA
CAGCTTATCAGACTGATGTTGACC	miRNA	hsa-mir-21	precursor	novel	templated	human	NA	NA	MI0013087	NA	NA	NA	NA
CAGCTTATCAGACTGATGTTGACG	miRNA	hsa-mir-21	precursor	novel	templated	human	NA	NA	MI0013087	NA	NA	NA	NA
CAGCTTATCAGACTGATGTTGACT	miRNA	hsa-mir-21	precursor	novel	templated	human	NA	NA	MI0013087	NA	NA	NA	NA
CAGCTTATCAGACTGATGTTGAG	miRNA	hsa-mir-21	precursor	novel	templated	human	NA	NA	MI0013087	NA	NA	NA	NA
CAGCTTATCAGACTGATGTTGAT	miRNA	hsa-mir-21	precursor	novel	templated	human	NA	NA	MI0002447	NA	NA	NA	NA
CAGCTTATCAGACTGGTGTTGAC	miRNA	hsa-mir-21	precursor	novel	templated	human	NA	NA	MI0023567	NA	NA	NA	NA
CAGCTTATCAGGCTGATGTTGAC	miRNA	hsa-mir-21	precursor	novel	templated	human	NA	NA	MI0002418	NA	NA	NA	NA
CAGCTTATCGGACTGATGTTGAC	miRNA	hsa-mir-21	precursor	novel	templated	human	NA	NA	MI0013124	NA	NA	NA	ENST00000385233,gene_biotype:processed_transcript,gene_symbol:MIR17HG
CAGCTTGTCAGACTGATGTTGAC	miRNA	hsa-mir-21	precursor	novel	templated	human	NA	NA	MI0002449	NA	NA	NA	NA
CAGGCTCAGTCCCCTCCCGAT	miRNA	bta-miR-484	mature	novel	templated	cattle	bta-miR-484	ssc-mir-484		NA	NA	NA	ENST00000362196
CAGGGTCGGGCCTGGT	miRNA	hsa-mir-7641-2	precursor	novel	non-templated	human	NA	hsa-mir-7641-2	MI0031620	NA	NA	NA	NA
CAGTGCAATGTTAAAAGGGCA	miRNA	ssc-miR-130a	mature	known	templated	pig	ssc-miR-130a	ssc-mir-130a		NA	NA	NA	ENST00000384891,gene_biotype:processed_transcript,gene_symbol:MIR205HG
CAGTGCAATGTTAAAAGGGCATA	miRNA	ssc-miR-130a	mature	known	non-templated	pig	ssc-miR-130a	NA	MI0013094	NA	NA	NA	NA
CAGTGCACTACAGAACTTTGA	miRNA	ssc-miR-148a-3p	mature	known	non-templated	pig	ssc-miR-148a-3p	NA	MI0013164	NA	NA	NA	ENST00000490232,gene_biotype:misc_RNA,gene_symbol:RN7SL2
CAGTGCACTACAGAACTTTGC	miRNA	ssc-miR-148a-3p	mature	known	non-templated	pig	ssc-miR-148a-3p	NA	MI0013164	NA	NA	NA	ENST00000490232,gene_biotype:misc_RNA,gene_symbol:RN7SL2
CAGTGCACTACAGAACTTTGG	miRNA	ssc-miR-148a-3p	mature	known	non-templated	pig	ssc-miR-148a-3p	NA	MI0031640	NA	NA	NA	NA
CAGTGCACTACAGAACTTTGT	miRNA	ssc-miR-148a-3p	mature	known	templated	pig	ssc-miR-148a-3p	ssc-mir-148a	NA	NA	NA	NA	NA
CAGTGCACTACAGAACTTTGTA	miRNA	ssc-miR-148a-3p	mature	known	non-templated	pig	ssc-miR-148a-3p	NA	MI0031640	NA	NA	NA	NA
CAGTGCATCACAGAACTTTGC	miRNA	ssc-miR-148b-3p	mature	known	non-templated	pig	ssc-miR-148b-3p	NA	MI0031640	NA	NA	NA	NA
CAGTGCATCACAGAACTTTGT	miRNA	ssc-miR-148b-3p	mature	known	templated	pig	ssc-miR-148b-3p	ssc-mir-148b		NA	NA	NA	ENST00000408840
CAGTGCATCACAGAACTTTGTA	miRNA	ssc-miR-148b-3p	mature	known	non-templated	pig	ssc-miR-148b-3p	NA	MI0031640	NA	NA	NA	NA
CAGTGCATCACAGAACTTTGTT	miRNA	ssc-miR-148b-3p	mature	known	non-templated	pig	ssc-miR-148b-3p	NA	MI0013164	NA	NA	NA	NA
CAGTGCATGACAGAACTTGG	miRNA	ssc-miR-152	mature	known	templated	pig	ssc-miR-152	ssc-mir-152		NA	NA	NA	ENST00000408840
CAGTGCATGACAGAACTTGGT	miRNA	ssc-miR-152	mature	known	non-templated	pig	ssc-miR-152	NA	MI0013164	NA	NA	NA	ENST00000462522,gene_biotype:misc_RNA,gene_symbol:RN7SL19P
CAGTGGTTTTACCCTATGGT	miRNA	hsa-miR-140-5p	mature	novel	templated	human	hsa-miR-140-5p	ssc-mir-140	MI0000342	NA	NA	NA	NA
CAGTGGTTTTACCCTATGGTAA	miRNA	ssc-miR-140-5p	mature	known	non-templated	pig	ssc-miR-140-5p	NA	MI0013164	NA	NA	NA	ENST00000462522,gene_biotype:misc_RNA,gene_symbol:RN7SL19P
CAGTGGTTTTACCCTATGGTAG	miRNA	ssc-miR-140-5p	mature	known	templated	pig	ssc-miR-140-5p	ssc-mir-140		NA	NA	NA	ENST00000408840
CATAGCCACTGTACTCCAGCCTGGGCAACATAGCGAGACCCCGTCTCTT	miRNA	ssc-miR-1285	mature	known	non-templated	pig	ssc-miR-1285	NA	MI0013164	NA	NA	NA	ENST00000462522,gene_biotype:misc_RNA,gene_symbol:RN7SL19P
CATCAGACTGATGTTGAC	miRNA	hsa-mir-21	precursor	novel	templated	human	NA	NA	MI0013105	NA	NA	NA	NA
CATCTTACCGGACAGTGCT	miRNA	hsa-miR-200a-5p	mature	novel	templated	human	hsa-miR-200a-5p	bta-mir-200a		NA	NA	NA	ENST00000362201
CATCTTACCGGACAGTGCTG	miRNA	hsa-miR-200a-5p	mature	novel	templated	human	hsa-miR-200a-5p	bta-mir-200a		NA	NA	NA	ENST00000362201
CATCTTACCGGACAGTGCTGG	miRNA	hsa-miR-200a-5p	mature	novel	templated	human	hsa-miR-200a-5p	bta-mir-200a		NA	NA	NA	ENST00000362134
CATCTTACCGGACAGTGCTGGA	miRNA	hsa-miR-200a-5p	mature	novel	templated	human	hsa-miR-200a-5p	bta-mir-200a		NA	NA	NA	ENST00000362134
CATCTTACCGGACAGTGCTGGAA	miRNA	hsa-miR-200a-5p	mature	novel	non-templated	human	hsa-miR-200a-5p	NA		NA	NA	NA	NA
CATCTTACCGGACAGTGCTGGAT	miRNA	hsa-miR-200a-5p	mature	novel	templated	human	hsa-miR-200a-5p	bta-mir-200a		NA	NA	NA	ENST00000362201
CATCTTACCGGACAGTGCTGGG	miRNA	hsa-miR-200a-5p	mature	novel	non-templated	human	hsa-miR-200a-5p	NA	NA	NA	NA	NA	NA
CATCTTACCGGACAGTGCTGGT	miRNA	hsa-miR-200a-5p	mature	novel	non-templated	human	hsa-miR-200a-5p	NA	NA	NA	NA	NA	NA
CATCTTACTGGGCAGCATTGG	miRNA	hsa-miR-200b-5p	mature	novel	templated	human	hsa-miR-200b-5p	ENSSSCG00000024128		NA	NA	NA	ENST00000362201
CATCTTACTGGGCAGCATTGGA	miRNA	hsa-miR-200b-5p	mature	novel	templated	human	hsa-miR-200b-5p	ENSSSCG00000024128		NA	NA	NA	ENST00000362201
CATCTTACTGGGCAGCATTGGAA	miRNA	hsa-miR-200b-5p	mature	novel	non-templated	human	hsa-miR-200b-5p	NA		NA	NA	NA	NA
CATGACACGATCACTCCCGTTGAGT	miRNA	bta-miR-425-5p	mature	novel	non-templated	cattle	bta-miR-425-5p	NA		NA	NA	NA	NA
CATGCCTTGAGTGTAGGACCA	miRNA	ssc-miR-532-5p	mature	known	non-templated	pig	ssc-miR-532-5p	NA	MI0013164	NA	NA	NA	ENST00000618786,gene_biotype:misc_RNA,gene_symbol:RN7SL1
CATGCCTTGAGTGTAGGACCG	miRNA	ssc-miR-532-5p	mature	known	templated	pig	ssc-miR-532-5p	ssc-mir-532	NA	NA	NA	NA	NA
CATGCCTTGAGTGTAGGACCGA	miRNA	ssc-miR-532-5p	mature	known	non-templated	pig	ssc-miR-532-5p	NA	MI0013164	NA	NA	NA	ENST00000490232,gene_biotype:misc_RNA,gene_symbol:RN7SL2
CATGCCTTGAGTGTAGGACCGC	miRNA	ssc-miR-532-5p	mature	known	non-templated	pig	ssc-miR-532-5p	NA	MI0013164	NA	NA	NA	ENST00000490232,gene_biotype:misc_RNA,gene_symbol:RN7SL2
CATGCCTTGAGTGTAGGACCGG	miRNA	ssc-miR-532-5p	mature	known	non-templated	pig	ssc-miR-532-5p	NA	MI0013102	NA	NA	NA	ENST00000385043,gene_biotype:sense_intronic,gene_symbol:MIR10A
CATGCCTTGAGTGTAGGACCGT	miRNA	ssc-miR-532-5p	mature	known	templated	pig	ssc-miR-532-5p	ssc-mir-532		NA	NA	NA	NA
CATGCCTTGAGTGTAGGACCGTA	miRNA	ssc-miR-532-5p	mature	known	non-templated	pig	ssc-miR-532-5p	NA	MI0013164	NA	NA	NA	ENST00000418539,gene_biotype:scRNA,gene_symbol:BCYRN1
CATGCCTTGAGTGTAGGACCGTT	miRNA	ssc-miR-532-5p	mature	known	templated	pig	ssc-miR-532-5p	ssc-mir-532		NA	NA	NA	NA
CATGCCTTGAGTGTAGGACCT	miRNA	ssc-miR-532-5p	mature	known	non-templated	pig	ssc-miR-532-5p	NA	MI0013164	NA	NA	NA	ENST00000418539,gene_biotype:scRNA,gene_symbol:BCYRN1
CATGTCCGCGGGTTCCCTATCC	miRNA	ssc-miR-7134-5p	mature	known	non-templated	pig	ssc-miR-7134-5p	NA	MI0013164	NA	NA	NA	ENST00000460535,gene_biotype:misc_RNA,gene_symbol:RN7SL172P
CATGTGATGAAGCAAATCAGTATGAATAAAGTCGTGATACTGTAAACGCTTTCTGATG	miRNA	hsa-miR-3607-3p	mature	novel	non-templated	human	hsa-miR-3607-3p	NA		NA	NA	NA	NA
CATTGCACTTGTCTCGGTCT	miRNA	bta-miR-25	mature	novel	templated	cattle	bta-miR-25	bta-mir-25		NA	NA	NA	ENST00000362201
CATTGCACTTGTCTCGGTCTG	miRNA	bta-miR-25	mature	novel	templated	cattle	bta-miR-25	bta-mir-25		NA	NA	NA	ENST00000362134
CATTGCACTTGTCTCGGTCTGA	miRNA	bta-miR-25	mature	novel	templated	cattle	bta-miR-25	bta-mir-25		NA	NA	NA	ENST00000362134
CATTGCACTTGTCTCGGTCTGAA	miRNA	bta-miR-25	mature	novel	non-templated	cattle	bta-miR-25	NA		NA	NA	NA	NA
CATTGCACTTGTCTCGGTCTGAAA	miRNA	bta-miR-25	mature	novel	non-templated	cattle	bta-miR-25	NA		NA	NA	NA	NA
CATTGCACTTGTCTCGGTCTGAAAA	miRNA	bta-miR-25	mature	novel	non-templated	cattle	bta-miR-25	NA		NA	NA	NA	NA
CATTGCACTTGTCTCGGTCTGAAT	miRNA	bta-miR-25	mature	novel	non-templated	cattle	bta-miR-25	NA		NA	NA	NA	NA
CATTGCACTTGTCTCGGTCTGAC	miRNA	bta-miR-25	mature	novel	templated	cattle	bta-miR-25	bta-mir-25		NA	NA	NA	ENST00000362134
CATTGCACTTGTCTCGGTCTGAT	miRNA	bta-miR-25	mature	novel	non-templated	cattle	bta-miR-25	NA		NA	NA	NA	NA
CATTGCACTTGTCTCGGTCTGC	miRNA	bta-miR-25	mature	novel	non-templated	cattle	bta-miR-25	NA	NA	NA	NA	NA	NA
CATTGCACTTGTCTCGGTCTGG	miRNA	bta-miR-25	mature	novel	non-templated	cattle	bta-miR-25	NA	NA	NA	NA	NA	NA
CATTGCACTTGTCTCGGTCTGT	miRNA	bta-miR-25	mature	novel	non-templated	cattle	bta-miR-25	NA	NA	NA	NA	NA	NA
CCACAGGGTAGAACCACGGA	miRNA	ssc-miR-140-3p	mature	known	templated	pig	ssc-miR-140-3p	ssc-mir-140		NA	NA	NA	NA
CCACAGGGTAGAACCACGGAC	miRNA	ssc-miR-140-3p	mature	known	templated	pig	ssc-miR-140-3p	ssc-mir-140		NA	NA	NA	ENST00000384838,gene_biotype:lincRNA,gene_symbol:LINC00461
CCACAGGGTAGAACCACGGACA	miRNA	ssc-miR-140-3p	mature	known	templated	pig	ssc-miR-140-3p	ssc-mir-140		NA	NA	NA	NA
CCACCTCCCCTGCAAACGTCC	miRNA	ssc-miR-1306-5p	mature	known	templated	pig	ssc-miR-1306-5p	ssc-mir-1306		NA	NA	NA	ENST00000385300,gene_biotype:lincRNA,gene_symbol:CARMN
CCACCTCCCCTGCAAACGTCCA	miRNA	ssc-miR-1306-5p	mature	known	templated	pig	ssc-miR-1306-5p	ssc-mir-1306		NA	NA	NA	ENST00000385300,gene_biotype:lincRNA,gene_symbol:CARMN
CCACGTTGGGCGCCA	miRNA	ssc-mir-4335	precursor	known	non-templated	pig	NA	ssc-mir-4335	MI0023567	NA	NA	NA	NA
CCACTGTACTCCAGCCTGGGC	miRNA	ssc-mir-1285	precursor	known	non-templated	pig	NA	ssc-mir-1285	MI0013159	NA	NA	NA	ENST00000384829,gene_biotype:processed_transcript,gene_symbol:MIR17HG
CCACTGTACTCCAGCCTGGGCAACATAGCGAGACCCCGTCTCTT	miRNA	ssc-miR-1285	mature	known	templated	pig	ssc-miR-1285	ssc-mir-1285		NA	NA	NA	ENST00000385300,gene_biotype:lincRNA,gene_symbol:CARMN
CCACTTCTGACACCA	miRNA	bta-miR-2478	mature	novel	templated	cattle	bta-miR-2478	bta-mir-2478		NA	NA	NA	ENST00000362134
CCAGCCTGACCTCTG	miRNA	ssc-mir-6782	precursor	known	non-templated	pig	NA	ssc-mir-6782	MI0013159	NA	NA	NA	ENST00000384829,gene_biotype:processed_transcript,gene_symbol:MIR17HG
CCAGCCTGGGCAACATAGCGAGACCCCGTCTCTT	miRNA	ssc-miR-1285	mature	known	templated	pig	ssc-miR-1285	ssc-mir-1285		NA	NA	NA	ENST00000362201
CCATGTTTTAGTAGA	miRNA	ENSSSCG00000018952	precursor	pig predicted	non-templated	pig	NA	ENSSSCG00000018952	MI0002447	NA	NA	NA	NA
CCCACGTTGGGCGCCA	miRNA	ssc-mir-4335	precursor	known	non-templated	pig	NA	ssc-mir-4335	MI0002422	NA	NA	NA	ENST00000384878,gene_biotype:processed_transcript,gene_symbol:MIR17HG
CCCACTTCTGACACC	miRNA	bta-miR-2478	mature	novel	templated	cattle	bta-miR-2478	bta-mir-2478		NA	NA	NA	ENST00000362134
CCCACTTCTGACACCA	miRNA	bta-miR-2478	mature	novel	templated	cattle	bta-miR-2478	bta-mir-2478		NA	NA	NA	ENST00000362134
CCCCACGTTGGGCGCCA	miRNA	ssc-mir-4335	precursor	known	non-templated	pig	NA	ssc-mir-4335	MI0002422	NA	NA	NA	ENST00000384878,gene_biotype:processed_transcript,gene_symbol:MIR17HG
CCCCAGGTGTGATTCTGATTTGC	miRNA	ssc-miR-361-3p	mature	known	templated	pig	ssc-miR-361-3p	ssc-mir-361		NA	NA	NA	ENST00000362201
CCCCCAGGTGTGATTCTGATTTGC	miRNA	ssc-miR-361-3p	mature	known	templated	pig	ssc-miR-361-3p	ssc-mir-361		NA	NA	NA	ENST00000362201
CCCCCAGGTGTGATTCTGATTTGT	miRNA	ssc-miR-361-3p	mature	known	non-templated	pig	ssc-miR-361-3p	NA	MI0031552	NA	NA	NA	NA
CCCCGACTGGAAGCT	miRNA	ssc-miR-30d	mature	known	templated	pig	ssc-miR-30d	ssc-mir-30d		NA	NA	NA	ENST00000362201
CCCTGAGACCCTAACTTGTGA	miRNA	ssc-miR-125b	mature	known	templated	pig	ssc-miR-125b	ssc-mir-125b-2		NA	NA	NA	ENST00000362201
CCCTGAGACCCTTTAACCTGT	miRNA	ssc-miR-125a	mature	known	templated	pig	ssc-miR-125a	ssc-mir-125a		NA	NA	NA	ENST00000362201
CCCTGAGACCCTTTAACCTGTG	miRNA	ssc-miR-125a	mature	known	templated	pig	ssc-miR-125a	ssc-mir-125a		NA	NA	NA	ENST00000362201
CCCTGAGACCCTTTAACCTGTGA	miRNA	ssc-miR-125a	mature	known	templated	pig	ssc-miR-125a	ssc-mir-125a		NA	NA	NA	ENST00000362201
CCCTGTAGAACCGAATTTG	miRNA	ssc-miR-10b	mature	known	templated	pig	ssc-miR-10b	ssc-mir-10b	NA	NA	NA	NA	NA
CCCTGTAGAACCGAATTTGTA	miRNA	ssc-miR-10b	mature	known	non-templated	pig	ssc-miR-10b	NA	MI0013164	NA	NA	NA	NA
CCCTGTAGAACCGAATTTGTG	miRNA	ssc-miR-10b	mature	known	templated	pig	ssc-miR-10b	ssc-mir-10b		NA	NA	NA	NA
CCCTGTAGAACCGAATTTGTGC	miRNA	bta-miR-10b	mature	novel	non-templated	cattle	bta-miR-10b	NA	NA	NA	NA	NA	NA
CCCTGTAGAACCGAATTTGTGT	miRNA	bta-miR-10b	mature	novel	templated	cattle	bta-miR-10b	ssc-mir-10b		NA	NA	NA	ENST00000408840
CCCTGTAGATCCGAATTTG	miRNA	ssc-miR-10a-5p	mature	known	templated	pig	ssc-miR-10a-5p	ssc-mir-10a		NA	NA	NA	ENST00000360737,gene_biotype:lincRNA,gene_symbol:MIRLET7BHG
CCCTGTAGATCCGAATTTGC	miRNA	ssc-miR-10a-5p	mature	known	non-templated	pig	ssc-miR-10a-5p	NA	MI0013164	NA	NA	NA	ENST00000464472,gene_biotype:misc_RNA,gene_symbol:RN7SL508P
CCCTGTAGATCCGAATTTGT	miRNA	ssc-miR-10a-5p	mature	known	templated	pig	ssc-miR-10a-5p	ssc-mir-10a	NA	NA	NA	NA	NA
CCCTGTAGATCCGAATTTGTA	miRNA	ssc-miR-10a-5p	mature	known	non-templated	pig	ssc-miR-10a-5p	NA	MI0013164	NA	NA	NA	ENST00000464472,gene_biotype:misc_RNA,gene_symbol:RN7SL508P
CCCTGTAGATCCGAATTTGTG	miRNA	ssc-miR-10a-5p	mature	known	templated	pig	ssc-miR-10a-5p	ssc-mir-10a	NA	NA	NA	NA	NA
CCCTGTAGATCCGAATTTGTGA	miRNA	bta-miR-10a	mature	novel	non-templated	cattle	bta-miR-10a	NA		NA	NA	NA	ENST00000385043,gene_biotype:sense_intronic,gene_symbol:MIR10A
CCCTGTAGATCCGAATTTGTGT	miRNA	bta-miR-10a	mature	novel	templated	cattle	bta-miR-10a	ssc-mir-10a		NA	NA	NA	ENST00000408840
CCCTGTCCTCCAGGAGCTCAC	miRNA	ssc-miR-339-5p	mature	known	templated	pig	ssc-miR-339-5p	ssc-mir-339-1	NA	NA	NA	NA	NA
CCGCACTGTGGGTACTTGCT	miRNA	hsa-miR-106b-3p	mature	novel	templated	human	hsa-miR-106b-3p	bta-mir-106b		NA	NA	NA	ENST00000362134
CCGCACTGTGGGTACTTGCTG	miRNA	hsa-miR-106b-3p	mature	novel	templated	human	hsa-miR-106b-3p	bta-mir-106b		NA	NA	NA	ENST00000362134
CCGCACTGTGGGTACTTGCTGCA	miRNA	hsa-miR-106b-3p	mature	novel	non-templated	human	hsa-miR-106b-3p	NA		NA	NA	NA	NA
CCGTCCTAAGGTTGTTGAGTT	miRNA	ssc-miR-676-3p	mature	known	templated	pig	ssc-miR-676-3p	ssc-mir-676-2	NA	NA	NA	NA	NA
CCGTCCTAAGGTTGTTGAGTTT	miRNA	ssc-miR-676-3p	mature	known	non-templated	pig	ssc-miR-676-3p	NA	MI0013164	NA	NA	NA	ENST00000464472,gene_biotype:misc_RNA,gene_symbol:RN7SL508P
CCTCCCACACCCAAGGCTTGCA	miRNA	ssc-miR-532-3p	mature	known	templated	pig	ssc-miR-532-3p	ssc-mir-532	NA	NA	NA	NA	NA
CCTCCTGGGGCCCGCACTCTCG	miRNA	ssc-miR-1343	mature	known	templated	pig	ssc-miR-1343	ssc-mir-1343	NA	NA	NA	NA	NA
CCTCGGCGTGGCGTCGGTCGTG	miRNA	hsa-mir-1307	precursor	novel	templated	human	NA	NA	MI0013105	NA	NA	NA	NA
CCTCGGCGTGGCGTCGGTCGTGA	miRNA	hsa-mir-1307	precursor	novel	templated	human	NA	NA	MI0013164	NA	NA	NA	ENST00000626159
CCTCGGCGTGGCGTCGGTCGTGG	miRNA	hsa-mir-1307	precursor	novel	templated	human	NA	NA	MI0014769	NA	NA	NA	NA
CCTCGGTTGGCCTCG	miRNA	ENSSSCG00000025162	precursor	pig predicted	non-templated	pig	NA	ENSSSCG00000025162	MI0002447	NA	NA	NA	NA
CCTCGGTTGGCCTCGG	miRNA	ENSSSCG00000025162	precursor	pig predicted	non-templated	pig	NA	ENSSSCG00000025162	MI0022136	NA	NA	NA	NA
CCTGAACTAGGGGTCTGGAGT	miRNA	ssc-miR-345-3p	mature	known	non-templated	pig	ssc-miR-345-3p	NA	MI0013164	NA	NA	NA	ENST00000464472,gene_biotype:misc_RNA,gene_symbol:RN7SL508P
CCTGAGTGGCTCTAGTGATGAGCAAACTGAGCCTCTAAGAAGTTGACTGAAG	miRNA	hsa-miR-3653-3p	mature	novel	non-templated	human	hsa-miR-3653-3p	NA		NA	NA	NA	NA
CCTGGACTTGGAGTCAGAAGG	miRNA	bta-miR-378d	mature	novel	non-templated	cattle	bta-miR-378d	NA		NA	NA	NA	ENST00000612936
CCTGTACTCCAGCCTGGGCAACATAGCGAGACCCCGTCTCTA	miRNA	ssc-miR-1285	mature	known	non-templated	pig	ssc-miR-1285	NA	MI0013164	NA	NA	NA	ENST00000490232,gene_biotype:misc_RNA,gene_symbol:RN7SL2
CCTGTACTCCAGCCTGGGCAACATAGCGAGACCCCGTCTCTT	miRNA	ssc-miR-1285	mature	known	non-templated	pig	ssc-miR-1285	NA	MI0013164	NA	NA	NA	ENST00000490232,gene_biotype:misc_RNA,gene_symbol:RN7SL2
CCTGTACTCCAGCCTGGGCAACATAGCGAGACCCCGTCTCTTA	miRNA	ssc-miR-1285	mature	known	non-templated	pig	ssc-miR-1285	NA	MI0013164	NA	NA	NA	ENST00000490232,gene_biotype:misc_RNA,gene_symbol:RN7SL2
CCTGTGCCTTTTACCTCTTTAA	miRNA	bta-mir-6529a	precursor	novel	non-templated	cattle	NA	bta-mir-6529a	MI0031620	NA	NA	NA	NA
CCTTCATTCCACCGGAGTCTGA	miRNA	ssc-miR-205	mature	known	non-templated	pig	ssc-miR-205	NA	MI0013164	NA	NA	NA	ENST00000490232,gene_biotype:misc_RNA,gene_symbol:RN7SL2
CCTTCATTCCACCGGAGTCTGT	miRNA	ssc-miR-205	mature	known	non-templated	pig	ssc-miR-205	ssc-mir-205	MI0013164	NA	NA	NA	ENST00000490232,gene_biotype:misc_RNA,gene_symbol:RN7SL2
CCTTGACTGGAAGCT	miRNA	ssc-miR-30e-5p	mature	known	templated	pig	ssc-miR-30e-5p	ssc-mir-30e	NA	NA	NA	NA	NA
CGAATCATTATTTGCTGCTCT	miRNA	hsa-miR-15b-3p	mature	novel	templated	human	hsa-miR-15b-3p	ssc-mir-15b		NA	NA	NA	ENST00000408840
CGAATCATTATTTGCTGCTCTA	miRNA	hsa-miR-15b-3p	mature	novel	templated	human	hsa-miR-15b-3p	ssc-mir-15b		NA	NA	NA	ENST00000362188,gene_biotype:antisense,gene_symbol:MIR302B
CGAGGGGCAGAGAGCGAGACT	miRNA	hsa-mir-423	precursor	novel	templated	human	NA	NA	MI0014769	NA	NA	NA	NA
CGAGGGGCAGAGAGCGAGACTT	miRNA	hsa-mir-423	precursor	novel	templated	human	NA	NA	MI0013151	NA	NA	NA	NA
CGAGGGGCAGAGAGCGAGACTTC	miRNA	hsa-mir-423	precursor	novel	templated	human	NA	NA	MI0008221	NA	NA	NA	NA
CGAGGGGCAGAGAGCGAGACTTT	miRNA	hsa-mir-423	precursor	novel	templated	human	NA	NA	MI0013099	NA	NA	NA	ENST00000362201
CGATGATGGTCCCTGTGTTTG	miRNA	ssc-miR-2320-3p	mature	known	templated	pig	ssc-miR-2320-3p	ssc-mir-2320		NA	NA	NA	ENST00000360737,gene_biotype:lincRNA,gene_symbol:MIRLET7BHG
CGATGATGGTCCCTGTGTTTGT	miRNA	ssc-miR-2320-3p	mature	known	non-templated	pig	ssc-miR-2320-3p	NA	MI0013164	NA	NA	NA	ENST00000490232,gene_biotype:misc_RNA,gene_symbol:RN7SL2
CGCACTGTGGGTACTTGCTG	miRNA	hsa-miR-106b-3p	mature	novel	templated	human	hsa-miR-106b-3p	bta-mir-106b		NA	NA	NA	ENST00000362134
CGCATGTGATGAAGCAAATCAGTATGAATAAAGTCGTGATACTGTAAACGCTTTCTGATG	miRNA	hsa-miR-3607-5p	mature	novel	non-templated	human	hsa-miR-3607-5p	NA		NA	NA	NA	NA
CGCGCCGGGCCCGGG	miRNA	hsa-miR-3195	mature	novel	templated	human	hsa-miR-3195	hsa-mir-3195		NA	NA	NA	ENST00000362134
CGCTCGGTCTGAGGCCCCTC	miRNA	hsa-mir-423	precursor	novel	templated	human	NA	NA	MI0013099	NA	NA	NA	ENST00000362201
CGCTCGGTCTGAGGCCCCTCAG	miRNA	hsa-mir-423	precursor	novel	templated	human	NA	NA	MI0013099	NA	NA	NA	ENST00000362201
CGCTCGGTCTGAGGCCCCTCAGC	miRNA	hsa-mir-423	precursor	novel	templated	human	NA	NA	MI0013099	NA	NA	NA	ENST00000362201
CGCTCGGTCTGAGGCCCCTCAGT	miRNA	hsa-mir-423	precursor	novel	templated	human	NA	NA	MI0002459	NA	NA	NA	ENST00000362134
CGCTCGGTCTGAGGCCCCTCAGTA	miRNA	hsa-mir-423	precursor	novel	templated	human	NA	NA	MI0005056	NA	NA	NA	ENST00000384871
CGGAAGACTAGTGATTTTGTT	miRNA	hsa-mir-7-1	precursor	novel	templated	human	NA	NA	MI0005056	NA	NA	NA	ENST00000384871
CGGAAGACTAGTGATTTTGTTG	miRNA	hsa-mir-7-1	precursor	novel	templated	human	NA	NA	MI0005056	NA	NA	NA	ENST00000384871
CGGAAGACTAGTGATTTTGTTGC	miRNA	hsa-mir-7-1	precursor	novel	templated	human	NA	NA	MI0005056	NA	NA	NA	ENST00000384871
CGGAAGACTAGTGATTTTGTTGT	miRNA	hsa-mir-7-1	precursor	novel	templated	human	NA	NA	MI0002435	NA	NA	NA	ENST00000384871
CGGAAGACTAGTGATTTTGTTGTA	miRNA	hsa-mir-7-1	precursor	novel	templated	human	NA	NA	MI0002421	NA	NA	NA	NA
CGGAAGACTAGTGATTTTGTTGTC	miRNA	hsa-mir-7-1	precursor	novel	templated	human	NA	NA	MI0008218	NA	NA	NA	NA
CGGAAGACTAGTGATTTTGTTGTG	miRNA	hsa-mir-7-1	precursor	novel	templated	human	NA	NA	MI0008218	NA	NA	NA	NA
CGGAAGACTAGTGATTTTGTTGTT	miRNA	hsa-mir-7-1	precursor	novel	templated	human	NA	NA	MI0002413	NA	NA	NA	ENST00000385044,gene_biotype:lincRNA,gene_symbol:MIR122
CGGAAGACTAGTGATTTTGTTGTTA	miRNA	hsa-mir-7-1	precursor	novel	templated	human	NA	NA	MI0002413	NA	NA	NA	ENST00000385044,gene_biotype:lincRNA,gene_symbol:MIR122
CGGCTTATCAGACTGATGTTGAC	miRNA	hsa-mir-21	precursor	novel	templated	human	NA	NA	MI0002413	NA	NA	NA	ENST00000385044,gene_biotype:lincRNA,gene_symbol:MIR122
CGGGGCGCGGCCGGA	miRNA	hsa-mir-3178	precursor	novel	non-templated	human	NA	hsa-mir-3178	MI0010685	NA	NA	NA	NA
CGGTTGGCCTCGGATA	miRNA	ENSSSCG00000025162	precursor	pig predicted	non-templated	pig	NA	ENSSSCG00000025162	MI0017988	NA	NA	NA	NA
CGTACCGTGAGTAATAATGCG	miRNA	ssc-miR-126-3p	mature	known	templated	pig	ssc-miR-126-3p	ssc-mir-126		NA	NA	NA	ENST00000360737,gene_biotype:lincRNA,gene_symbol:MIRLET7BHG
CGTCAACACTTGCTGGTTTCCTC	miRNA	ssc-miR-505	mature	known	templated	pig	ssc-miR-505	ssc-mir-505		NA	NA	NA	ENST00000360737,gene_biotype:lincRNA,gene_symbol:MIRLET7BHG
CGTCAACACTTGCTGGTTTCCTCT	miRNA	ssc-miR-505	mature	known	templated	pig	ssc-miR-505	ssc-mir-505		NA	NA	NA	ENST00000360737,gene_biotype:lincRNA,gene_symbol:MIRLET7BHG
CGTGGATGTACTTGCTTT	miRNA	bta-mir-302a	precursor	novel	non-templated	cattle	NA	bta-mir-302a	MI0010685	NA	NA	NA	NA
CTAAGTGCTTCCATGTTTTAGTAG	miRNA	bta-miR-302b	mature	novel	non-templated	cattle	bta-miR-302b	NA		NA	NA	NA	ENST00000362188,gene_biotype:antisense,gene_symbol:MIR302B
CTAATACTGCCTGGTAATGATGAC	miRNA	bta-miR-200b	mature	novel	templated	cattle	bta-miR-200b	hsa-mir-200b		NA	NA	NA	ENST00000362134
CTACAGTACTGTGATAACTGAA	miRNA	ssc-miR-101	mature	known	non-templated	pig	ssc-miR-101	NA	MI0013164	NA	NA	NA	ENST00000490232,gene_biotype:misc_RNA,gene_symbol:RN7SL2
CTAGACTGAAGCTCCTTG	miRNA	ssc-miR-151-3p	mature	known	templated	pig	ssc-miR-151-3p	ssc-mir-151		NA	NA	NA	ENST00000360737,gene_biotype:lincRNA,gene_symbol:MIRLET7BHG
CTAGACTGAAGCTCCTTGA	miRNA	ssc-miR-151-3p	mature	known	templated	pig	ssc-miR-151-3p	ssc-mir-151		NA	NA	NA	ENST00000360737,gene_biotype:lincRNA,gene_symbol:MIRLET7BHG
CTAGACTGAAGCTCCTTGAG	miRNA	ssc-miR-151-3p	mature	known	templated	pig	ssc-miR-151-3p	ssc-mir-151		NA	NA	NA	ENST00000360737,gene_biotype:lincRNA,gene_symbol:MIRLET7BHG
CTAGACTGAAGCTCCTTGAGA	miRNA	ssc-miR-151-3p	mature	known	non-templated	pig	ssc-miR-151-3p	NA	MI0031640	NA	NA	NA	NA
CTAGACTGAAGCTCCTTGAGC	miRNA	ssc-miR-151-3p	mature	known	non-templated	pig	ssc-miR-151-3p	NA	MI0031640	NA	NA	NA	NA
CTAGACTGAAGCTCCTTGAGG	miRNA	ssc-miR-151-3p	mature	known	templated	pig	ssc-miR-151-3p	ssc-mir-151		NA	NA	NA	ENST00000360737,gene_biotype:lincRNA,gene_symbol:MIRLET7BHG
CTAGACTGAAGCTCCTTGAGGA	miRNA	ssc-miR-151-3p	mature	known	templated	pig	ssc-miR-151-3p	ssc-mir-151		NA	NA	NA	ENST00000360737,gene_biotype:lincRNA,gene_symbol:MIRLET7BHG
CTAGACTGAAGCTCCTTGAGGAA	miRNA	ssc-miR-151-3p	mature	known	non-templated	pig	ssc-miR-151-3p	NA	MI0031640	NA	NA	NA	NA
CTAGACTGAAGCTCCTTGAGGAAA	miRNA	ssc-miR-151-3p	mature	known	non-templated	pig	ssc-miR-151-3p	NA	MI0031640	NA	NA	NA	NA
CTAGACTGAAGCTCCTTGAGGAAT	miRNA	ssc-miR-151-3p	mature	known	non-templated	pig	ssc-miR-151-3p	NA	MI0013164	NA	NA	NA	ENST00000464472,gene_biotype:misc_RNA,gene_symbol:RN7SL508P
CTAGACTGAAGCTCCTTGAGGAT	miRNA	ssc-miR-151-3p	mature	known	non-templated	pig	ssc-miR-151-3p	NA	MI0013164	NA	NA	NA	ENST00000488398,gene_biotype:misc_RNA,gene_symbol:RN7SL521P
CTAGACTGAAGCTCCTTGAGGC	miRNA	ssc-miR-151-3p	mature	known	non-templated	pig	ssc-miR-151-3p	NA	MI0031552	NA	NA	NA	NA
CTAGACTGAAGCTCCTTGAGGG	miRNA	ssc-miR-151-3p	mature	known	non-templated	pig	ssc-miR-151-3p	NA	MI0031552	NA	NA	NA	NA
CTAGACTGAAGCTCCTTGAGGT	miRNA	ssc-miR-151-3p	mature	known	non-templated	pig	ssc-miR-151-3p	NA	MI0031552	NA	NA	NA	NA
CTAGACTGAAGCTCCTTGAGGTA	miRNA	ssc-miR-151-3p	mature	known	non-templated	pig	ssc-miR-151-3p	NA	MI0031552	NA	NA	NA	NA
CTAGACTGAAGCTCCTTGAGGTAT	miRNA	ssc-miR-151-3p	mature	known	non-templated	pig	ssc-miR-151-3p	NA	MI0013164	NA	NA	NA	ENST00000463999,gene_biotype:misc_RNA,gene_symbol:RN7SL515P
CTAGACTGAAGCTCCTTGAGT	miRNA	ssc-miR-151-3p	mature	known	non-templated	pig	ssc-miR-151-3p	NA	MI0013164	NA	NA	NA	ENST00000463999,gene_biotype:misc_RNA,gene_symbol:RN7SL515P
CTAGCACCATCTGAAATCGGTC	miRNA	ssc-miR-29a	mature	known	non-templated	pig	ssc-miR-29a	NA	MI0002435	NA	NA	NA	NA
CTAGCACCATCTGAAATCGGTT	miRNA	ssc-miR-29a	mature	known	templated	pig	ssc-miR-29a	ssc-mir-29a		NA	NA	NA	ENST00000360737,gene_biotype:lincRNA,gene_symbol:MIRLET7BHG
CTAGCACCATTTGAAATCAGTG	miRNA	ssc-mir-29b-2	precursor	known	non-templated	pig	NA	ssc-mir-29b-2	MI0002422	NA	NA	NA	ENST00000384878,gene_biotype:processed_transcript,gene_symbol:MIR17HG
CTAGCACCATTTGAAATCAGTGT	miRNA	ssc-miR-29b	mature	known	templated	pig	ssc-miR-29b	ssc-mir-29b-2		NA	NA	NA	ENST00000360737,gene_biotype:lincRNA,gene_symbol:MIRLET7BHG
CTAGCTTATCAGACTGATGTTGAC	miRNA	ssc-miR-21	mature	known	non-templated	pig	ssc-miR-21	NA	MI0002451	NA	NA	NA	NA
CTAGCTTATCAGACTGATGTTGAT	miRNA	ssc-miR-21	mature	known	non-templated	pig	ssc-miR-21	NA	MI0015923	NA	NA	NA	NA
CTAGGCAGTGTAGTTAGCTGATT	miRNA	bta-miR-34b	mature	novel	templated	cattle	bta-miR-34b	ssc-mir-34c-2		NA	NA	NA	ENST00000384871
CTAGTGATTTTGTTGTT	miRNA	ssc-miR-7	mature	known	templated	pig	ssc-miR-7	bta-mir-7-3	NA	NA	NA	NA	NA
CTATACAACCTACTGCCTTCCT	miRNA	hsa-let-7b-3p	mature	novel	non-templated	human	hsa-let-7b-3p	NA		NA	NA	NA	ENST00000360737,gene_biotype:lincRNA,gene_symbol:MIRLET7BHG
CTATACAATCTACTGTCTTTCT	miRNA	bta-let-7a-3p	mature	novel	non-templated	cattle	bta-let-7a-3p	NA		NA	NA	NA	ENST00000360737,gene_biotype:lincRNA,gene_symbol:MIRLET7BHG
CTATACGACCTGCTGCCTTTC	miRNA	ssc-let-7d-3p	mature	known	templated	pig	ssc-let-7d-3p	ssc-let-7d	NA	NA	NA	NA	NA
CTATCAGACTGATGTTGAC	miRNA	hsa-mir-21	precursor	novel	templated	human	NA	NA	MI0002413	NA	NA	NA	ENST00000385044,gene_biotype:lincRNA,gene_symbol:MIR122
CTATTGCACTTGTCCCGGCCTGT	miRNA	ssc-miR-92a	mature	known	non-templated	pig	ssc-miR-92a	NA	MI0013164	NA	NA	NA	ENST00000418539,gene_biotype:scRNA,gene_symbol:BCYRN1
CTCAAACTGTGGGGG	miRNA	ssc-miR-371-5p	mature	known	templated	pig	ssc-miR-371-5p	ssc-mir-371	NA	NA	NA	NA	NA
CTCAAACTGTGGGGGA	miRNA	ssc-miR-371-5p	mature	known	non-templated	pig	ssc-miR-371-5p	NA	MI0031620	NA	NA	NA	NA
CTCAAACTGTGGGGGC	miRNA	ssc-miR-371-5p	mature	known	templated	pig	ssc-miR-371-5p	ssc-mir-371	NA	NA	NA	NA	NA
CTCAAACTGTGGGGGCA	miRNA	ssc-miR-371-5p	mature	known	templated	pig	ssc-miR-371-5p	ssc-mir-371	NA	NA	NA	NA	NA
CTCAAACTGTGGGGGCAC	miRNA	ssc-miR-371-5p	mature	known	templated	pig	ssc-miR-371-5p	ssc-mir-371		NA	NA	NA	NA
CTCAAACTGTGGGGGCACA	miRNA	ssc-miR-371-5p	mature	known	non-templated	pig	ssc-miR-371-5p	NA	MI0015923	NA	NA	NA	NA
CTCAAACTGTGGGGGCACC	miRNA	ssc-miR-371-5p	mature	known	non-templated	pig	ssc-miR-371-5p	NA	MI0015923	NA	NA	NA	NA
CTCAAACTGTGGGGGCACCTT	miRNA	hsa-miR-371a-5p	mature	novel	non-templated	human	hsa-miR-371a-5p	NA	NA	NA	NA	NA	NA
CTCAAACTGTGGGGGCACCTTC	miRNA	hsa-miR-371a-5p	mature	novel	non-templated	human	hsa-miR-371a-5p	NA	NA	NA	NA	NA	NA
CTCAAACTGTGGGGGCACG	miRNA	ssc-miR-371-5p	mature	known	non-templated	pig	ssc-miR-371-5p	NA	MI0022126	NA	NA	NA	ENST00000385015,gene_biotype:lincRNA,gene_symbol:MIR29A
CTCAAACTGTGGGGGCACT	miRNA	ssc-miR-371-5p	mature	known	templated	pig	ssc-miR-371-5p	ssc-mir-371		NA	NA	NA	NA
CTCAAACTGTGGGGGCACTA	miRNA	ssc-miR-371-5p	mature	known	non-templated	pig	ssc-miR-371-5p	NA	MI0031640	NA	NA	NA	NA
CTCAAACTGTGGGGGCACTC	miRNA	ssc-miR-371-5p	mature	known	non-templated	pig	ssc-miR-371-5p	NA	MI0013147	NA	NA	NA	ENST00000408840
CTCAAACTGTGGGGGCACTG	miRNA	ssc-miR-371-5p	mature	known	non-templated	pig	ssc-miR-371-5p	NA	MI0013164	NA	NA	NA	ENST00000464472,gene_biotype:misc_RNA,gene_symbol:RN7SL508P
CTCAAACTGTGGGGGCACTT	miRNA	ssc-miR-371-5p	mature	known	templated	pig	ssc-miR-371-5p	ssc-mir-371	NA	NA	NA	NA	NA
CTCAAACTGTGGGGGCACTTA	miRNA	ssc-miR-371-5p	mature	known	non-templated	pig	ssc-miR-371-5p	NA	MI0031640	NA	NA	NA	NA
CTCAAACTGTGGGGGCACTTAA	miRNA	ssc-miR-371-5p	mature	known	non-templated	pig	ssc-miR-371-5p	NA	MI0013164	NA	NA	NA	ENST00000418539,gene_biotype:scRNA,gene_symbol:BCYRN1
CTCAAACTGTGGGGGCACTTAAA	miRNA	ssc-miR-371-5p	mature	known	non-templated	pig	ssc-miR-371-5p	NA	MI0013149	NA	NA	NA	NA
CTCAAACTGTGGGGGCACTTAAC	miRNA	ssc-miR-371-5p	mature	known	non-templated	pig	ssc-miR-371-5p	NA	MI0015922	NA	NA	NA	NM_003927.4;mRNA
CTCAAACTGTGGGGGCACTTAAG	miRNA	ssc-miR-371-5p	mature	known	non-templated	pig	ssc-miR-371-5p	NA	MI0015922	NA	NA	NA	NM_003927.4;mRNA
CTCAAACTGTGGGGGCACTTAAT	miRNA	ssc-miR-371-5p	mature	known	non-templated	pig	ssc-miR-371-5p	NA	MI0015922	NA	NA	NA	NM_003927.4;mRNA
CTCAAACTGTGGGGGCACTTAC	miRNA	ssc-miR-371-5p	mature	known	non-templated	pig	ssc-miR-371-5p	NA	MI0013164	NA	NA	NA	ENST00000464472,gene_biotype:misc_RNA,gene_symbol:RN7SL508P
CTCAAACTGTGGGGGCACTTAG	miRNA	ssc-miR-371-5p	mature	known	non-templated	pig	ssc-miR-371-5p	NA	MI0013164	NA	NA	NA	ENST00000466485,gene_biotype:misc_RNA,gene_symbol:RN7SL186P
CTCAAACTGTGGGGGCACTTAGA	miRNA	ssc-miR-371-5p	mature	known	non-templated	pig	ssc-miR-371-5p	NA	MI0013164	NA	NA	NA	ENST00000464472,gene_biotype:misc_RNA,gene_symbol:RN7SL508P
CTCAAACTGTGGGGGCACTTAT	miRNA	ssc-miR-371-5p	mature	known	non-templated	pig	ssc-miR-371-5p	NA	MI0002435	NA	NA	NA	ENST00000384871
CTCAAACTGTGGGGGCACTTC	miRNA	ssc-miR-371-5p	mature	known	templated	pig	ssc-miR-371-5p	bta-mir-371	NA	NA	NA	NA	NA
CTCAAACTGTGGGGGCACTTCA	miRNA	ssc-miR-371-5p	mature	known	non-templated	pig	ssc-miR-371-5p	NA	MI0010684	NA	NA	NA	NA
CTCAAACTGTGGGGGCACTTCC	miRNA	ssc-miR-371-5p	mature	known	templated	pig	ssc-miR-371-5p	bta-mir-371		NA	NA	NA	NA
CTCAAACTGTGGGGGCACTTG	miRNA	ssc-miR-371-5p	mature	known	non-templated	pig	ssc-miR-371-5p	NA	MI0023570	NA	NA	NA	NA
CTCAAACTGTGGGGGCACTTGA	miRNA	ssc-miR-371-5p	mature	known	non-templated	pig	ssc-miR-371-5p	NA	MI0013092	NA	NA	NA	NA
CTCAAACTGTGGGGGCACTTGC	miRNA	ssc-miR-371-5p	mature	known	non-templated	pig	ssc-miR-371-5p	NA	MI0010679	NA	NA	NA	NA
CTCAAACTGTGGGGGCACTTT	miRNA	ssc-miR-371-5p	mature	known	templated	pig	ssc-miR-371-5p	ssc-mir-371		NA	NA	NA	NA
CTCAAACTGTGGGGGCACTTTA	miRNA	ssc-miR-371-5p	mature	known	non-templated	pig	ssc-miR-371-5p	NA	MI0013164	NA	NA	NA	NA
CTCAAACTGTGGGGGCACTTTC	miRNA	ssc-miR-371-5p	mature	known	templated	pig	ssc-miR-371-5p	ssc-mir-371		NA	NA	NA	NA
CTCAAACTGTGGGGGCACTTTCT	miRNA	ssc-mir-371	precursor	known	non-templated	pig	NA	ssc-mir-371	MI0013096	NA	NA	NA	NA
CTCAAACTGTGGGGGCACTTTG	miRNA	ssc-miR-371-5p	mature	known	non-templated	pig	ssc-miR-371-5p	NA	MI0013164	NA	NA	NA	ENST00000464472,gene_biotype:misc_RNA,gene_symbol:RN7SL508P
CTCAAACTGTGGGGGCACTTTT	miRNA	ssc-miR-371-5p	mature	known	non-templated	pig	ssc-miR-371-5p	NA	MI0013164	NA	NA	NA	ENST00000490232,gene_biotype:misc_RNA,gene_symbol:RN7SL2
CTCAAACTGTGGGGGCAT	miRNA	ssc-miR-371-5p	mature	known	non-templated	pig	ssc-miR-371-5p	NA	MI0013164	NA	NA	NA	ENST00000490232,gene_biotype:misc_RNA,gene_symbol:RN7SL2
CTCAAACTGTGGGGGT	miRNA	ssc-miR-371-5p	mature	known	non-templated	pig	ssc-miR-371-5p	NA	MI0031640	NA	NA	NA	NA
CTCACCTGGAGCATGTTTTCT	miRNA	ENSSSCG00000018677	precursor	pig predicted	non-templated	pig	NA	ENSSSCG00000018677	MI0017988	NA	NA	NA	NA
CTCCAGCCTGGGCAACATAGCGAGACCCCGTCTCTA	miRNA	ssc-miR-1285	mature	known	non-templated	pig	ssc-miR-1285	NA	MI0013118	NA	NA	NA	NA
CTCCAGCCTGGGCAACATAGCGAGACCCCGTCTCTT	miRNA	ssc-miR-1285	mature	known	templated	pig	ssc-miR-1285	ssc-mir-1285		NA	NA	NA	NA
CTCCAGCCTGGGCAACATAGCGAGACCCCGTCTCTTA	miRNA	ssc-miR-1285	mature	known	non-templated	pig	ssc-miR-1285	NA	MI0013164	NA	NA	NA	ENST00000464472,gene_biotype:misc_RNA,gene_symbol:RN7SL508P
CTCCGTTTGCCTGTTTTGCTG	miRNA	ssc-miR-1468	mature	known	templated	pig	ssc-miR-1468	ssc-mir-1468		NA	NA	NA	NA
CTCCGTTTGCCTGTTTTGCTGA	miRNA	ssc-miR-1468	mature	known	templated	pig	ssc-miR-1468	ssc-mir-1468		NA	NA	NA	NA
CTCCTGACTCCAGGTCCTGTG	miRNA	hsa-miR-378a-5p	mature	novel	templated	human	hsa-miR-378a-5p	ssc-mir-378-1		NA	NA	NA	ENST00000384871
CTCCTGACTCCAGGTCCTGTGC	miRNA	hsa-miR-378a-5p	mature	novel	non-templated	human	hsa-miR-378a-5p	NA	NA	NA	NA	NA	NA
CTCCTGACTCCAGGTCCTGTGT	miRNA	hsa-miR-378a-5p	mature	novel	templated	human	hsa-miR-378a-5p	ssc-mir-378-1		NA	NA	NA	ENST00000362201
CTCCTGGGGCCCGCACTCTCG	miRNA	ssc-miR-1343	mature	known	templated	pig	ssc-miR-1343	ssc-mir-1343		NA	NA	NA	NA
CTCCTGGGGCCCGCACTCTCGC	miRNA	ssc-miR-1343	mature	known	templated	pig	ssc-miR-1343	ssc-mir-1343		NA	NA	NA	NA
CTCCTGGGGCCCGCACTCTCGT	miRNA	ssc-miR-1343	mature	known	non-templated	pig	ssc-miR-1343	NA	MI0013164	NA	NA	NA	ENST00000488398,gene_biotype:misc_RNA,gene_symbol:RN7SL521P
CTCGGAAGCTAAGCA	miRNA	hsa-mir-7641-2	precursor	novel	non-templated	human	NA	hsa-mir-7641-2	MI0010685	NA	NA	NA	NA
CTCGGAAGCTAAGCAGGGTCGGGCCTGGTTAGTA	miRNA	hsa-mir-7641-2	precursor	novel	non-templated	human	NA	hsa-mir-7641-2	MI0013168	NA	NA	NA	NA
CTCGGCGTGGCGTCGGTCG	miRNA	ssc-miR-1307	mature	known	templated	pig	ssc-miR-1307	ssc-mir-1307		NA	NA	NA	NA
CTCGGCGTGGCGTCGGTCGC	miRNA	ssc-miR-1307	mature	known	non-templated	pig	ssc-miR-1307	NA	MI0013164	NA	NA	NA	ENST00000488398,gene_biotype:misc_RNA,gene_symbol:RN7SL521P
CTCGGCGTGGCGTCGGTCGT	miRNA	ssc-miR-1307	mature	known	templated	pig	ssc-miR-1307	ssc-mir-1307		NA	NA	NA	NA
CTCGGCGTGGCGTCGGTCGTA	miRNA	ssc-miR-1307	mature	known	non-templated	pig	ssc-miR-1307	NA	MI0016620	NA	NA	NA	NA
CTCGGCGTGGCGTCGGTCGTG	miRNA	ssc-miR-1307	mature	known	templated	pig	ssc-miR-1307	ssc-mir-1307		NA	NA	NA	NA
CTCGGCGTGGCGTCGGTCGTGA	miRNA	ssc-miR-1307	mature	known	non-templated	pig	ssc-miR-1307	NA	MI0031552	NA	NA	NA	NA
CTCGGCGTGGCGTCGGTCGTGC	miRNA	ssc-miR-1307	mature	known	non-templated	pig	ssc-miR-1307	NA	MI0031552	NA	NA	NA	NA
CTCGGCGTGGCGTCGGTCGTGG	miRNA	ssc-miR-1307	mature	known	templated	pig	ssc-miR-1307	ssc-mir-1307		NA	NA	NA	NA
CTCGGCGTGGCGTCGGTCGTGGA	miRNA	hsa-mir-1307	precursor	novel	templated	human	NA	NA	MI0031552	NA	NA	NA	NA
CTCGGCGTGGCGTCGGTCGTGGAA	miRNA	hsa-mir-1307	precursor	novel	templated	human	NA	NA	MI0022128	NA	NA	NA	NA
CTCGGCGTGGCGTCGGTCGTGGC	miRNA	hsa-mir-1307	precursor	novel	templated	human	NA	NA	MI0022128	NA	NA	NA	NA
CTCGGCGTGGCGTCGGTCGTGGT	miRNA	ssc-mir-1307	precursor	known	non-templated	pig	NA	ssc-mir-1307	MI0013096	NA	NA	NA	NA
CTCGGCGTGGCGTCGGTCGTGT	miRNA	ssc-miR-1307	mature	known	non-templated	pig	ssc-miR-1307	NA	MI0031552	NA	NA	NA	NA
CTCGGTTGGCCTCGG	miRNA	ENSSSCG00000025162	precursor	pig predicted	non-templated	pig	NA	ENSSSCG00000025162	MI0023567	NA	NA	NA	NA
CTCGGTTGGCCTCGGA	miRNA	ENSSSCG00000025162	precursor	pig predicted	non-templated	pig	NA	ENSSSCG00000025162	MI0014769	NA	NA	NA	NA
CTCTTTCCCTGTTGCACTAC	miRNA	hsa-miR-130b-5p	mature	novel	templated	human	hsa-miR-130b-5p	ssc-mir-130b		NA	NA	NA	ENST00000362201
CTCTTTCCCTGTTGCACTACC	miRNA	hsa-miR-130b-5p	mature	novel	non-templated	human	hsa-miR-130b-5p	NA		NA	NA	NA	ENST00000385018,gene_biotype:processed_transcript,gene_symbol:MIR130B
CTCTTTCCCTGTTGCACTACT	miRNA	hsa-miR-130b-5p	mature	novel	templated	human	hsa-miR-130b-5p	ssc-mir-130b		NA	NA	NA	ENST00000362201
CTGACCTATGAATTGACAGCC	miRNA	ssc-miR-192	mature	known	templated	pig	ssc-miR-192	ssc-mir-192		NA	NA	NA	NA
CTGACCTATGAATTGACAGCCAT	miRNA	ssc-miR-192	mature	known	non-templated	pig	ssc-miR-192	NA	MI0031552	NA	NA	NA	NA
CTGACCTATGAATTGACAGCT	miRNA	ssc-miR-192	mature	known	non-templated	pig	ssc-miR-192	NA	MI0015912	NA	NA	NA	NA
CTGATCAGTAGTGGGATCGCGCCTGTG	miRNA	ssc-mir-1285	precursor	known	non-templated	pig	NA	ssc-mir-1285	MI0013096	NA	NA	NA	NA
CTGCCTGGTAATGATGAC	miRNA	hsa-miR-200b-3p	mature	novel	templated	human	hsa-miR-200b-3p	hsa-mir-200b		NA	NA	NA	ENST00000362134
CTGGAAGACTAGTGATTTTGTTGTT	miRNA	ssc-miR-7	mature	known	templated	pig	ssc-miR-7	ssc-mir-7-1	NA	NA	NA	NA	NA
CTGGACTTGGAGTCA	miRNA	ssc-miR-378b-3p	mature	known	templated	pig	ssc-miR-378b-3p	hsa-mir-378e	NA	NA	NA	NA	NA
CTGGACTTGGAGTCAGA	miRNA	ssc-miR-378b-3p	mature	known	templated	pig	ssc-miR-378b-3p	bta-mir-378d	NA	NA	NA	NA	NA
CTGGACTTGGAGTCAGAA	miRNA	ssc-miR-378b-3p	mature	known	templated	pig	ssc-miR-378b-3p	bta-mir-378d		NA	NA	NA	ENST00000384871
CTGGACTTGGAGTCAGAAG	miRNA	ssc-miR-378b-3p	mature	known	templated	pig	ssc-miR-378b-3p	bta-mir-378d		NA	NA	NA	ENST00000384871
CTGGACTTGGAGTCAGAAGA	miRNA	ssc-miR-378b-3p	mature	known	templated	pig	ssc-miR-378b-3p	ENSSSCG00000028003		NA	NA	NA	ENST00000384871
CTGGACTTGGAGTCAGAAGAC	miRNA	ssc-miR-378b-3p	mature	known	templated	pig	ssc-miR-378b-3p	ENSSSCG00000028003		NA	NA	NA	ENST00000384871
CTGGACTTGGAGTCAGAAGC	miRNA	ssc-miR-378b-3p	mature	known	templated	pig	ssc-miR-378b-3p	NA		NA	NA	NA	ENST00000384871
CTGGACTTGGAGTCAGAAGG	miRNA	ssc-miR-378	mature	known	templated	pig	ssc-miR-378	ssc-mir-378-2		NA	NA	NA	ENST00000384871
CTGGACTTGGAGTCAGAAGGA	miRNA	ssc-miR-378	mature	known	non-templated	pig	ssc-miR-378	NA	MI0031640	NA	NA	NA	NA
CTGGACTTGGAGTCAGAAGGC	miRNA	ssc-miR-378	mature	known	templated	pig	ssc-miR-378	ssc-mir-378-2		NA	NA	NA	ENST00000384871
CTGGACTTGGAGTCAGAAGGCA	miRNA	ssc-miR-378	mature	known	non-templated	pig	ssc-miR-378	NA	MI0031620	NA	NA	NA	NA
CTGGACTTGGAGTCAGAAGGCAA	miRNA	ssc-miR-378b-3p	mature	known	non-templated	pig	ssc-miR-378b-3p	NA	MI0013164	NA	NA	NA	ENST00000463999,gene_biotype:misc_RNA,gene_symbol:RN7SL515P
CTGGACTTGGAGTCAGAAGGCC	miRNA	ssc-miR-378	mature	known	templated	pig	ssc-miR-378	ssc-mir-378-2		NA	NA	NA	NA
CTGGACTTGGAGTCAGAAGGCG	miRNA	ssc-miR-378	mature	known	non-templated	pig	ssc-miR-378	NA	MI0013164	NA	NA	NA	ENST00000463999,gene_biotype:misc_RNA,gene_symbol:RN7SL515P
CTGGACTTGGAGTCAGAAGGCT	miRNA	ssc-miR-378	mature	known	templated	pig	ssc-miR-378	bta-mir-378-2		NA	NA	NA	NA
CTGGACTTGGAGTCAGAAGGG	miRNA	ssc-miR-378	mature	known	non-templated	pig	ssc-miR-378	NA	MI0031640	NA	NA	NA	NA
CTGGACTTGGAGTCAGAAGGT	miRNA	ssc-miR-378	mature	known	non-templated	pig	ssc-miR-378	NA	MI0031620	NA	NA	NA	NA
CTGGACTTGGAGTCAGAAGT	miRNA	ssc-miR-378b-3p	mature	known	templated	pig	ssc-miR-378b-3p	ssc-mir-378b		NA	NA	NA	ENST00000384871
CTGGCTCCGTGTCTTCACTCCC	miRNA	ssc-miR-149	mature	known	templated	pig	ssc-miR-149	ssc-mir-149		NA	NA	NA	ENST00000384871
CTGGGAGAAGGCTGTTTACTCT	miRNA	ssc-miR-30c-3p	mature	known	templated	pig	ssc-miR-30c-3p	ssc-mir-30c-2		NA	NA	NA	ENST00000384871
CTGGGCAACATAGCGAGACCCCGTCTCTA	miRNA	ssc-miR-1285	mature	known	non-templated	pig	ssc-miR-1285	NA	MI0031620	NA	NA	NA	NA
CTGGGCAACATAGCGAGACCCCGTCTCTT	miRNA	ssc-miR-1285	mature	known	templated	pig	ssc-miR-1285	ssc-mir-1285		NA	NA	NA	ENST00000384871
CTGGGCAACATAGCGAGACCCCGTCTCTTA	miRNA	ssc-miR-1285	mature	known	non-templated	pig	ssc-miR-1285	NA	MI0031640	NA	NA	NA	NA
CTGGTCTAGGGAGGGA	miRNA	ssc-mir-371	precursor	known	non-templated	pig	NA	ssc-mir-371	MI0013096	NA	NA	NA	NA
CTGGTTAGTACTTGGA	miRNA	hsa-mir-7641-2	precursor	novel	non-templated	human	NA	hsa-mir-7641-2	MI0013168	NA	NA	NA	NA
CTGTAAACGCTTTCTGATG	miRNA	hsa-miR-3607-3p	mature	novel	templated	human	hsa-miR-3607-3p	hsa-mir-3607		NA	NA	NA	ENST00000362134
CTGTAAACGCTTTCTGATGTA	miRNA	hsa-mir-3607	precursor	novel	non-templated	human	NA	hsa-mir-3607	MI0013098	NA	NA	NA	ENST00000385300,gene_biotype:lincRNA,gene_symbol:CARMN
CTGTACTCCAGCCTGGGC	miRNA	ssc-mir-1285	precursor	known	non-templated	pig	NA	ssc-mir-1285	MI0015931	NA	NA	NA	NA
CTGTACTCCAGCCTGGGCAACATAGCGAGACCCCGTCTCT	miRNA	ssc-miR-1285	mature	known	templated	pig	ssc-miR-1285	ssc-mir-1285		NA	NA	NA	NA
CTGTACTCCAGCCTGGGCAACATAGCGAGACCCCGTCTCTA	miRNA	ssc-miR-1285	mature	known	non-templated	pig	ssc-miR-1285	NA	MI0031552	NA	NA	NA	NA
CTGTACTCCAGCCTGGGCAACATAGCGAGACCCCGTCTCTC	miRNA	ssc-miR-1285	mature	known	non-templated	pig	ssc-miR-1285	NA	MI0015910	NA	NA	NA	NA
CTGTACTCCAGCCTGGGCAACATAGCGAGACCCCGTCTCTT	miRNA	ssc-miR-1285	mature	known	templated	pig	ssc-miR-1285	ssc-mir-1285		NA	NA	NA	NA
CTGTACTCCAGCCTGGGCAACATAGCGAGACCCCGTCTCTTA	miRNA	ssc-miR-1285	mature	known	non-templated	pig	ssc-miR-1285	NA	MI0013164	NA	NA	NA	NA
CTGTACTCCAGCCTGGGCAACATAGCGAGACCCCGTCTCTTT	miRNA	ssc-miR-1285	mature	known	templated	pig	ssc-miR-1285	ssc-mir-1285		NA	NA	NA	NA
CTGTCACCTTTTTGAGTAGA	miRNA	ENSSSCG00000020534	precursor	pig predicted	non-templated	pig	NA	ENSSSCG00000020534	MI0014769	NA	NA	NA	NA
CTGTCTGGTAACGATGTC	miRNA	bta-miR-200a	mature	novel	non-templated	cattle	bta-miR-200a	NA	NA	NA	NA	NA	NA
CTGTCTGGTAACGATGTT	miRNA	bta-miR-200a	mature	novel	templated	cattle	bta-miR-200a	bta-mir-200a		NA	NA	NA	ENST00000362134
CTGTGCGTGTGACAGCGGCTGA	miRNA	ssc-miR-210	mature	known	templated	pig	ssc-miR-210	ssc-mir-210		NA	NA	NA	NA
CTGTGCGTGTGACAGCGGCTGAA	miRNA	ssc-miR-210	mature	known	non-templated	pig	ssc-miR-210	NA	MI0013164	NA	NA	NA	ENST00000626159
CTGTGCGTGTGACAGCGGCTGAAA	miRNA	ssc-miR-210	mature	known	non-templated	pig	ssc-miR-210	NA	MI0010684	NA	NA	NA	NA
CTGTGCGTGTGACAGCGGCTGAAAA	miRNA	ssc-miR-210	mature	known	non-templated	pig	ssc-miR-210	NA	MI0031640	NA	NA	NA	NA
CTGTGCGTGTGACAGCGGCTGAAC	miRNA	ssc-miR-210	mature	known	non-templated	pig	ssc-miR-210	NA	MI0013170	NA	NA	NA	NA
CTGTGCGTGTGACAGCGGCTGAAT	miRNA	ssc-miR-210	mature	known	non-templated	pig	ssc-miR-210	NA	MI0013160	NA	NA	NA	NA
CTGTGCGTGTGACAGCGGCTGT	miRNA	ssc-miR-210	mature	known	non-templated	pig	ssc-miR-210	NA	MI0031640	NA	NA	NA	NA
CTTAAACGTGGATGTACTTG	miRNA	hsa-miR-302a-5p	mature	novel	templated	human	hsa-miR-302a-5p	bta-mir-302a		NA	NA	NA	ENST00000362134
CTTAAACGTGGATGTACTTGA	miRNA	hsa-miR-302a-5p	mature	novel	non-templated	human	hsa-miR-302a-5p	NA	NA	NA	NA	NA	NA
CTTAAACGTGGATGTACTTGC	miRNA	hsa-miR-302a-5p	mature	novel	templated	human	hsa-miR-302a-5p	bta-mir-302a		NA	NA	NA	ENST00000384871
CTTAAACGTGGATGTACTTGCA	miRNA	hsa-miR-302a-5p	mature	novel	non-templated	human	hsa-miR-302a-5p	NA	NA	NA	NA	NA	NA
CTTAAACGTGGATGTACTTGCC	miRNA	hsa-miR-302a-5p	mature	novel	non-templated	human	hsa-miR-302a-5p	NA	NA	NA	NA	NA	NA
CTTAAACGTGGATGTACTTGCG	miRNA	hsa-miR-302a-5p	mature	novel	non-templated	human	hsa-miR-302a-5p	NA	NA	NA	NA	NA	NA
CTTAAACGTGGATGTACTTGCT	miRNA	hsa-miR-302a-5p	mature	novel	templated	human	hsa-miR-302a-5p	bta-mir-302a		NA	NA	NA	ENST00000384871
CTTAAACGTGGATGTACTTGCTT	miRNA	hsa-miR-302a-5p	mature	novel	templated	human	hsa-miR-302a-5p	bta-mir-302a		NA	NA	NA	ENST00000384871
CTTAAACGTGGATGTACTTGT	miRNA	hsa-miR-302a-5p	mature	novel	non-templated	human	hsa-miR-302a-5p	NA	NA	NA	NA	NA	NA
CTTACCTTGGGCCGTG	miRNA	ssc-mir-339-1	precursor	known	non-templated	pig	NA	ssc-mir-339-1	MI0022145	NA	NA	NA	NA
CTTATCAGACTGATGTTGAC	miRNA	ssc-miR-21	mature	known	templated	pig	ssc-miR-21	ssc-mir-21		NA	NA	NA	NA
CTTATCAGGTTGTATTATCATT	miRNA	ssc-miR-374b-3p	mature	known	templated	pig	ssc-miR-374b-3p	ssc-mir-374b		NA	NA	NA	NA
CTTATCAGGTTGTATTGTAATC	miRNA	ssc-miR-374a-3p	mature	known	non-templated	pig	ssc-miR-374a-3p	NA	MI0002419	NA	NA	NA	NA
CTTATCAGGTTGTATTGTAATT	miRNA	ssc-miR-374a-3p	mature	known	templated	pig	ssc-miR-374a-3p	ssc-mir-374a		NA	NA	NA	NA
CTTCAAGTAATCCAGGATAGGCC	miRNA	ssc-miR-26a	mature	known	non-templated	pig	ssc-miR-26a	NA	MI0022135	NA	NA	NA	NA
CTTCAAGTAATCCAGGATAGGCT	miRNA	ssc-miR-26a	mature	known	non-templated	pig	ssc-miR-26a	NA	MI0015922	NA	NA	NA	NM_003927.4;mRNA
CTTCCATGTTTTAGT	miRNA	bta-miR-302d	mature	novel	templated	cattle	bta-miR-302d	ENSSSCG00000018952		NA	NA	NA	ENST00000384871
CTTCCATGTTTTAGTAG	miRNA	bta-miR-302b	mature	novel	templated	cattle	bta-miR-302b	ENSSSCG00000018952		NA	NA	NA	ENST00000384871
CTTGGCACCTAGTAAGCACT	miRNA	ssc-mir-1271	precursor	known	non-templated	pig	NA	ssc-mir-1271	MI0022145	NA	NA	NA	NA
CTTGGCACCTAGTAAGCACTC	miRNA	ssc-mir-1271	precursor	known	non-templated	pig	NA	ssc-mir-1271	MI0013130	NA	NA	NA	NA
CTTGGCACCTAGTAAGCACTCA	miRNA	ssc-mir-1271	precursor	known	non-templated	pig	NA	ssc-mir-1271	MI0013145	NA	NA	NA	NA
CTTGTCCCGGCCTGT	miRNA	ssc-miR-92a	mature	known	templated	pig	ssc-miR-92a	ssc-mir-92a-2		NA	NA	NA	NA
CTTTCAGTCGGATGTTTAC	miRNA	ssc-miR-30e-3p	mature	known	templated	pig	ssc-miR-30e-3p	ssc-mir-30e		NA	NA	NA	ENST00000384871
CTTTCAGTCGGATGTTTACAG	miRNA	ssc-miR-30e-3p	mature	known	templated	pig	ssc-miR-30e-3p	ssc-mir-30e		NA	NA	NA	ENST00000384961,gene_biotype:antisense,gene_symbol:MIR133A1HG
CTTTCAGTCGGATGTTTACAGC	miRNA	ssc-miR-30e-3p	mature	known	templated	pig	ssc-miR-30e-3p	ssc-mir-30e	NA	NA	NA	NA	NA
CTTTCAGTCGGATGTTTACAGT	miRNA	ssc-miR-30e-3p	mature	known	non-templated	pig	ssc-miR-30e-3p	NA	MI0015922	NA	NA	NA	NM_003927.4;mRNA
CTTTCAGTCGGATGTTTACAGTT	miRNA	ssc-miR-30e-3p	mature	known	non-templated	pig	ssc-miR-30e-3p	NA	MI0013097	NA	NA	NA	NA
CTTTCAGTCGGATGTTTGCAG	miRNA	ssc-miR-30a-3p	mature	known	templated	pig	ssc-miR-30a-3p	ssc-mir-30a		NA	NA	NA	ENST00000612936
CTTTCAGTCGGATGTTTGCAGC	miRNA	ssc-miR-30a-3p	mature	known	templated	pig	ssc-miR-30a-3p	ssc-mir-30a	NA	NA	NA	NA	NA
CTTTCAGTCGGATGTTTGCAGT	miRNA	ssc-miR-30a-3p	mature	known	non-templated	pig	ssc-miR-30a-3p	NA	MI0013099	NA	NA	NA	ENST00000362201
CTTTGGTTATCTAGCTGTATG	miRNA	ssc-miR-9	mature	known	templated	pig	ssc-miR-9	ssc-mir-9-3		NA	NA	NA	ENST00000612936
CTTTGGTTATCTAGCTGTATGA	miRNA	ssc-miR-9-1	mature	known	templated	pig	ssc-miR-9-1	ssc-mir-9-3		NA	NA	NA	NA
CTTTTTGCGGTCTGGGCTTGC	miRNA	ssc-miR-129b	mature	known	templated	pig	ssc-miR-129b	ENSSSCG00000019121		NA	NA	NA	NA
GAAATGTTTAGGACCACC	miRNA	hsa-miR-203a-3p	mature	novel	non-templated	human	hsa-miR-203a-3p	NA	NA	NA	NA	NA	NA
GAAATGTTTAGGACCACT	miRNA	hsa-miR-203a-3p	mature	novel	templated	human	hsa-miR-203a-3p	hsa-mir-203a		NA	NA	NA	ENST00000384871
GAAATGTTTAGGACCACTA	miRNA	hsa-miR-203a-3p	mature	novel	templated	human	hsa-miR-203a-3p	hsa-mir-203a		NA	NA	NA	ENST00000384871
GAAATGTTTAGGACCACTAA	miRNA	hsa-miR-203a-3p	mature	novel	non-templated	human	hsa-miR-203a-3p	NA	NA	NA	NA	NA	NA
GAAATGTTTAGGACCACTAC	miRNA	hsa-miR-203a-3p	mature	novel	non-templated	human	hsa-miR-203a-3p	NA	NA	NA	NA	NA	NA
GAAATGTTTAGGACCACTAG	miRNA	hsa-miR-203a-3p	mature	novel	templated	human	hsa-miR-203a-3p	hsa-mir-203a		NA	NA	NA	ENST00000384871
GAAATGTTTAGGACCACTAGA	miRNA	hsa-miR-203a-3p	mature	novel	templated	human	hsa-miR-203a-3p	hsa-mir-203a		NA	NA	NA	ENST00000384871
GAAATGTTTAGGACCACTAGC	miRNA	hsa-miR-203a-3p	mature	novel	non-templated	human	hsa-miR-203a-3p	NA	NA	NA	NA	NA	NA
GAAATGTTTAGGACCACTAGT	miRNA	hsa-miR-203a-3p	mature	novel	non-templated	human	hsa-miR-203a-3p	NA	NA	NA	NA	NA	NA
GAAGTGCTTCCATGTTTTAGA	miRNA	bta-miR-302a	mature	novel	non-templated	cattle	bta-miR-302a	NA		NA	NA	NA	ENST00000362188,gene_biotype:antisense,gene_symbol:MIR302B
GAAGTGCTTCCATGTTTTAGC	miRNA	bta-miR-302a	mature	novel	non-templated	cattle	bta-miR-302a	NA		NA	NA	NA	ENST00000362188,gene_biotype:antisense,gene_symbol:MIR302B
GAAGTGCTTCCATGTTTTAGG	miRNA	bta-miR-302a	mature	novel	non-templated	cattle	bta-miR-302a	NA		NA	NA	NA	ENST00000362188,gene_biotype:antisense,gene_symbol:MIR302B
GAAGTGCTTCCATGTTTTAGTA	miRNA	bta-miR-302a	mature	novel	non-templated	cattle	bta-miR-302a	NA		NA	NA	NA	ENST00000362188,gene_biotype:antisense,gene_symbol:MIR302B
GAAGTGCTTCCATGTTTTAGTG	miRNA	bta-miR-302a	mature	novel	non-templated	cattle	bta-miR-302a	NA		NA	NA	NA	ENST00000362188,gene_biotype:antisense,gene_symbol:MIR302B
GAAGTGCTTCCATGTTTTAGTGA	miRNA	bta-miR-302a	mature	novel	non-templated	cattle	bta-miR-302a	NA		NA	NA	NA	NA
GAAGTGCTTCCATGTTTTAGTGC	miRNA	bta-miR-302a	mature	novel	non-templated	cattle	bta-miR-302a	NA	NA	NA	NA	NA	NA
GAAGTGCTTCCATGTTTTAGTGG	miRNA	bta-miR-302a	mature	novel	non-templated	cattle	bta-miR-302a	NA	NA	NA	NA	NA	NA
GAAGTGCTTCCATGTTTTAGTGT	miRNA	bta-miR-302a	mature	novel	non-templated	cattle	bta-miR-302a	NA	NA	NA	NA	NA	NA
GAAGTTCTGTTATACACTCAGGC	miRNA	ssc-miR-148b-5p	mature	known	templated	pig	ssc-miR-148b-5p	ssc-mir-148b	NA	NA	NA	NA	NA
GAATAGCCACTGTACTCCAGCCTGGGCAACATAGCGAGACCCCGTCTCTT	miRNA	ssc-miR-1285	mature	known	templated	pig	ssc-miR-1285	ssc-mir-1285	NA	NA	NA	NA	NA
GAATGGATTTTTGGAGCT	miRNA	bta-miR-1246	mature	novel	non-templated	cattle	bta-miR-1246	NA		NA	NA	NA	ENST00000410666,gene_biotype:snRNA,gene_symbol:RNU2-49P
GACGTTGGCTCTGGTGGTGAT	miRNA	ssc-miR-1306-3p	mature	known	templated	pig	ssc-miR-1306-3p	ssc-mir-1306		NA	NA	NA	ENST00000385044,gene_biotype:lincRNA,gene_symbol:MIR122
GACGTTGGCTCTGGTGGTGATG	miRNA	ssc-miR-1306-3p	mature	known	templated	pig	ssc-miR-1306-3p	ssc-mir-1306		NA	NA	NA	ENST00000385044,gene_biotype:lincRNA,gene_symbol:MIR122
GAGACCTCTGGGTTCTGAGCT	miRNA	ssc-miR-769-5p	mature	known	templated	pig	ssc-miR-769-5p	ssc-mir-769		NA	NA	NA	ENST00000385044,gene_biotype:lincRNA,gene_symbol:MIR122
GAGAGATCAGAGGCGCAGAG	miRNA	bta-miR-6529a	mature	novel	templated	cattle	bta-miR-6529a	bta-mir-6529a		NA	NA	NA	NA
GAGAGATCAGAGGCGCAGAGC	miRNA	bta-miR-6529a	mature	novel	non-templated	cattle	bta-miR-6529a	NA		NA	NA	NA	ENST00000613558
GAGAGATCAGAGGCGCAGAGT	miRNA	bta-miR-6529a	mature	novel	templated	cattle	bta-miR-6529a	bta-mir-6529a		NA	NA	NA	NA
GAGATGAAGCACTGTAGCTC	miRNA	ssc-miR-143-3p	mature	known	templated	pig	ssc-miR-143-3p	ssc-mir-143		NA	NA	NA	ENST00000385044,gene_biotype:lincRNA,gene_symbol:MIR122
GAGATGAAGCACTGTAGCTCT	miRNA	ssc-miR-143-3p	mature	known	non-templated	pig	ssc-miR-143-3p	NA	MI0013099	NA	NA	NA	ENST00000362201
GAGCTCATCAGACTGATGTTGAC	miRNA	hsa-mir-21	precursor	novel	templated	human	NA	NA	MI0022128	NA	NA	NA	NA
GAGCTCGGTCTGAGGCCCCTCAGT	miRNA	ssc-miR-423-3p	mature	known	non-templated	pig	ssc-miR-423-3p	NA	MI0022128	NA	NA	NA	NA
GAGCTTACCAGACTGATGTTGAC	miRNA	hsa-mir-21	precursor	novel	templated	human	NA	NA	MI0022128	NA	NA	NA	NA
GAGCTTATCAGACCGATGTTGAC	miRNA	hsa-mir-21	precursor	novel	templated	human	NA	NA	MI0013111	NA	NA	NA	ENST00000386972,gene_biotype:lincRNA,gene_symbol:MIR24-2
GAGCTTATCAGACTGACGTTGAC	miRNA	hsa-mir-21	precursor	novel	templated	human	NA	NA	MI0013111	NA	NA	NA	ENST00000386972,gene_biotype:lincRNA,gene_symbol:MIR24-2
GAGCTTATCAGACTGATG	miRNA	hsa-mir-21	precursor	novel	templated	human	NA	NA	MI0013111	NA	NA	NA	ENST00000386972,gene_biotype:lincRNA,gene_symbol:MIR24-2
GAGCTTATCAGACTGATGCTGAC	miRNA	hsa-mir-21	precursor	novel	templated	human	NA	NA	MI0013113	NA	NA	NA	NA
GAGCTTATCAGACTGATGT	miRNA	hsa-mir-21	precursor	novel	templated	human	NA	NA	MI0013113	NA	NA	NA	NA
GAGCTTATCAGACTGATGTT	miRNA	hsa-mir-21	precursor	novel	templated	human	NA	NA	MI0015906	NA	NA	NA	NA
GAGCTTATCAGACTGATGTTA	miRNA	hsa-mir-21	precursor	novel	templated	human	NA	NA	MI0015906	NA	NA	NA	NA
GAGCTTATCAGACTGATGTTG	miRNA	hsa-mir-21	precursor	novel	templated	human	NA	NA	MI0013091	NA	NA	NA	NA
GAGCTTATCAGACTGATGTTGA	miRNA	hsa-mir-21	precursor	novel	templated	human	NA	NA	MI0013091	NA	NA	NA	NA
GAGCTTATCAGACTGATGTTGAA	miRNA	hsa-mir-21	precursor	novel	templated	human	NA	NA	MI0013091	NA	NA	NA	NA
GAGCTTATCAGACTGATGTTGAC	miRNA	hsa-mir-21	precursor	novel	templated	human	NA	NA	MI0013091	NA	NA	NA	NA
GAGCTTATCAGACTGATGTTGACA	miRNA	hsa-mir-21	precursor	novel	templated	human	NA	NA	MI0013091	NA	NA	NA	NA
GAGCTTATCAGACTGATGTTGACC	miRNA	hsa-mir-21	precursor	novel	templated	human	NA	NA	MI0008215	NA	NA	NA	NA
GAGCTTATCAGACTGATGTTGACG	miRNA	hsa-mir-21	precursor	novel	templated	human	NA	NA	MI0002461	NA	NA	NA	NA
GAGCTTATCAGACTGATGTTGACT	miRNA	hsa-mir-21	precursor	novel	templated	human	NA	NA	MI0002461	NA	NA	NA	NA
GAGCTTATCAGACTGATGTTGAT	miRNA	hsa-mir-21	precursor	novel	templated	human	NA	NA	MI0002461	NA	NA	NA	NA
GAGCTTATCAGACTGGTGTTGAC	miRNA	hsa-mir-21	precursor	novel	templated	human	NA	NA	MI0010688	NA	NA	NA	NA
GAGCTTATCAGGCTGATGTTGAC	miRNA	hsa-mir-21	precursor	novel	templated	human	NA	NA	MI0010688	NA	NA	NA	NA
GAGCTTATCGGACTGATGTTGAC	miRNA	hsa-mir-21	precursor	novel	templated	human	NA	NA	MI0010688	NA	NA	NA	NA
GAGCTTGTCAGACTGATGTTGAC	miRNA	hsa-mir-21	precursor	novel	templated	human	NA	NA	MI0010688	NA	NA	NA	NA
GAGGGCCCCCCCCAATCCTGT	miRNA	ssc-miR-296-5p	mature	known	templated	pig	ssc-miR-296-5p	ssc-mir-296		NA	NA	NA	ENST00000385044,gene_biotype:lincRNA,gene_symbol:MIR122
GAGGGGCAGAGAGCGAGACT	miRNA	ssc-miR-423-5p	mature	known	templated	pig	ssc-miR-423-5p	ssc-mir-423		NA	NA	NA	ENST00000385044,gene_biotype:lincRNA,gene_symbol:MIR122
GAGGGGCAGAGAGCGAGACTT	miRNA	ssc-miR-423-5p	mature	known	templated	pig	ssc-miR-423-5p	ssc-mir-423	NA	NA	NA	NA	NA
GAGGGGCAGAGAGCGAGACTTC	miRNA	ssc-miR-423-5p	mature	known	non-templated	pig	ssc-miR-423-5p	NA	MI0022128	NA	NA	NA	NA
GAGGGGCAGAGAGCGAGACTTT	miRNA	ssc-miR-423-5p	mature	known	templated	pig	ssc-miR-423-5p	ssc-mir-423		NA	NA	NA	ENST00000386972,gene_biotype:lincRNA,gene_symbol:MIR24-2
GAGGGGCAGAGAGCGAGACTTTT	miRNA	ssc-miR-423-5p	mature	known	templated	pig	ssc-miR-423-5p	ssc-mir-423		NA	NA	NA	ENST00000386972,gene_biotype:lincRNA,gene_symbol:MIR24-2
GAGGGGCTCTCGCTTCTGGC	miRNA	hsa-mir-6087	precursor	novel	non-templated	human	NA	hsa-mir-6087	MI0013098	NA	NA	NA	ENST00000385300,gene_biotype:lincRNA,gene_symbol:CARMN
GAGGTAGGAGGTTGTATAGTT	miRNA	ssc-let-7e	mature	known	templated	pig	ssc-let-7e	ssc-let-7e		NA	NA	NA	ENST00000386972,gene_biotype:lincRNA,gene_symbol:MIR24-2
GAGGTAGTAAGTTGTATTGTT	miRNA	ssc-miR-98	mature	known	templated	pig	ssc-miR-98	ssc-mir-98		NA	NA	NA	ENST00000386972,gene_biotype:lincRNA,gene_symbol:MIR24-2
GAGGTAGTAGATTGTAT	miRNA	ssc-let-7f	mature	known	templated	pig	ssc-let-7f	ssc-let-7f-2		NA	NA	NA	ENST00000386972,gene_biotype:lincRNA,gene_symbol:MIR24-2
GAGGTAGTAGATTGTATAGC	miRNA	ssc-let-7f	mature	known	non-templated	pig	ssc-let-7f	NA	MI0015919	NA	NA	NA	NA
GAGGTAGTAGATTGTATAGT	miRNA	ssc-let-7f	mature	known	templated	pig	ssc-let-7f	ssc-let-7f-2	NA	NA	NA	NA	NA
GAGGTAGTAGATTGTATAGTC	miRNA	ssc-let-7f	mature	known	non-templated	pig	ssc-let-7f	NA	MI0013102	NA	NA	NA	NA
GAGGTAGTAGATTGTATAGTT	miRNA	ssc-let-7f	mature	known	templated	pig	ssc-let-7f	ssc-let-7f-2		NA	NA	NA	NA
GAGGTAGTAGATTGTATAGTTT	miRNA	ssc-let-7f	mature	known	templated	pig	ssc-let-7f	ssc-let-7f-1		NA	NA	NA	NA
GAGGTAGTAGGTTGCATAGT	miRNA	ssc-let-7d-5p	mature	known	templated	pig	ssc-let-7d-5p	ssc-let-7d		NA	NA	NA	NA
GAGGTAGTAGGTTGCATAGTT	miRNA	ssc-let-7d-5p	mature	known	templated	pig	ssc-let-7d-5p	ssc-let-7d		NA	NA	NA	NA
GAGGTAGTAGGTTGTAT	miRNA	ssc-let-7a	mature	known	templated	pig	ssc-let-7a	ssc-let-7c		NA	NA	NA	NA
GAGGTAGTAGGTTGTATAG	miRNA	ssc-let-7a	mature	known	templated	pig	ssc-let-7a	ssc-let-7a-2		NA	NA	NA	NA
GAGGTAGTAGGTTGTATAGC	miRNA	ssc-let-7a	mature	known	non-templated	pig	ssc-let-7a	NA	MI0013102	NA	NA	NA	ENST00000385043,gene_biotype:sense_intronic,gene_symbol:MIR10A
GAGGTAGTAGGTTGTATAGT	miRNA	ssc-let-7a	mature	known	templated	pig	ssc-let-7a	ssc-let-7a-2		NA	NA	NA	NA
GAGGTAGTAGGTTGTATAGTA	miRNA	ssc-let-7a	mature	known	non-templated	pig	ssc-let-7a	NA	MI0013101	NA	NA	NA	ENST00000385043,gene_biotype:sense_intronic,gene_symbol:MIR10A
GAGGTAGTAGGTTGTATAGTC	miRNA	ssc-let-7a	mature	known	non-templated	pig	ssc-let-7a	NA	MI0013100	NA	NA	NA	NA
GAGGTAGTAGGTTGTATAGTG	miRNA	ssc-let-7a	mature	known	non-templated	pig	ssc-let-7a	NA	MI0013136	NA	NA	NA	ENST00000385018,gene_biotype:processed_transcript,gene_symbol:MIR130B
GAGGTAGTAGGTTGTATAGTT	miRNA	ssc-let-7a	mature	known	templated	pig	ssc-let-7a	ssc-let-7a-2		NA	NA	NA	NA
GAGGTAGTAGGTTGTATAGTTA	miRNA	ssc-let-7a	mature	known	non-templated	pig	ssc-let-7a	NA	MI0013136	NA	NA	NA	ENST00000385018,gene_biotype:processed_transcript,gene_symbol:MIR130B
GAGGTAGTAGGTTGTATAGTTT	miRNA	ssc-let-7a	mature	known	templated	pig	ssc-let-7a	ssc-let-7a-2		NA	NA	NA	NA
GAGGTAGTAGGTTGTATGGTT	miRNA	ssc-let-7c	mature	known	templated	pig	ssc-let-7c	ssc-let-7c		NA	NA	NA	NA
GAGGTAGTAGGTTGTGTGG	miRNA	bta-let-7b	mature	novel	templated	cattle	bta-let-7b	bta-let-7b		NA	NA	NA	NA
GAGGTAGTAGGTTGTGTGGT	miRNA	bta-let-7b	mature	novel	templated	cattle	bta-let-7b	bta-let-7b	MI0005067	NA	NA	NA	NA
GAGGTAGTAGGTTGTGTGGTC	miRNA	bta-let-7b	mature	novel	non-templated	cattle	bta-let-7b	NA		NA	NA	NA	ENST00000360737,gene_biotype:lincRNA,gene_symbol:MIRLET7BHG
GAGGTAGTAGGTTGTGTGGTT	miRNA	bta-let-7b	mature	novel	templated	cattle	bta-let-7b	bta-let-7b	MI0005067	NA	NA	NA	NA
GAGGTAGTAGGTTGTGTGGTTA	miRNA	bta-let-7b	mature	novel	non-templated	cattle	bta-let-7b	NA		NA	NA	NA	ENST00000360737,gene_biotype:lincRNA,gene_symbol:MIRLET7BHG
GAGGTAGTAGGTTGTGTGGTTC	miRNA	bta-let-7b	mature	novel	non-templated	cattle	bta-let-7b	NA		NA	NA	NA	ENST00000360737,gene_biotype:lincRNA,gene_symbol:MIRLET7BHG
GAGGTAGTAGGTTGTGTGGTTT	miRNA	bta-let-7b	mature	novel	templated	cattle	bta-let-7b	bta-let-7b		NA	NA	NA	ENST00000362134
GAGGTAGTAGTTTGTAC	miRNA	ssc-let-7g	mature	known	templated	pig	ssc-let-7g	ssc-let-7g	NA	NA	NA	NA	NA
GAGGTAGTAGTTTGTACAG	miRNA	ssc-let-7g	mature	known	templated	pig	ssc-let-7g	ssc-let-7g	NA	NA	NA	NA	NA
GAGGTAGTAGTTTGTACAGC	miRNA	ssc-let-7g	mature	known	non-templated	pig	ssc-let-7g	NA	MI0002455	NA	NA	NA	ENST00000362310,gene_biotype:processed_transcript,gene_symbol:MIR17HG
GAGGTAGTAGTTTGTACAGT	miRNA	ssc-let-7g	mature	known	templated	pig	ssc-let-7g	ssc-let-7g	NA	NA	NA	NA	NA
GAGGTAGTAGTTTGTACAGTC	miRNA	ssc-let-7g	mature	known	non-templated	pig	ssc-let-7g	NA	MI0002455	NA	NA	NA	ENST00000362310,gene_biotype:processed_transcript,gene_symbol:MIR17HG
GAGGTAGTAGTTTGTACAGTT	miRNA	ssc-let-7g	mature	known	templated	pig	ssc-let-7g	ssc-let-7g		NA	NA	NA	NA
GAGGTAGTAGTTTGTACAGTTA	miRNA	ssc-let-7g	mature	known	non-templated	pig	ssc-let-7g	NA	MI0002459	NA	NA	NA	NA
GAGGTAGTAGTTTGTACAGTTT	miRNA	ssc-let-7g	mature	known	templated	pig	ssc-let-7g	ssc-let-7g		NA	NA	NA	NA
GAGGTAGTAGTTTGTGCTG	miRNA	ssc-let-7i	mature	known	templated	pig	ssc-let-7i	ssc-let-7i		NA	NA	NA	NA
GAGGTAGTAGTTTGTGCTGC	miRNA	bta-let-7i	mature	novel	non-templated	cattle	bta-let-7i	NA	NA	NA	NA	NA	NA
GAGGTAGTAGTTTGTGCTGT	miRNA	bta-let-7i	mature	novel	templated	cattle	bta-let-7i	ssc-let-7i		NA	NA	NA	NA
GAGGTAGTAGTTTGTGCTGTA	miRNA	bta-let-7i	mature	novel	non-templated	cattle	bta-let-7i	NA	NA	NA	NA	NA	NA
GAGGTAGTAGTTTGTGCTGTC	miRNA	bta-let-7i	mature	novel	non-templated	cattle	bta-let-7i	NA	NA	NA	NA	NA	NA
GAGGTAGTAGTTTGTGCTGTG	miRNA	bta-let-7i	mature	novel	non-templated	cattle	bta-let-7i	NA	NA	NA	NA	NA	NA
GAGGTAGTAGTTTGTGCTGTT	miRNA	bta-let-7i	mature	novel	templated	cattle	bta-let-7i	ssc-let-7i	MI0010458	NA	NA	NA	ENST00000408564,gene_biotype:snoRNA,gene_symbol:SNORA2C
GAGGTAGTAGTTTGTGCTGTTA	miRNA	bta-let-7i	mature	novel	non-templated	cattle	bta-let-7i	NA	NA	NA	NA	NA	NA
GAGGTAGTAGTTTGTGCTGTTC	miRNA	bta-let-7i	mature	novel	non-templated	cattle	bta-let-7i	NA	NA	NA	NA	NA	NA
GAGGTAGTAGTTTGTGCTGTTT	miRNA	bta-let-7i	mature	novel	non-templated	cattle	bta-let-7i	NA	NA	NA	NA	NA	NA
GAGTGGTTTTACCCTATGGTAG	miRNA	ssc-miR-140-5p	mature	known	non-templated	pig	ssc-miR-140-5p	NA	MI0002459	NA	NA	NA	ENST00000362134
GATAGCCACTGTACTCCAGCCTGGGCAACATAGCGAGACCCCGTCTCTT	miRNA	ssc-miR-1285	mature	known	non-templated	pig	ssc-miR-1285	NA	MI0008218	NA	NA	NA	NA
GATCAGACTGATGTTGAC	miRNA	hsa-mir-21	precursor	novel	templated	human	NA	NA	MI0013092	NA	NA	NA	NA
GATCAGTAGTGGGATCGCGCCTGTG	miRNA	ssc-mir-1285	precursor	known	non-templated	pig	NA	ssc-mir-1285	MI0002459	NA	NA	NA	ENST00000362134
GATCTCGGAAGCTAAGC	miRNA	hsa-miR-7641	mature	novel	templated	human	hsa-miR-7641	hsa-mir-7641-2		NA	NA	NA	ENST00000362188,gene_biotype:antisense,gene_symbol:MIR302B
GATGACACGATCACTCCCGTTGAGT	miRNA	bta-miR-425-5p	mature	novel	non-templated	cattle	bta-miR-425-5p	NA		NA	NA	NA	NA
GATGCGGAACCTGCGGATACGG	miRNA	ssc-miR-7134-3p	mature	known	templated	pig	ssc-miR-7134-3p	ssc-mir-7134		NA	NA	NA	NA
GATTGGCACCTCTTTGAGTGAC	miRNA	ENSSSCG00000020115	precursor	pig predicted	non-templated	pig	NA	ENSSSCG00000020115	MI0014769	NA	NA	NA	NA
GCAAAGCACACGGCCTGCAGAGA	miRNA	bta-miR-330	mature	novel	templated	cattle	bta-miR-330	ENSSSCG00000026843		NA	NA	NA	NA
GCAAAGCACACGGCCTGCAGAGAG	miRNA	bta-miR-330	mature	novel	templated	cattle	bta-miR-330	ENSSSCG00000026843		NA	NA	NA	ENST00000362188,gene_biotype:antisense,gene_symbol:MIR302B
GCAAAGCACACGGCCTGCAGAGAGA	miRNA	bta-miR-330	mature	novel	non-templated	cattle	bta-miR-330	NA		NA	NA	NA	ENST00000362196
GCAAAGCACACGGCCTGCAGAGAGC	miRNA	bta-miR-330	mature	novel	non-templated	cattle	bta-miR-330	NA		NA	NA	NA	ENST00000362196
GCAAAGCACACGGCCTGCAGAGAGG	miRNA	bta-miR-330	mature	novel	templated	cattle	bta-miR-330	ENSSSCG00000026843		NA	NA	NA	ENST00000362188,gene_biotype:antisense,gene_symbol:MIR302B
GCAAAGCACACGGCCTGCAGAGAGT	miRNA	bta-miR-330	mature	novel	non-templated	cattle	bta-miR-330	NA		NA	NA	NA	ENST00000362196
GCACTACAGAACTTTGT	miRNA	ssc-miR-148a-3p	mature	known	templated	pig	ssc-miR-148a-3p	ssc-mir-148a		NA	NA	NA	NA
GCACTTGTCCCGGCCTGC	miRNA	ssc-miR-92a	mature	known	non-templated	pig	ssc-miR-92a	NA	MI0013125	NA	NA	NA	ENST00000385233,gene_biotype:processed_transcript,gene_symbol:MIR17HG
GCACTTGTCCCGGCCTGT	miRNA	ssc-miR-92a	mature	known	templated	pig	ssc-miR-92a	ssc-mir-92a-2		NA	NA	NA	NA
GCAGCATTGTACAGGGCTATCA	miRNA	ssc-miR-107	mature	known	templated	pig	ssc-miR-107	ssc-mir-107		NA	NA	NA	NA
GCAGCATTGTACAGGGCTATG	miRNA	ssc-miR-103	mature	known	templated	pig	ssc-miR-103	ssc-mir-103-2	NA	NA	NA	NA	NA
GCAGCATTGTACAGGGCTATGA	miRNA	ssc-miR-103	mature	known	templated	pig	ssc-miR-103	ssc-mir-103-2	NA	NA	NA	NA	NA
GCAGGGTCGGGCCTG	miRNA	hsa-mir-7641-2	precursor	novel	non-templated	human	NA	hsa-mir-7641-2	MI0000459	NA	NA	NA	ENST00000385300,gene_biotype:lincRNA,gene_symbol:CARMN
GCAGTCCATGGGCATATACACC	miRNA	ssc-miR-455-3p	mature	known	non-templated	pig	ssc-miR-455-3p	NA	MI0013125	NA	NA	NA	ENST00000385233,gene_biotype:processed_transcript,gene_symbol:MIR17HG
GCATGTGATGAAGCAAATCAGTATGAATAAAGTCGTGATACTGTAAACACTTTCTGATGTA	miRNA	hsa-miR-3607-5p	mature	novel	non-templated	human	hsa-miR-3607-5p	NA		NA	NA	NA	NA
GCATGTGATGAAGCAAATCAGTATGAATAAAGTCGTGATACTGTAAACGCTTTCTGATG	miRNA	hsa-miR-3607-5p	mature	novel	non-templated	human	hsa-miR-3607-5p	NA		NA	NA	NA	NA
GCATGTGATGAAGCAAATCAGTATGAATAAAGTCGTGATACTGTAAACGCTTTCTGATGT	miRNA	hsa-miR-3607-5p	mature	novel	non-templated	human	hsa-miR-3607-5p	NA		NA	NA	NA	NA
GCATGTGATGAAGCAAATCAGTATGAATAAAGTCGTGATACTGTAAACGCTTTCTGATGTA	miRNA	hsa-miR-3607-5p	mature	novel	non-templated	human	hsa-miR-3607-5p	NA		NA	NA	NA	NA
GCCACTGTACTCCAGCCTGGGCAACATAGCGAGACCCCGTCTCTA	miRNA	ssc-miR-1285	mature	known	non-templated	pig	ssc-miR-1285	NA	MI0022128	NA	NA	NA	NA
GCCACTGTACTCCAGCCTGGGCAACATAGCGAGACCCCGTCTCTT	miRNA	ssc-miR-1285	mature	known	templated	pig	ssc-miR-1285	ssc-mir-1285		NA	NA	NA	NA
GCCTGGTAATGATGAC	miRNA	hsa-miR-200b-3p	mature	novel	templated	human	hsa-miR-200b-3p	hsa-mir-200b		NA	NA	NA	ENST00000362188,gene_biotype:antisense,gene_symbol:MIR302B
GCGCCTGTGAATAGCCACTGTACTCCAGCCTGGGC	miRNA	ssc-mir-1285	precursor	known	non-templated	pig	NA	ssc-mir-1285	MI0002459	NA	NA	NA	ENST00000362134
GCGGGGCTAGGGCTAACAGC	miRNA	ssc-miR-744	mature	known	templated	pig	ssc-miR-744	ssc-mir-744		NA	NA	NA	NA
GCGGGGCTAGGGCTAACAGCA	miRNA	ssc-miR-744	mature	known	templated	pig	ssc-miR-744	ssc-mir-744		NA	NA	NA	NA
GCGGGGGACCGCCCCCCGGTCGGCGT	miRNA	ENSSSCG00000024853	precursor	pig predicted	non-templated	pig	NA	ENSSSCG00000024853	MI0005056	NA	NA	NA	NA
GCTACATCTGGCTACTGGGTCTC	miRNA	ssc-miR-222	mature	known	templated	pig	ssc-miR-222	ssc-mir-222		NA	NA	NA	NA
GCTACATTGTCTGCTGGGTTTC	miRNA	ssc-miR-221-3p	mature	known	templated	pig	ssc-miR-221-3p	ssc-mir-221		NA	NA	NA	NA
GCTCGGCGTGGCGTCGGTCGTG	miRNA	hsa-mir-1307	precursor	novel	templated	human	NA	NA	MI0013092	NA	NA	NA	NA
GCTCGGCGTGGCGTCGGTCGTGA	miRNA	hsa-mir-1307	precursor	novel	templated	human	NA	NA	MI0013092	NA	NA	NA	NA
GCTCGGCGTGGCGTCGGTCGTGG	miRNA	hsa-mir-1307	precursor	novel	templated	human	NA	NA	MI0013092	NA	NA	NA	NA
GCTCGGTCTGAGGCCCCTC	miRNA	ssc-miR-423-3p	mature	known	templated	pig	ssc-miR-423-3p	ssc-mir-423		NA	NA	NA	NA
GCTCGGTCTGAGGCCCCTCA	miRNA	ssc-miR-423-3p	mature	known	templated	pig	ssc-miR-423-3p	ssc-mir-423		NA	NA	NA	NA
GCTCGGTCTGAGGCCCCTCAG	miRNA	ssc-miR-423-3p	mature	known	templated	pig	ssc-miR-423-3p	ssc-mir-423		NA	NA	NA	NA
GCTCGGTCTGAGGCCCCTCAGA	miRNA	ssc-miR-423-3p	mature	known	non-templated	pig	ssc-miR-423-3p	NA	MI0022128	NA	NA	NA	NA
GCTCGGTCTGAGGCCCCTCAGC	miRNA	ssc-miR-423-3p	mature	known	non-templated	pig	ssc-miR-423-3p	NA	MI0022128	NA	NA	NA	NA
GCTCGGTCTGAGGCCCCTCAGG	miRNA	ssc-miR-423-3p	mature	known	non-templated	pig	ssc-miR-423-3p	NA	MI0002459	NA	NA	NA	ENST00000362134
GCTCGGTCTGAGGCCCCTCAGT	miRNA	ssc-miR-423-3p	mature	known	templated	pig	ssc-miR-423-3p	ssc-mir-423		NA	NA	NA	NA
GCTCGGTCTGAGGCCCCTCAGTA	miRNA	ssc-miR-423-3p	mature	known	non-templated	pig	ssc-miR-423-3p	NA	MI0013133	NA	NA	NA	NA
GCTCGGTCTGAGGCCCCTCAGTT	miRNA	ssc-miR-423-3p	mature	known	non-templated	pig	ssc-miR-423-3p	NA	MI0007077	NA	NA	NA	NA
GCTCGGTCTGAGGCCCCTT	miRNA	ssc-miR-423-3p	mature	known	non-templated	pig	ssc-miR-423-3p	NA	MI0002443	NA	NA	NA	NA
GCTCTGACTTTATTGCACTACT	miRNA	hsa-miR-301a-5p	mature	novel	templated	human	hsa-miR-301a-5p	ssc-mir-301		NA	NA	NA	ENST00000362201
GCTGATCAGTAGTGGGATCGCGCCTGTG	miRNA	ssc-mir-1285	precursor	known	non-templated	pig	NA	ssc-mir-1285	MI0002459	NA	NA	NA	ENST00000362134
GCTGGACTTGGAGTCAGAAGG	miRNA	bta-miR-378d	mature	novel	non-templated	cattle	bta-miR-378d	NA		NA	NA	NA	ENST00000612936
GCTGTACTCCAGCCTGGGCAACATAGCGAGACCCCGTCTCTA	miRNA	ssc-miR-1285	mature	known	non-templated	pig	ssc-miR-1285	NA	MI0002459	NA	NA	NA	NA
GCTGTACTCCAGCCTGGGCAACATAGCGAGACCCCGTCTCTT	miRNA	ssc-miR-1285	mature	known	non-templated	pig	ssc-miR-1285	NA	MI0015929	NA	NA	NA	ENST00000613527
GCTGTACTCCAGCCTGGGCAACATAGCGAGACCCCGTCTCTTA	miRNA	ssc-miR-1285	mature	known	non-templated	pig	ssc-miR-1285	NA	MI0002437	NA	NA	NA	NA
GCTTATCAGACTGATGTTGAC	miRNA	ssc-miR-21	mature	known	templated	pig	ssc-miR-21	ssc-mir-21		NA	NA	NA	NA
GCTTCCATGTTTTAGTAG	miRNA	bta-miR-302b	mature	novel	templated	cattle	bta-miR-302b	ENSSSCG00000018952	MI0009791	NA	NA	NA	ENST00000362188,gene_biotype:antisense,gene_symbol:MIR302B
GGAAGACTAGTGATTTTGTT	miRNA	ssc-miR-7	mature	known	templated	pig	ssc-miR-7	bta-mir-7-3		NA	NA	NA	NA
GGAAGACTAGTGATTTTGTTG	miRNA	ssc-miR-7	mature	known	templated	pig	ssc-miR-7	bta-mir-7-3		NA	NA	NA	NA
GGAAGACTAGTGATTTTGTTGC	miRNA	ssc-miR-7	mature	known	non-templated	pig	ssc-miR-7	NA	MI0013102	NA	NA	NA	ENST00000385043,gene_biotype:sense_intronic,gene_symbol:MIR10A
GGAAGACTAGTGATTTTGTTGT	miRNA	ssc-miR-7	mature	known	templated	pig	ssc-miR-7	bta-mir-7-3		NA	NA	NA	NA
GGAAGACTAGTGATTTTGTTGTA	miRNA	ssc-miR-7	mature	known	non-templated	pig	ssc-miR-7	NA	MI0013101	NA	NA	NA	ENST00000385043,gene_biotype:sense_intronic,gene_symbol:MIR10A
GGAAGACTAGTGATTTTGTTGTAAA	miRNA	ssc-miR-7	mature	known	non-templated	pig	ssc-miR-7	NA	MI0002419	NA	NA	NA	NA
GGAAGACTAGTGATTTTGTTGTC	miRNA	ssc-miR-7	mature	known	non-templated	pig	ssc-miR-7	NA	MI0002419	NA	NA	NA	NA
GGAAGACTAGTGATTTTGTTGTG	miRNA	ssc-miR-7	mature	known	non-templated	pig	ssc-miR-7	NA	MI0022128	NA	NA	NA	NA
GGAAGACTAGTGATTTTGTTGTT	miRNA	ssc-miR-7	mature	known	templated	pig	ssc-miR-7	bta-mir-7-3		NA	NA	NA	ENST00000618786,gene_biotype:misc_RNA,gene_symbol:RN7SL1
GGAAGACTAGTGATTTTGTTGTTA	miRNA	ssc-miR-7	mature	known	non-templated	pig	ssc-miR-7	NA	MI0013088	NA	NA	NA	NA
GGAAGACTAGTGATTTTGTTGTTAA	miRNA	hsa-mir-7-1	precursor	novel	templated	human	NA	NA	MI0010679	NA	NA	NA	NA
GGAAGACTAGTGATTTTGTTGTTT	miRNA	ssc-miR-7	mature	known	templated	pig	ssc-miR-7	ssc-mir-7-2		NA	NA	NA	ENST00000618786,gene_biotype:misc_RNA,gene_symbol:RN7SL1
GGAAGACTAGTGGTTTTGTTGTT	miRNA	hsa-mir-7-1	precursor	novel	templated	human	NA	NA	MI0010679	NA	NA	NA	NA
GGAATGTAAAGAAGTATGTAC	miRNA	ssc-miR-1	mature	known	non-templated	pig	ssc-miR-1	NA	MI0013088	NA	NA	NA	NA
GGAATGTAAAGAAGTATGTAT	miRNA	bta-miR-1	mature	novel	templated	cattle	bta-miR-1	ssc-mir-1		NA	NA	NA	ENST00000362201
GGACGGAGAACTGATAAGGGT	miRNA	ssc-miR-184	mature	known	templated	pig	ssc-miR-184	ssc-mir-184		NA	NA	NA	ENST00000626159
GGAGAGAAAGGCAGTTCCTG	miRNA	ssc-miR-185	mature	known	templated	pig	ssc-miR-185	ssc-mir-185		NA	NA	NA	ENST00000384829,gene_biotype:processed_transcript,gene_symbol:MIR17HG
GGAGAGAAAGGCAGTTCCTGA	miRNA	ssc-miR-185	mature	known	templated	pig	ssc-miR-185	ssc-mir-185		NA	NA	NA	ENST00000384829,gene_biotype:processed_transcript,gene_symbol:MIR17HG
GGAGGGGCAGAGAGCGAGACT	miRNA	hsa-mir-423	precursor	novel	templated	human	NA	NA	MI0013164	NA	NA	NA	ENST00000626159
GGAGGGGCAGAGAGCGAGACTT	miRNA	hsa-mir-423	precursor	novel	templated	human	NA	NA	MI0002459	NA	NA	NA	ENST00000362134
GGAGGGGCAGAGAGCGAGACTTT	miRNA	hsa-mir-423	precursor	novel	templated	human	NA	NA	MI0002459	NA	NA	NA	ENST00000362134
GGAGTGTGACAATGGTGTT	miRNA	ssc-miR-122	mature	known	templated	pig	ssc-miR-122	ssc-mir-122		NA	NA	NA	ENST00000384878,gene_biotype:processed_transcript,gene_symbol:MIR17HG
GGAGTGTGACAATGGTGTTT	miRNA	ssc-miR-122	mature	known	templated	pig	ssc-miR-122	ssc-mir-122		NA	NA	NA	NA
GGAGTGTGACAATGGTGTTTA	miRNA	ssc-miR-122	mature	known	non-templated	pig	ssc-miR-122	NA	MI0013136	NA	NA	NA	ENST00000385018,gene_biotype:processed_transcript,gene_symbol:MIR130B
GGAGTGTGACAATGGTGTTTG	miRNA	ssc-miR-122	mature	known	templated	pig	ssc-miR-122	ssc-mir-122	NA	NA	NA	NA	NA
GGAGTGTGACAATGGTGTTTGA	miRNA	ssc-miR-122	mature	known	non-templated	pig	ssc-miR-122	NA	MI0013136	NA	NA	NA	ENST00000385018,gene_biotype:processed_transcript,gene_symbol:MIR130B
GGAGTGTGACAATGGTGTTTGT	miRNA	ssc-miR-122	mature	known	templated	pig	ssc-miR-122	ssc-mir-122	NA	NA	NA	NA	NA
GGATGTTGGTCTAGTTCTGTG	miRNA	ssc-mir-7-2	precursor	known	non-templated	pig	NA	ssc-mir-7-2	MI0013130	NA	NA	NA	NA
GGATTGTTCTCCAACCTGGCTCT	miRNA	ssc-miR-7857-3p	mature	known	templated	pig	ssc-miR-7857-3p	ssc-mir-7857	NA	NA	NA	NA	NA
GGCAGCGCCGCGGGAGCCTCGGTT	miRNA	ENSSSCG00000025162	precursor	pig predicted	non-templated	pig	NA	ENSSSCG00000025162	MI0005056	NA	NA	NA	NA
GGCAGTGTAGTTAGCTGAT	miRNA	ssc-miR-34c	mature	known	templated	pig	ssc-miR-34c	ssc-mir-34c-2		NA	NA	NA	ENST00000362134
GGCAGTGTAGTTAGCTGATC	miRNA	ssc-miR-34c	mature	known	non-templated	pig	ssc-miR-34c	NA	MI0002447	NA	NA	NA	NA
GGCAGTGTAGTTAGCTGATT	miRNA	ssc-miR-34c	mature	known	templated	pig	ssc-miR-34c	ssc-mir-34c-2	NA	NA	NA	NA	NA
GGCAGTGTAGTTAGCTGATTG	miRNA	ssc-miR-34c	mature	known	templated	pig	ssc-miR-34c	ssc-mir-34c-2	NA	NA	NA	NA	NA
GGCAGTGTAGTTAGCTGATTGA	miRNA	ssc-miR-34c	mature	known	non-templated	pig	ssc-miR-34c	NA	MI0002447	NA	NA	NA	NA
GGCAGTGTAGTTAGCTGATTGC	miRNA	ssc-miR-34c	mature	known	templated	pig	ssc-miR-34c	ssc-mir-34c-2	NA	NA	NA	NA	NA
GGCAGTGTAGTTAGCTGATTGCA	miRNA	ssc-miR-34c	mature	known	non-templated	pig	ssc-miR-34c	NA	MI0002432	NA	NA	Chr12_37079098-37092845_(+-0_bp)_directionality:_mono:plus	NA
GGCAGTGTAGTTAGCTGATTGT	miRNA	ssc-miR-34c	mature	known	non-templated	pig	ssc-miR-34c	NA	MI0010682	NA	NA	NA	ENST00000384961,gene_biotype:antisense,gene_symbol:MIR133A1HG
GGCAGTGTATTGTTAGCTGGT	miRNA	bta-miR-449a	mature	novel	templated	cattle	bta-miR-449a	ENSSSCG00000023990	MI0000342	NA	NA	NA	NA
GGCCCTGACTGAAGACCTGCAGTT	miRNA	bta-miR-1291	mature	novel	templated	cattle	bta-miR-1291	bta-mir-1291	MI0015997	NA	NA	NA	NA
GGCGGAGACTTGGGCAATTGCT	miRNA	bta-mir-25	precursor	novel	non-templated	cattle	NA	bta-mir-25	MI0013098	NA	NA	NA	ENST00000385300,gene_biotype:lincRNA,gene_symbol:CARMN
GGCGGGGGACCGCCCCCCGGTCGGCGT	miRNA	ENSSSCG00000024853	precursor	pig predicted	non-templated	pig	NA	ENSSSCG00000024853	MI0005056	NA	NA	NA	ENST00000384871
GGCTCAGTTCAGCAGGAAC	miRNA	ssc-miR-24-3p	mature	known	templated	pig	ssc-miR-24-3p	ssc-mir-24-2		NA	NA	NA	NA
GGCTCAGTTCAGCAGGAACA	miRNA	ssc-miR-24-3p	mature	known	templated	pig	ssc-miR-24-3p	ssc-mir-24-2		NA	NA	NA	NA
GGCTCAGTTCAGCAGGAACAG	miRNA	ssc-miR-24-3p	mature	known	templated	pig	ssc-miR-24-3p	ssc-mir-24-2		NA	NA	NA	NA
GGCTCAGTTCAGCAGGAACAGT	miRNA	ssc-miR-24-3p	mature	known	non-templated	pig	ssc-miR-24-3p	NA	MI0013171	NA	NA	NA	NA
GGCTCGGTCTGAGGCCCCTC	miRNA	hsa-mir-423	precursor	novel	templated	human	NA	NA	MI0002459	NA	NA	NA	ENST00000362134
GGCTCGGTCTGAGGCCCCTCAG	miRNA	hsa-mir-423	precursor	novel	templated	human	NA	NA	MI0013171	NA	NA	NA	NA
GGCTCGGTCTGAGGCCCCTCAGC	miRNA	hsa-mir-423	precursor	novel	templated	human	NA	NA	MI0013159	NA	NA	NA	ENST00000384829,gene_biotype:processed_transcript,gene_symbol:MIR17HG
GGCTCGGTCTGAGGCCCCTCAGT	miRNA	hsa-mir-423	precursor	novel	templated	human	NA	NA	MI0013159	NA	NA	NA	ENST00000384829,gene_biotype:processed_transcript,gene_symbol:MIR17HG
GGCTCGGTCTGAGGCCCCTCAGTA	miRNA	hsa-mir-423	precursor	novel	templated	human	NA	NA	MI0022128	NA	NA	NA	NA
GGCTTATCAGACTGATGTTGAC	miRNA	hsa-mir-21	precursor	novel	templated	human	NA	NA	MI0013092	NA	NA	NA	NA
GGGAAGACTAGTGATTTTGTT	miRNA	hsa-mir-7-1	precursor	novel	templated	human	NA	NA	MI0002423	NA	NA	NA	ENST00000362279,gene_biotype:processed_transcript,gene_symbol:MIR17HG
GGGAAGACTAGTGATTTTGTTG	miRNA	hsa-mir-7-1	precursor	novel	templated	human	NA	NA	MI0002423	NA	NA	NA	ENST00000362279,gene_biotype:processed_transcript,gene_symbol:MIR17HG
GGGAAGACTAGTGATTTTGTTGC	miRNA	hsa-mir-7-1	precursor	novel	templated	human	NA	NA	MI0002423	NA	NA	NA	ENST00000362279,gene_biotype:processed_transcript,gene_symbol:MIR17HG
GGGAAGACTAGTGATTTTGTTGT	miRNA	hsa-mir-7-1	precursor	novel	templated	human	NA	NA	MI0002423	NA	NA	NA	ENST00000362279,gene_biotype:processed_transcript,gene_symbol:MIR17HG
GGGAAGACTAGTGATTTTGTTGTA	miRNA	hsa-mir-7-1	precursor	novel	templated	human	NA	NA	MI0013096	NA	NA	NA	NA
GGGAAGACTAGTGATTTTGTTGTC	miRNA	hsa-mir-7-1	precursor	novel	templated	human	NA	NA	MI0013096	NA	NA	NA	NA
GGGAAGACTAGTGATTTTGTTGTG	miRNA	hsa-mir-7-1	precursor	novel	templated	human	NA	NA	MI0002455	NA	NA	NA	ENST00000362310,gene_biotype:processed_transcript,gene_symbol:MIR17HG
GGGAAGACTAGTGATTTTGTTGTT	miRNA	hsa-mir-7-1	precursor	novel	templated	human	NA	NA	MI0002455	NA	NA	NA	ENST00000362310,gene_biotype:processed_transcript,gene_symbol:MIR17HG
GGGAAGACTAGTGATTTTGTTGTTA	miRNA	hsa-mir-7-1	precursor	novel	templated	human	NA	NA	MI0002455	NA	NA	NA	ENST00000362310,gene_biotype:processed_transcript,gene_symbol:MIR17HG
GGGAGCCAGGAAGTATTGATGTT	miRNA	hsa-miR-505-5p	mature	novel	templated	human	hsa-miR-505-5p	ssc-mir-505		NA	NA	NA	ENST00000362201
GGGCCTGGTTAGTACT	miRNA	hsa-mir-7641-2	precursor	novel	non-templated	human	NA	hsa-mir-7641-2	MI0013099	NA	NA	Chr14_53263248-53307011_(+-0_bp)_directionality:_mono:plus	NA
GGGCGATCGGTACTCT	miRNA	ssc-mir-503	precursor	known	non-templated	pig	NA	ssc-mir-503	MI0002429	NA	NA	NA	NA
GGGCTTATCAGACTGATGTTGAC	miRNA	hsa-mir-21	precursor	novel	templated	human	NA	NA	MI0017991	NA	NA	NA	NA
GGGGAACTCCCAGACCAGCTTC	miRNA	ssc-mir-7137	precursor	known	non-templated	pig	NA	ssc-mir-7137	MI0002429	NA	NA	NA	NA
GGGGCTCTCGCTTCTGGC	miRNA	hsa-mir-6087	precursor	novel	non-templated	human	NA	hsa-mir-6087	MI0013099	NA	NA	NA	NA
GGGGGACCGCCCCCCGGTCGGCG	miRNA	ENSSSCG00000024853	precursor	pig predicted	non-templated	pig	NA	ENSSSCG00000024853	MI0005056	NA	NA	NA	ENST00000384871
GGGTCGGGCCTGGTT	miRNA	hsa-mir-7641-2	precursor	novel	non-templated	human	NA	hsa-mir-7641-2	MI0013099	NA	NA	NA	ENST00000362201
GGGTCTTTGCGGGCGAGATG	miRNA	ssc-miR-193a-5p	mature	known	templated	pig	ssc-miR-193a-5p	ssc-mir-193a		NA	NA	NA	NA
GGGTCTTTGCGGGCGAGATGA	miRNA	ssc-miR-193a-5p	mature	known	templated	pig	ssc-miR-193a-5p	ssc-mir-193a		NA	NA	NA	NA
GGGTTGGGCGGAGGCTTTCC	miRNA	ssc-miR-296-3p	mature	known	templated	pig	ssc-miR-296-3p	ssc-mir-296		NA	NA	NA	NA
GGGTTGGGCGGAGGCTTTCCC	miRNA	ssc-miR-296-3p	mature	known	non-templated	pig	ssc-miR-296-3p	NA	MI0013125	NA	NA	NA	ENST00000385233,gene_biotype:processed_transcript,gene_symbol:MIR17HG
GGGTTGGGCGGAGGCTTTCCT	miRNA	ssc-miR-296-3p	mature	known	templated	pig	ssc-miR-296-3p	ssc-mir-296	NA	NA	NA	NA	NA
GGGTTGGGCGGAGGCTTTCT	miRNA	ssc-miR-296-3p	mature	known	non-templated	pig	ssc-miR-296-3p	NA	MI0010688	NA	NA	NA	NA
GGTTAGTACTTGGAT	miRNA	hsa-mir-7641-2	precursor	novel	non-templated	human	NA	hsa-mir-7641-2	MI0013099	NA	NA	NA	ENST00000362201
GGTTAGTACTTGGATG	miRNA	hsa-mir-7641-2	precursor	novel	non-templated	human	NA	hsa-mir-7641-2	MI0013099	NA	NA	NA	ENST00000362201
GGTTGGCCTCGGATA	miRNA	ENSSSCG00000025162	precursor	pig predicted	non-templated	pig	NA	ENSSSCG00000025162	MI0005056	NA	NA	NA	ENST00000384871
GGTTGGGATCGGTTGCAATGCC	miRNA	hsa-miR-92a-1-5p	mature	novel	non-templated	human	hsa-miR-92a-1-5p	NA		NA	NA	NA	ENST00000385233,gene_biotype:processed_transcript,gene_symbol:MIR17HG
GGTTGGGATCGGTTGCAATGCT	miRNA	hsa-miR-92a-1-5p	mature	novel	templated	human	hsa-miR-92a-1-5p	ssc-mir-92a-1		NA	NA	NA	ENST00000362201
GTAAACATCCCCGACTGGA	miRNA	ssc-miR-30d	mature	known	templated	pig	ssc-miR-30d	ssc-mir-30d	NA	NA	NA	NA	NA
GTAAACATCCCCGACTGGAA	miRNA	ssc-miR-30d	mature	known	templated	pig	ssc-miR-30d	ssc-mir-30d	NA	NA	NA	NA	NA
GTAAACATCCCCGACTGGAAA	miRNA	ssc-miR-30d	mature	known	non-templated	pig	ssc-miR-30d	NA	MI0031640	NA	NA	NA	NA
GTAAACATCCCCGACTGGAAG	miRNA	ssc-miR-30d	mature	known	templated	pig	ssc-miR-30d	ssc-mir-30d		NA	NA	NA	NA
GTAAACATCCCCGACTGGAAGA	miRNA	ssc-miR-30d	mature	known	non-templated	pig	ssc-miR-30d	NA	MI0013125	NA	NA	NA	ENST00000385233,gene_biotype:processed_transcript,gene_symbol:MIR17HG
GTAAACATCCCCGACTGGAAGC	miRNA	ssc-miR-30d	mature	known	templated	pig	ssc-miR-30d	ssc-mir-30d		NA	NA	NA	NA
GTAAACATCCCCGACTGGAAGCA	miRNA	ssc-miR-30d	mature	known	non-templated	pig	ssc-miR-30d	NA	MI0013165	NA	NA	NA	NA
GTAAACATCCCCGACTGGAAGCC	miRNA	ssc-miR-30d	mature	known	non-templated	pig	ssc-miR-30d	NA	MI0010688	NA	NA	NA	NA
GTAAACATCCCCGACTGGAAGCG	miRNA	ssc-miR-30d	mature	known	non-templated	pig	ssc-miR-30d	NA	MI0013166	NA	NA	NA	NA
GTAAACATCCCCGACTGGAAGCT	miRNA	ssc-miR-30d	mature	known	templated	pig	ssc-miR-30d	ssc-mir-30d		NA	NA	NA	NA
GTAAACATCCCCGACTGGAAGCTT	miRNA	ssc-miR-30d	mature	known	non-templated	pig	ssc-miR-30d	NA	MI0022128	NA	NA	NA	NA
GTAAACATCCCCGACTGGAAGT	miRNA	ssc-miR-30d	mature	known	non-templated	pig	ssc-miR-30d	NA	MI0013146	NA	NA	NA	NM_080817.4;mRNA
GTAAACATCCTACACTCAGCT	miRNA	ssc-miR-30b-5p	mature	known	templated	pig	ssc-miR-30b-5p	ssc-mir-30b		NA	NA	NA	NA
GTAAACATCCTACACTCTC	miRNA	ssc-miR-30c-5p	mature	known	templated	pig	ssc-miR-30c-5p	ssc-mir-30c-2		NA	NA	NA	NA
GTAAACATCCTACACTCTCAGC	miRNA	ssc-miR-30c-5p	mature	known	templated	pig	ssc-miR-30c-5p	ssc-mir-30c-2	NA	NA	NA	NA	NA
GTAAACATCCTACACTCTCAGCA	miRNA	ssc-miR-30c-5p	mature	known	non-templated	pig	ssc-miR-30c-5p	NA	MI0002459	NA	NA	NA	ENST00000362134
GTAAACATCCTACACTCTCAGCC	miRNA	ssc-miR-30c-5p	mature	known	non-templated	pig	ssc-miR-30c-5p	NA	MI0022128	NA	NA	NA	NA
GTAAACATCCTACACTCTCAGCT	miRNA	ssc-miR-30c-5p	mature	known	templated	pig	ssc-miR-30c-5p	ssc-mir-30c-2	NA	NA	NA	NA	NA
GTAAACATCCTACACTCTCAGT	miRNA	ssc-miR-30c-5p	mature	known	non-templated	pig	ssc-miR-30c-5p	NA	MI0015929	NA	NA	NA	ENST00000613527
GTAAACATCCTCGACTGGA	miRNA	ssc-miR-30a-5p	mature	known	templated	pig	ssc-miR-30a-5p	ssc-mir-30a	NA	NA	NA	NA	NA
GTAAACATCCTCGACTGGAA	miRNA	ssc-miR-30a-5p	mature	known	templated	pig	ssc-miR-30a-5p	ssc-mir-30a	NA	NA	NA	NA	NA
GTAAACATCCTCGACTGGAAA	miRNA	ssc-miR-30a-5p	mature	known	non-templated	pig	ssc-miR-30a-5p	NA	MI0015929	NA	NA	NA	ENST00000613527
GTAAACATCCTCGACTGGAAG	miRNA	ssc-miR-30a-5p	mature	known	templated	pig	ssc-miR-30a-5p	ssc-mir-30a		NA	NA	NA	NA
GTAAACATCCTCGACTGGAAGC	miRNA	ssc-miR-30a-3p	mature	known	templated	pig	ssc-miR-30a-3p	ssc-mir-30a		NA	NA	NA	NA
GTAAACATCCTCGACTGGAAGCA	miRNA	bta-miR-30a-5p	mature	novel	non-templated	cattle	bta-miR-30a-5p	NA	NA	NA	NA	NA	NA
GTAAACATCCTCGACTGGAAGCC	miRNA	bta-miR-30a-5p	mature	novel	non-templated	cattle	bta-miR-30a-5p	NA	NA	NA	NA	NA	NA
GTAAACATCCTCGACTGGAAGCG	miRNA	bta-miR-30a-5p	mature	novel	non-templated	cattle	bta-miR-30a-5p	NA	NA	NA	NA	NA	NA
GTAAACATCCTCGACTGGAAGCT	miRNA	bta-miR-30a-5p	mature	novel	templated	cattle	bta-miR-30a-5p	ssc-mir-30a		NA	NA	NA	ENST00000362201
GTAAACATCCTCGACTGGAAGT	miRNA	ssc-miR-30a-5p	mature	known	non-templated	pig	ssc-miR-30a-5p	NA	MI0015929	NA	NA	NA	ENST00000613527
GTAAACATCCTTGACTGGAAG	miRNA	ssc-miR-30e-5p	mature	known	templated	pig	ssc-miR-30e-5p	ssc-mir-30e		NA	NA	NA	NA
GTAAACATCCTTGACTGGAAGC	miRNA	ssc-miR-30e-5p	mature	known	templated	pig	ssc-miR-30e-5p	ssc-mir-30e		NA	NA	NA	NA
GTAAACATCCTTGACTGGAAGCA	miRNA	ssc-miR-30e-5p	mature	known	non-templated	pig	ssc-miR-30e-5p	NA	MI0022145	NA	NA	NA	NA
GTAAACATCCTTGACTGGAAGCC	miRNA	ssc-miR-30e-5p	mature	known	non-templated	pig	ssc-miR-30e-5p	NA	MI0022145	NA	NA	NA	NA
GTAAACATCCTTGACTGGAAGCG	miRNA	ssc-miR-30e-5p	mature	known	non-templated	pig	ssc-miR-30e-5p	NA	MI0010688	NA	NA	NA	NA
GTAAACATCCTTGACTGGAAGCT	miRNA	ssc-miR-30e-5p	mature	known	templated	pig	ssc-miR-30e-5p	ssc-mir-30e		NA	NA	NA	NA
GTAAACATCCTTGACTGGAAGCTG	miRNA	ssc-miR-30e-5p	mature	known	templated	pig	ssc-miR-30e-5p	ssc-mir-30e		NA	NA	NA	NA
GTAAACATCCTTGACTGGAAGCTGT	miRNA	ssc-mir-30e	precursor	known	non-templated	pig	NA	ssc-mir-30e	MI0002429	NA	NA	NA	NA
GTAAACATCCTTGACTGGAAGCTT	miRNA	ssc-miR-30e-5p	mature	known	non-templated	pig	ssc-miR-30e-5p	NA	MI0013088	NA	NA	NA	NA
GTACAGTACTGTGATAACTG	miRNA	ssc-mir-101-2	precursor	known	non-templated	pig	NA	ssc-mir-101-2	MI0002429	NA	NA	NA	NA
GTACAGTACTGTGATAACTGA	miRNA	ssc-miR-101	mature	known	templated	pig	ssc-miR-101	ssc-mir-101-2	NA	NA	NA	NA	NA
GTACAGTACTGTGATAACTGAA	miRNA	ssc-miR-101	mature	known	templated	pig	ssc-miR-101	ssc-mir-101-2	NA	NA	NA	NA	NA
GTACAGTACTGTGATAACTGAAA	miRNA	ssc-miR-101	mature	known	non-templated	pig	ssc-miR-101	NA	MI0013088	NA	NA	NA	NA
GTACAGTACTGTGATAACTGAC	miRNA	ssc-miR-101	mature	known	non-templated	pig	ssc-miR-101	NA	MI0013147	NA	NA	NA	ENST00000408840
GTACAGTACTGTGATAACTGAT	miRNA	ssc-miR-101	mature	known	non-templated	pig	ssc-miR-101	NA	MI0013147	NA	NA	NA	ENST00000408840
GTACATGATGACTAAAATTTCTTCACTTTGACC	miRNA	bta-miR-1434-5p	mature	novel	templated	cattle	bta-miR-1434-5p	bta-mir-1434		NA	NA	NA	ENST00000362134
GTACTCAAACTGTGGGGGCACT	miRNA	hsa-miR-371a-5p	mature	novel	templated	human	hsa-miR-371a-5p	ssc-mir-371		NA	NA	NA	ENST00000362134
GTACTCCAGCCTGGGC	miRNA	ssc-mir-1285	precursor	known	non-templated	pig	NA	ssc-mir-1285	MI0013109	NA	NA	NA	NA
GTACTCCAGCCTGGGCAACATAGCGAGACCCCGTCTCTA	miRNA	ssc-miR-1285	mature	known	non-templated	pig	ssc-miR-1285	NA	MI0013147	NA	NA	NA	ENST00000408840
GTACTCCAGCCTGGGCAACATAGCGAGACCCCGTCTCTT	miRNA	ssc-miR-1285	mature	known	templated	pig	ssc-miR-1285	ssc-mir-1285	NA	NA	NA	NA	NA
GTACTCCAGCCTGGGCAACATAGCGAGACCCCGTCTCTTA	miRNA	ssc-miR-1285	mature	known	non-templated	pig	ssc-miR-1285	NA	MI0013127	NA	NA	NA	ENST00000384915,gene_biotype:lincRNA,gene_symbol:MIR194-2HG
GTACTTGGATGGGAG	miRNA	hsa-mir-7641-2	precursor	novel	non-templated	human	NA	hsa-mir-7641-2	MI0013099	NA	NA	NA	ENST00000362201
GTAGCTTATCAGACTGATGTTG	miRNA	ssc-miR-21	mature	known	templated	pig	ssc-miR-21	ssc-mir-21	NA	NA	NA	NA	NA
GTAGCTTATCAGACTGATGTTGA	miRNA	ssc-miR-21	mature	known	templated	pig	ssc-miR-21	ssc-mir-21		NA	NA	NA	NA
GTAGCTTATCAGACTGATGTTGAC	miRNA	ssc-miR-21	mature	known	templated	pig	ssc-miR-21	ssc-mir-21		NA	NA	NA	ENST00000385233,gene_biotype:processed_transcript,gene_symbol:MIR17HG
GTAGTGGGATCGCGCCTGTG	miRNA	ssc-mir-1285	precursor	known	non-templated	pig	NA	ssc-mir-1285	MI0013109	NA	NA	NA	NA
GTAGTGGGATCGCGCCTGTGAATAGCC	miRNA	ssc-mir-1285	precursor	known	non-templated	pig	NA	ssc-mir-1285	MI0002442	NA	NA	NA	NA
GTAGTGGGATCGCGCCTGTGAATAGCCACTGTACTCCAGCC	miRNA	ssc-mir-1285	precursor	known	non-templated	pig	NA	ssc-mir-1285	MI0002442	NA	NA	NA	NA
GTATCAGACTGATGTTGAC	miRNA	hsa-mir-21	precursor	novel	templated	human	NA	NA	MI0017991	NA	NA	NA	NA
GTATGAATAAAGTCGTGATACTGTAAACGCTTTCTGATG	miRNA	hsa-miR-3607-3p	mature	novel	non-templated	human	hsa-miR-3607-3p	NA		NA	NA	NA	NA
GTCAACACTTGCTGGTTTCCTCT	miRNA	ssc-miR-505	mature	known	templated	pig	ssc-miR-505	ssc-mir-505		NA	NA	NA	ENST00000385233,gene_biotype:processed_transcript,gene_symbol:MIR17HG
GTCGGCGTGGCGTCGGTCGTG	miRNA	hsa-mir-1307	precursor	novel	templated	human	NA	NA	MI0017991	NA	NA	NA	NA
GTCGGCGTGGCGTCGGTCGTGG	miRNA	hsa-mir-1307	precursor	novel	templated	human	NA	NA	MI0017991	NA	NA	NA	NA
GTCTGGTAACGATGTT	miRNA	bta-miR-200a	mature	novel	templated	cattle	bta-miR-200a	bta-mir-200a	MI0011540	NA	NA	NA	ENST00000516461
GTGAAATGTTTAGGAC	miRNA	hsa-miR-203a-3p	mature	novel	templated	human	hsa-miR-203a-3p	hsa-mir-203a	MI0011540	NA	NA	NA	ENST00000516461
GTGAAATGTTTAGGACC	miRNA	hsa-miR-203a-3p	mature	novel	templated	human	hsa-miR-203a-3p	hsa-mir-203a		NA	NA	NA	ENST00000408840
GTGAAATGTTTAGGACCAC	miRNA	hsa-miR-203a-3p	mature	novel	templated	human	hsa-miR-203a-3p	hsa-mir-203a		NA	NA	NA	ENST00000408840
GTGAAATGTTTAGGACCACA	miRNA	hsa-miR-203a-3p	mature	novel	non-templated	human	hsa-miR-203a-3p	NA	NA	NA	NA	NA	NA
GTGAAATGTTTAGGACCACC	miRNA	hsa-miR-203a-3p	mature	novel	non-templated	human	hsa-miR-203a-3p	NA	NA	NA	NA	NA	NA
GTGAAATGTTTAGGACCACG	miRNA	hsa-miR-203a-3p	mature	novel	non-templated	human	hsa-miR-203a-3p	NA	NA	NA	NA	NA	NA
GTGAAATGTTTAGGACCACT	miRNA	hsa-miR-203a-3p	mature	novel	templated	human	hsa-miR-203a-3p	hsa-mir-203a		NA	NA	NA	ENST00000408840
GTGAAATGTTTAGGACCACTA	miRNA	hsa-miR-203a-3p	mature	novel	templated	human	hsa-miR-203a-3p	hsa-mir-203a	MI0024976	NA	NA	NA	NA
GTGAAATGTTTAGGACCACTAA	miRNA	hsa-miR-203a-3p	mature	novel	non-templated	human	hsa-miR-203a-3p	NA	NA	NA	NA	NA	NA
GTGAAATGTTTAGGACCACTAC	miRNA	hsa-miR-203a-3p	mature	novel	non-templated	human	hsa-miR-203a-3p	NA	NA	NA	NA	NA	NA
GTGAAATGTTTAGGACCACTAG	miRNA	hsa-miR-203a-3p	mature	novel	templated	human	hsa-miR-203a-3p	hsa-mir-203a	MI0024976	NA	NA	NA	NA
GTGAAATGTTTAGGACCACTAGA	miRNA	hsa-miR-203a-3p	mature	novel	templated	human	hsa-miR-203a-3p	hsa-mir-203a	MI0005037	NA	NA	NA	NA
GTGAAATGTTTAGGACCACTAGC	miRNA	hsa-miR-203a-3p	mature	novel	non-templated	human	hsa-miR-203a-3p	NA		NA	NA	NA	NA
GTGAAATGTTTAGGACCACTAGG	miRNA	hsa-miR-203a-3p	mature	novel	non-templated	human	hsa-miR-203a-3p	NA		NA	NA	NA	NA
GTGAAATGTTTAGGACCACTAGT	miRNA	hsa-miR-203a-3p	mature	novel	non-templated	human	hsa-miR-203a-3p	NA		NA	NA	NA	NA
GTGAAATGTTTAGGACCACTAT	miRNA	hsa-miR-203a-3p	mature	novel	non-templated	human	hsa-miR-203a-3p	NA	NA	NA	NA	NA	NA
GTGATACTGTAAACGCTTTCTGATG	miRNA	hsa-miR-3607-3p	mature	novel	non-templated	human	hsa-miR-3607-3p	NA		NA	NA	NA	NA
GTGATACTGTAAACGCTTTCTGATGTA	miRNA	hsa-miR-3607-3p	mature	novel	non-templated	human	hsa-miR-3607-3p	NA		NA	NA	NA	NA
GTGCAAATCCATGCAAAACTG	miRNA	ssc-miR-19b	mature	known	templated	pig	ssc-miR-19b	ssc-mir-19b-2	NA	NA	NA	NA	NA
GTGCAAATCCATGCAAAACTGA	miRNA	ssc-miR-19b	mature	known	templated	pig	ssc-miR-19b	ssc-mir-19b-2	NA	NA	NA	NA	NA
GTGCAAATCCATGCAAAACTGT	miRNA	ssc-miR-19a	mature	known	non-templated	pig	ssc-miR-19a	NA	MI0013148	NM_001206919.1;mRNA	NA	NA	ENST00000408439
GTGCCGCCATTTTTTGAGTGT	miRNA	ssc-mir-371	precursor	known	non-templated	pig	NA	ssc-mir-371	MI0013109	NA	NA	NA	NA
GTGGATGTACTTGCTTT	miRNA	bta-mir-302a	precursor	novel	non-templated	cattle	NA	bta-mir-302a	MI0013099	NA	NA	NA	ENST00000362201
GTGGCTCTCTGAAAG	miRNA	ssc-mir-148b	precursor	known	non-templated	pig	NA	ssc-mir-148b	MI0013109	NA	NA	NA	NA
GTGGGATCGCGCCTGTG	miRNA	ssc-mir-1285	precursor	known	non-templated	pig	NA	ssc-mir-1285	MI0013109	NA	NA	NA	NA
GTGGGATCGCGCCTGTGAATAGCC	miRNA	ssc-mir-1285	precursor	known	non-templated	pig	NA	ssc-mir-1285	MI0013109	NA	NA	NA	NA
GTGGGATCGCGCCTGTGAATAGCCACT	miRNA	ssc-mir-1285	precursor	known	non-templated	pig	NA	ssc-mir-1285	MI0002458	NA	NA	NA	NA
GTGTACTCCAGCCTGGGCAACATAGCGAGACCCCGTCTCTT	miRNA	ssc-miR-1285	mature	known	non-templated	pig	ssc-miR-1285	NA	MI0002459	NA	NA	NA	ENST00000362134
GTGTAGTTAGCTGATTGC	miRNA	ssc-miR-34c	mature	known	templated	pig	ssc-miR-34c	ssc-mir-34c-2	NA	NA	NA	NA	NA
GTGTGTGTCCGAGGAGG	miRNA	ssc-mir-149	precursor	known	non-templated	pig	NA	ssc-mir-149	MI0002458	NA	NA	NA	NA
GTTAGTACTTGGATG	miRNA	hsa-mir-7641-2	precursor	novel	non-templated	human	NA	hsa-mir-7641-2	MI0013099	NA	NA	NA	ENST00000362201
GTTAGTACTTGGATGG	miRNA	hsa-mir-7641-2	precursor	novel	non-templated	human	NA	hsa-mir-7641-2	MI0013086	NA	NA	NA	ENST00000360737,gene_biotype:lincRNA,gene_symbol:MIRLET7BHG
GTTGGGATCGGTTGCAATGCT	miRNA	hsa-miR-92a-1-5p	mature	novel	templated	human	hsa-miR-92a-1-5p	ssc-mir-92a-1		NA	NA	NA	ENST00000384871
GTTTTTCATTATTGCTCCTGACC	miRNA	hsa-miR-335-3p	mature	novel	templated	human	hsa-miR-335-3p	ssc-mir-335		NA	NA	NA	ENST00000384871
TAAACATCCTCGACTGGAAGCT	miRNA	bta-miR-30a-5p	mature	novel	templated	cattle	bta-miR-30a-5p	ssc-mir-30a		NA	NA	NA	ENST00000384871
TAAACATCCTTGACTGGAAGCC	miRNA	ssc-miR-30e-5p	mature	known	non-templated	pig	ssc-miR-30e-5p	NA	MI0013165	NA	NA	NA	NA
TAAACATCCTTGACTGGAAGCT	miRNA	ssc-miR-30e-5p	mature	known	templated	pig	ssc-miR-30e-5p	ssc-mir-30e		NA	NA	NA	ENST00000626159
TAAACGTGGATGTAC	miRNA	hsa-miR-302a-5p	mature	novel	templated	human	hsa-miR-302a-5p	bta-mir-302a	MI0005037	NA	NA	NA	NA
TAAACGTGGATGTACT	miRNA	hsa-miR-302a-5p	mature	novel	templated	human	hsa-miR-302a-5p	bta-mir-302a	MI0005037	NA	NA	NA	NA
TAAACGTGGATGTACTTGC	miRNA	hsa-miR-302a-5p	mature	novel	templated	human	hsa-miR-302a-5p	bta-mir-302a		NA	NA	NA	NA
TAAACGTGGATGTACTTGCA	miRNA	hsa-miR-302a-5p	mature	novel	non-templated	human	hsa-miR-302a-5p	NA	NA	NA	NA	NA	NA
TAAACGTGGATGTACTTGCC	miRNA	hsa-miR-302a-5p	mature	novel	non-templated	human	hsa-miR-302a-5p	NA	NA	NA	NA	NA	NA
TAAACGTGGATGTACTTGCCTT	miRNA	hsa-miR-302a-5p	mature	novel	non-templated	human	hsa-miR-302a-5p	NA	NA	NA	NA	NA	NA
TAAACGTGGATGTACTTGCT	miRNA	hsa-miR-302a-5p	mature	novel	templated	human	hsa-miR-302a-5p	bta-mir-302a		NA	NA	NA	NA
TAAACGTGGATGTACTTGCTA	miRNA	hsa-miR-302a-5p	mature	novel	non-templated	human	hsa-miR-302a-5p	NA	NA	NA	NA	NA	NA
TAAACGTGGATGTACTTGCTC	miRNA	hsa-miR-302a-5p	mature	novel	non-templated	human	hsa-miR-302a-5p	NA	NA	NA	NA	NA	NA
TAAACGTGGATGTACTTGCTG	miRNA	hsa-miR-302a-5p	mature	novel	non-templated	human	hsa-miR-302a-5p	NA	NA	NA	NA	NA	NA
TAAACGTGGATGTACTTGCTT	miRNA	hsa-miR-302a-5p	mature	novel	templated	human	hsa-miR-302a-5p	bta-mir-302a	MI0021112	NA	NA	NA	NA
TAAACGTGGATGTACTTGCTTT	miRNA	bta-mir-302a	precursor	novel	non-templated	cattle	NA	bta-mir-302a	MI0013086	NA	NA	NA	ENST00000360737,gene_biotype:lincRNA,gene_symbol:MIRLET7BHG
TAAACGTGGATGTACTTGCTTTA	miRNA	bta-mir-302a	precursor	novel	non-templated	cattle	NA	bta-mir-302a	MI0013122	NA	NA	NA	NA
TAAAGTGCTGACAGT	miRNA	bta-miR-106b	mature	novel	templated	cattle	bta-miR-106b	bta-mir-106b	MI0005067	NA	NA	NA	NA
TAAAGTGCTGACAGTGCAGAT	miRNA	bta-miR-106b	mature	novel	templated	cattle	bta-miR-106b	bta-mir-106b	MI0005067	NA	NA	NA	NA
TAAAGTGCTGACAGTGCAGATA	miRNA	bta-miR-106b	mature	novel	templated	cattle	bta-miR-106b	bta-mir-106b		NA	NA	NA	NA
TAAAGTGCTTATAGTGCAGGC	miRNA	ssc-miR-20a	mature	known	non-templated	pig	ssc-miR-20a	NA	MI0013165	NA	NA	NA	NA
TAAAGTGCTTATAGTGCAGGT	miRNA	ssc-miR-20a	mature	known	templated	pig	ssc-miR-20a	ssc-mir-20a	NA	NA	NA	NA	NA
TAAAGTGCTTATAGTGCAGGTA	miRNA	ssc-miR-20a	mature	known	templated	pig	ssc-miR-20a	ssc-mir-20a	NA	NA	NA	NA	NA
TAAAGTGCTTATAGTGCAGGTAA	miRNA	ssc-miR-20a	mature	known	non-templated	pig	ssc-miR-20a	NA	MI0013165	NA	NA	NA	NA
TAAAGTGCTTATAGTGCAGGTAC	miRNA	ssc-miR-20a	mature	known	non-templated	pig	ssc-miR-20a	NA	NA	NA	NA	NA	NA
TAAAGTGCTTATAGTGCAGGTAG	miRNA	ssc-miR-20a	mature	known	templated	pig	ssc-miR-20a	ssc-mir-20a	NA	NA	NA	NA	NA
TAAAGTGCTTATAGTGCAGGTAGA	miRNA	ssc-miR-20a	mature	known	non-templated	pig	ssc-miR-20a	NA	NA	NA	NA	NA	NA
TAAAGTGCTTATAGTGCAGGTAGG	miRNA	ssc-miR-20a	mature	known	non-templated	pig	ssc-miR-20a	NA	NA	NA	NA	NA	NA
TAAAGTGCTTATAGTGCAGGTAGT	miRNA	ssc-miR-20a	mature	known	templated	pig	ssc-miR-20a	ssc-mir-20a	NA	NA	NA	NA	NA
TAAAGTGCTTATAGTGCAGGTAT	miRNA	ssc-miR-20a	mature	known	non-templated	pig	ssc-miR-20a	NA	NA	NA	NA	NA	NA
TAACACTGTCTGGTAAAGAT	miRNA	bta-miR-141	mature	novel	templated	cattle	bta-miR-141	bta-mir-141		NA	NA	NA	NA
TAACACTGTCTGGTAAAGATG	miRNA	bta-miR-141	mature	novel	templated	cattle	bta-miR-141	bta-mir-141		NA	NA	NA	ENST00000362196
TAACACTGTCTGGTAAAGATGGC	miRNA	bta-miR-141	mature	novel	templated	cattle	bta-miR-141	bta-mir-141		NA	NA	NA	ENST00000362196
TAACACTGTCTGGTAAC	miRNA	bta-miR-200a	mature	novel	templated	cattle	bta-miR-200a	bta-mir-200a		NA	NA	NA	ENST00000362196
TAACACTGTCTGGTAACG	miRNA	bta-miR-200a	mature	novel	templated	cattle	bta-miR-200a	bta-mir-200a	MI0005050	NA	NA	NA	NA
TAACACTGTCTGGTAACGA	miRNA	bta-miR-200a	mature	novel	templated	cattle	bta-miR-200a	bta-mir-200a	MI0005050	NA	NA	NA	NA
TAACACTGTCTGGTAACGAC	miRNA	bta-miR-200a	mature	novel	non-templated	cattle	bta-miR-200a	NA	NA	NA	NA	NA	NA
TAACACTGTCTGGTAACGAT	miRNA	bta-miR-200a	mature	novel	templated	cattle	bta-miR-200a	bta-mir-200a	MI0005050	NA	NA	NA	NA
TAACACTGTCTGGTAACGATA	miRNA	bta-miR-200a	mature	novel	non-templated	cattle	bta-miR-200a	NA	NA	NA	NA	NA	NA
TAACACTGTCTGGTAACGATG	miRNA	bta-miR-200a	mature	novel	templated	cattle	bta-miR-200a	bta-mir-200a		NA	NA	NA	ENST00000362134
TAACACTGTCTGGTAACGATGA	miRNA	bta-miR-200a	mature	novel	non-templated	cattle	bta-miR-200a	NA	NA	NA	NA	NA	NA
TAACACTGTCTGGTAACGATGC	miRNA	bta-miR-200a	mature	novel	non-templated	cattle	bta-miR-200a	NA	NA	NA	NA	NA	NA
TAACACTGTCTGGTAACGATGCT	miRNA	hsa-miR-200a-3p	mature	novel	non-templated	human	hsa-miR-200a-3p	NA	NA	NA	NA	NA	NA
TAACACTGTCTGGTAACGATGG	miRNA	bta-miR-200a	mature	novel	non-templated	cattle	bta-miR-200a	NA	NA	NA	NA	NA	NA
TAACACTGTCTGGTAACGATGGT	miRNA	hsa-miR-200a-3p	mature	novel	non-templated	human	hsa-miR-200a-3p	NA	NA	NA	NA	NA	NA
TAACACTGTCTGGTAACGATGT	miRNA	bta-miR-200a	mature	novel	templated	cattle	bta-miR-200a	bta-mir-200a		NA	NA	NA	ENST00000362134
TAACACTGTCTGGTAACGATGTA	miRNA	hsa-miR-200a-3p	mature	novel	non-templated	cattle	hsa-miR-200a-3p	NA		NA	NA	NA	NA
TAACACTGTCTGGTAACGATGTC	miRNA	hsa-miR-200a-3p	mature	novel	non-templated	cattle	hsa-miR-200a-3p	NA		NA	NA	NA	NA
TAACACTGTCTGGTAACGATGTG	miRNA	hsa-miR-200a-3p	mature	novel	non-templated	cattle	hsa-miR-200a-3p	NA		NA	NA	NA	NA
TAACACTGTCTGGTAACGATGTT	miRNA	bta-miR-200a	mature	novel	templated	cattle	bta-miR-200a	bta-mir-200a		NA	NA	NA	ENST00000362134
TAACACTGTCTGGTAACGATGTTA	miRNA	bta-miR-200a	mature	novel	non-templated	cattle	bta-miR-200a	NA		NA	NA	NA	NA
TAACACTGTCTGGTAACGATGTTC	miRNA	bta-miR-200a	mature	novel	templated	cattle	bta-miR-200a	bta-mir-200a		NA	NA	NA	ENST00000362134
TAACACTGTCTGGTAACGATGTTT	miRNA	bta-miR-200a	mature	novel	non-templated	cattle	bta-miR-200a	NA		NA	NA	NA	NA
TAACACTGTCTGGTAAT	miRNA	bta-miR-200a	mature	novel	non-templated	cattle	bta-miR-200a	NA	NA	NA	NA	NA	NA
TAAGACTTGCAGTGATGTTT	miRNA	ssc-miR-499-5p	mature	known	templated	pig	ssc-miR-499-5p	ssc-mir-499	NA	NA	NA	NA	NA
TAAGACTTGCAGTGATGTTTA	miRNA	ssc-miR-499-5p	mature	known	templated	pig	ssc-miR-499-5p	ssc-mir-499	NA	NA	NA	NA	NA
TAAGCAGGGTCGGGC	miRNA	hsa-mir-7641-2	precursor	novel	non-templated	human	NA	hsa-mir-7641-2	MI0013122	NA	NA	NA	NA
TAAGCAGGGTCGGGCC	miRNA	hsa-mir-7641-2	precursor	novel	non-templated	human	NA	hsa-mir-7641-2	MI0022121	NA	NA	NA	NA
TAAGGTGCATCTAGTGCAGAT	miRNA	ssc-miR-18a	mature	known	templated	pig	ssc-miR-18a	ssc-mir-18a		NA	NA	NA	NA
TAAGGTGCATCTAGTGCAGATA	miRNA	ssc-miR-18a	mature	known	templated	pig	ssc-miR-18a	ssc-mir-18a		NA	NA	NA	NA
TAAGGTGCATCTAGTGCAGATAA	miRNA	ssc-miR-18a	mature	known	non-templated	pig	ssc-miR-18a	NA	NA	NA	NA	NA	NA
TAAGGTGCATCTAGTGCAGATAG	miRNA	ssc-miR-18a	mature	known	templated	pig	ssc-miR-18a	ssc-mir-18a		NA	NA	NA	NA
TAAGGTGCATCTAGTGCAGATAGA	miRNA	ssc-miR-18a	mature	known	non-templated	pig	ssc-miR-18a	NA	NA	NA	NA	NA	NA
TAAGTGCTTCCATGCTTTAGT	miRNA	hsa-miR-302e	mature	novel	non-templated	human	hsa-miR-302e	NA		NA	NA	NA	ENST00000362188,gene_biotype:antisense,gene_symbol:MIR302B
TAAGTGCTTCCATGCTTTAGTAG	miRNA	hsa-miR-302e	mature	novel	non-templated	human	hsa-miR-302e	NA		NA	NA	NA	ENST00000362188,gene_biotype:antisense,gene_symbol:MIR302B
TAAGTGCTTCCATGCTTTAGTAGA	miRNA	hsa-miR-302e	mature	novel	non-templated	human	hsa-miR-302e	NA		NA	NA	NA	ENST00000362188,gene_biotype:antisense,gene_symbol:MIR302B
TAAGTGCTTCCATGCTTTAGTGA	miRNA	hsa-miR-302e	mature	novel	non-templated	human	hsa-miR-302e	NA		NA	NA	NA	NA
TAAGTGCTTCCATGTTTC	miRNA	bta-miR-302c	mature	novel	templated	cattle	bta-miR-302c	ENSSSCG00000019558		NA	NA	NA	ENST00000362134
TAAGTGCTTCCATGTTTCAGC	miRNA	bta-miR-302c	mature	novel	non-templated	cattle	bta-miR-302c	NA	NA	NA	NA	NA	NA
TAAGTGCTTCCATGTTTCAGT	miRNA	bta-miR-302c	mature	novel	templated	cattle	bta-miR-302c	ENSSSCG00000019558		NA	NA	NA	ENST00000362134
TAAGTGCTTCCATGTTTCAGTG	miRNA	bta-miR-302c	mature	novel	templated	cattle	bta-miR-302c	ENSSSCG00000019558		NA	NA	NA	ENST00000362134
TAAGTGCTTCCATGTTTCAGTGA	miRNA	bta-miR-302c	mature	novel	non-templated	cattle	bta-miR-302c	NA	NA	NA	NA	NA	NA
TAAGTGCTTCCATGTTTCAGTGC	miRNA	bta-miR-302c	mature	novel	non-templated	cattle	bta-miR-302c	NA	NA	NA	NA	NA	NA
TAAGTGCTTCCATGTTTCAGTGG	miRNA	bta-miR-302c	mature	novel	templated	cattle	bta-miR-302c	ENSSSCG00000019558		NA	NA	NA	ENST00000362134
TAAGTGCTTCCATGTTTCAGTGGA	miRNA	bta-miR-302c	mature	novel	templated	cattle	bta-miR-302c	ENSSSCG00000019558		NA	NA	NA	ENST00000362134
TAAGTGCTTCCATGTTTCAGTGGC	miRNA	bta-miR-302c	mature	novel	non-templated	cattle	bta-miR-302c	NA		NA	NA	NA	NA
TAAGTGCTTCCATGTTTCAGTGGT	miRNA	bta-miR-302c	mature	novel	non-templated	cattle	bta-miR-302c	NA		NA	NA	NA	NA
TAAGTGCTTCCATGTTTCAGTGT	miRNA	bta-miR-302c	mature	novel	non-templated	cattle	bta-miR-302c	NA	NA	NA	NA	NA	NA
TAAGTGCTTCCATGTTTT	miRNA	bta-miR-302d	mature	novel	templated	cattle	bta-miR-302d	bta-mir-302d		NA	NA	NA	ENST00000362134
TAAGTGCTTCCATGTTTTAG	miRNA	bta-miR-302d	mature	novel	templated	cattle	bta-miR-302d	ENSSSCG00000018952		NA	NA	NA	ENST00000362134
TAAGTGCTTCCATGTTTTAGA	miRNA	bta-miR-302d	mature	novel	non-templated	cattle	bta-miR-302d	NA		NA	NA	NA	ENST00000362188,gene_biotype:antisense,gene_symbol:MIR302B
TAAGTGCTTCCATGTTTTAGC	miRNA	bta-miR-302d	mature	novel	non-templated	cattle	bta-miR-302d	NA		NA	NA	NA	ENST00000362188,gene_biotype:antisense,gene_symbol:MIR302B
TAAGTGCTTCCATGTTTTAGCAG	miRNA	bta-miR-302d	mature	novel	non-templated	cattle	bta-miR-302d	NA	NA	NA	NA	NA	NA
TAAGTGCTTCCATGTTTTAGCAGA	miRNA	bta-miR-302d	mature	novel	non-templated	cattle	bta-miR-302d	NA	NA	NA	NA	NA	NA
TAAGTGCTTCCATGTTTTAGCGA	miRNA	bta-miR-302d	mature	novel	non-templated	cattle	bta-miR-302d	NA	NA	NA	NA	NA	NA
TAAGTGCTTCCATGTTTTAGG	miRNA	bta-miR-302d	mature	novel	non-templated	cattle	bta-miR-302d	NA		NA	NA	NA	ENST00000362188,gene_biotype:antisense,gene_symbol:MIR302B
TAAGTGCTTCCATGTTTTAGT	miRNA	bta-miR-302d	mature	novel	templated	cattle	bta-miR-302d	ENSSSCG00000018952		NA	NA	NA	ENST00000362134
TAAGTGCTTCCATGTTTTAGTA	miRNA	bta-miR-302b	mature	novel	templated	cattle	bta-miR-302b	ENSSSCG00000018952		NA	NA	NA	ENST00000362134
TAAGTGCTTCCATGTTTTAGTAA	miRNA	bta-miR-302d	mature	novel	non-templated	cattle	bta-miR-302d	NA		NA	NA	NA	ENST00000362188,gene_biotype:antisense,gene_symbol:MIR302B
TAAGTGCTTCCATGTTTTAGTAAA	miRNA	bta-miR-302d	mature	novel	non-templated	cattle	bta-miR-302d	NA		NA	NA	NA	ENST00000362188,gene_biotype:antisense,gene_symbol:MIR302B
TAAGTGCTTCCATGTTTTAGTAC	miRNA	bta-miR-302d	mature	novel	non-templated	cattle	bta-miR-302d	NA		NA	NA	NA	ENST00000362188,gene_biotype:antisense,gene_symbol:MIR302B
TAAGTGCTTCCATGTTTTAGTAG	miRNA	bta-miR-302b	mature	novel	templated	cattle	bta-miR-302b	ENSSSCG00000018952		NA	NA	NA	ENST00000362134
TAAGTGCTTCCATGTTTTAGTAGA	miRNA	bta-miR-302b	mature	novel	templated	cattle	bta-miR-302b	ENSSSCG00000018952		NA	NA	NA	ENST00000362134
TAAGTGCTTCCATGTTTTAGTAGAA	miRNA	bta-miR-302b	mature	novel	templated	cattle	bta-miR-302b	ENSSSCG00000018952		NA	NA	NA	ENST00000362134
TAAGTGCTTCCATGTTTTAGTAGAAA	miRNA	bta-miR-302b	mature	novel	non-templated	cattle	bta-miR-302b	NA		NA	NA	NA	NA
TAAGTGCTTCCATGTTTTAGTAGC	miRNA	bta-miR-302b	mature	novel	non-templated	cattle	bta-miR-302b	NA		NA	NA	NA	ENST00000362188,gene_biotype:antisense,gene_symbol:MIR302B
TAAGTGCTTCCATGTTTTAGTAGG	miRNA	bta-miR-302b	mature	novel	templated	cattle	bta-miR-302b	hsa-mir-302b		NA	NA	NA	ENST00000362134
TAAGTGCTTCCATGTTTTAGTAGT	miRNA	bta-miR-302b	mature	novel	non-templated	cattle	bta-miR-302b	NA		NA	NA	NA	ENST00000362188,gene_biotype:antisense,gene_symbol:MIR302B
TAAGTGCTTCCATGTTTTAGTAT	miRNA	bta-miR-302d	mature	novel	non-templated	cattle	bta-miR-302d	NA		NA	NA	NA	ENST00000362188,gene_biotype:antisense,gene_symbol:MIR302B
TAAGTGCTTCCATGTTTTAGTC	miRNA	bta-miR-302d	mature	novel	non-templated	cattle	bta-miR-302d	NA		NA	NA	NA	ENST00000362188,gene_biotype:antisense,gene_symbol:MIR302B
TAAGTGCTTCCATGTTTTAGTG	miRNA	bta-miR-302d	mature	novel	templated	cattle	bta-miR-302d	bta-mir-302d		NA	NA	NA	ENST00000362134
TAAGTGCTTCCATGTTTTAGTGA	miRNA	bta-miR-302a	mature	novel	templated	cattle	bta-miR-302a	bta-mir-302a		NA	NA	NA	ENST00000362134
TAAGTGCTTCCATGTTTTAGTGAA	miRNA	bta-miR-302a	mature	novel	non-templated	cattle	bta-miR-302a	NA		NA	NA	NA	NA
TAAGTGCTTCCATGTTTTAGTGAAA	miRNA	bta-miR-302a	mature	novel	non-templated	cattle	bta-miR-302a	NA		NA	NA	NA	NA
TAAGTGCTTCCATGTTTTAGTGAC	miRNA	bta-miR-302a	mature	novel	non-templated	cattle	bta-miR-302a	NA		NA	NA	NA	NA
TAAGTGCTTCCATGTTTTAGTGAT	miRNA	bta-miR-302a	mature	novel	templated	cattle	bta-miR-302a	bta-mir-302a		NA	NA	NA	ENST00000362134
TAAGTGCTTCCATGTTTTAGTGC	miRNA	bta-miR-302d	mature	novel	templated	cattle	bta-miR-302d	bta-mir-302d		NA	NA	NA	ENST00000362134
TAAGTGCTTCCATGTTTTAGTGG	miRNA	bta-miR-302d	mature	novel	non-templated	cattle	bta-miR-302d	NA		NA	NA	NA	ENST00000362188,gene_biotype:antisense,gene_symbol:MIR302B
TAAGTGCTTCCATGTTTTAGTGGA	miRNA	bta-miR-302d	mature	novel	non-templated	cattle	bta-miR-302d	NA		NA	NA	NA	NA
TAAGTGCTTCCATGTTTTAGTGT	miRNA	bta-miR-302d	mature	novel	non-templated	cattle	bta-miR-302d	NA		NA	NA	NA	ENST00000362188,gene_biotype:antisense,gene_symbol:MIR302B
TAAGTGCTTCCATGTTTTAGTGTA	miRNA	bta-miR-302d	mature	novel	non-templated	cattle	bta-miR-302d	NA		NA	NA	NA	NA
TAAGTGCTTCCATGTTTTAGTGTT	miRNA	bta-miR-302d	mature	novel	non-templated	cattle	bta-miR-302d	NA		NA	NA	NA	NA
TAAGTGCTTCCATGTTTTAGTT	miRNA	bta-miR-302d	mature	novel	non-templated	cattle	bta-miR-302d	NA		NA	NA	NA	ENST00000362188,gene_biotype:antisense,gene_symbol:MIR302B
TAAGTGCTTCCATGTTTTAGTTC	miRNA	bta-miR-302d	mature	novel	non-templated	cattle	bta-miR-302d	NA		NA	NA	NA	ENST00000362188,gene_biotype:antisense,gene_symbol:MIR302B
TAAGTGCTTCCATGTTTTAGTTG	miRNA	bta-miR-302d	mature	novel	non-templated	cattle	bta-miR-302d	NA		NA	NA	NA	ENST00000362188,gene_biotype:antisense,gene_symbol:MIR302B
TAAGTGCTTCCATGTTTTGGT	miRNA	hsa-miR-302a-3p	mature	novel	templated	human	hsa-miR-302a-3p	hsa-mir-302a		NA	NA	NA	ENST00000362134
TAAGTGCTTCCATGTTTTGGTGA	miRNA	hsa-miR-302a-3p	mature	novel	templated	human	hsa-miR-302a-3p	hsa-mir-302a		NA	NA	NA	ENST00000362134
TAATACTGCCGGGTAATGAC	miRNA	bta-miR-200c	mature	novel	non-templated	cattle	bta-miR-200c	NA	NA	NA	NA	NA	NA
TAATACTGCCGGGTAATGAT	miRNA	bta-miR-200c	mature	novel	templated	cattle	bta-miR-200c	bta-mir-200c		NA	NA	NA	ENST00000362134
TAATACTGCCGGGTAATGATA	miRNA	bta-miR-200c	mature	novel	non-templated	cattle	bta-miR-200c	NA	NA	NA	NA	NA	NA
TAATACTGCCGGGTAATGATG	miRNA	bta-miR-200c	mature	novel	templated	cattle	bta-miR-200c	bta-mir-200c	MI0005037	NA	NA	NA	NA
TAATACTGCCGGGTAATGATGA	miRNA	bta-miR-200c	mature	novel	non-templated	cattle	bta-miR-200c	NA	NA	NA	NA	NA	NA
TAATACTGCCGGGTAATGATGG	miRNA	bta-miR-200c	mature	novel	templated	cattle	bta-miR-200c	bta-mir-200c	MI0005037	NA	NA	NA	NA
TAATACTGCCGGGTAATGATGGA	miRNA	bta-miR-200c	mature	novel	templated	cattle	bta-miR-200c	bta-mir-200c	MI0005037	NA	NA	NA	NA
TAATACTGCCGGGTAATGATGGAA	miRNA	bta-miR-200c	mature	novel	non-templated	cattle	bta-miR-200c	NA		NA	NA	NA	NA
TAATACTGCCGGGTAATGATGGAAT	miRNA	bta-miR-200c	mature	novel	non-templated	cattle	bta-miR-200c	NA		NA	NA	NA	NA
TAATACTGCCGGGTAATGATGGAC	miRNA	bta-miR-200c	mature	novel	non-templated	cattle	bta-miR-200c	NA		NA	NA	NA	NA
TAATACTGCCGGGTAATGATGGAT	miRNA	bta-miR-200c	mature	novel	non-templated	cattle	bta-miR-200c	NA		NA	NA	NA	NA
TAATACTGCCGGGTAATGATGGATT	miRNA	bta-miR-200c	mature	novel	non-templated	cattle	bta-miR-200c	NA		NA	NA	NA	NA
TAATACTGCCGGGTAATGATGGC	miRNA	bta-miR-200c	mature	novel	non-templated	cattle	bta-miR-200c	NA	NA	NA	NA	NA	NA
TAATACTGCCGGGTAATGATGGG	miRNA	bta-miR-200c	mature	novel	non-templated	cattle	bta-miR-200c	NA	NA	NA	NA	NA	NA
TAATACTGCCGGGTAATGATGGT	miRNA	bta-miR-200c	mature	novel	non-templated	cattle	bta-miR-200c	NA	NA	NA	NA	NA	NA
TAATACTGCCGGGTAATGATGT	miRNA	bta-miR-200c	mature	novel	non-templated	cattle	bta-miR-200c	NA	NA	NA	NA	NA	NA
TAATACTGCCTGGTAATGAT	miRNA	bta-miR-200b	mature	novel	templated	cattle	bta-miR-200b	ENSSSCG00000024128	MI0005037	NA	NA	NA	NA
TAATACTGCCTGGTAATGATA	miRNA	bta-miR-200b	mature	novel	non-templated	cattle	bta-miR-200b	NA	NA	NA	NA	NA	NA
TAATACTGCCTGGTAATGATG	miRNA	bta-miR-200b	mature	novel	templated	cattle	bta-miR-200b	ENSSSCG00000024128	MI0005037	NA	NA	NA	NA
TAATACTGCCTGGTAATGATGA	miRNA	bta-miR-200b	mature	novel	templated	cattle	bta-miR-200b	ENSSSCG00000024128		NA	NA	NA	NA
TAATACTGCCTGGTAATGATGAA	miRNA	bta-miR-200b	mature	novel	non-templated	cattle	bta-miR-200b	NA		NA	NA	NA	NA
TAATACTGCCTGGTAATGATGAAA	miRNA	bta-miR-200b	mature	novel	non-templated	cattle	bta-miR-200b	NA		NA	NA	NA	NA
TAATACTGCCTGGTAATGATGAC	miRNA	bta-miR-200b	mature	novel	templated	cattle	bta-miR-200b	hsa-mir-200b		NA	NA	NA	NA
TAATACTGCCTGGTAATGATGACA	miRNA	bta-miR-200b	mature	novel	non-templated	cattle	bta-miR-200b	NA		NA	NA	NA	NA
TAATACTGCCTGGTAATGATGACC	miRNA	bta-miR-200b	mature	novel	non-templated	cattle	bta-miR-200b	NA		NA	NA	NA	NA
TAATACTGCCTGGTAATGATGACG	miRNA	bta-miR-200b	mature	novel	templated	cattle	bta-miR-200b	hsa-mir-200b	MI0005067	NA	NA	NA	NA
TAATACTGCCTGGTAATGATGACT	miRNA	bta-miR-200b	mature	novel	non-templated	cattle	bta-miR-200b	NA		NA	NA	NA	NA
TAATACTGCCTGGTAATGATGAG	miRNA	bta-miR-200b	mature	novel	non-templated	cattle	bta-miR-200b	NA		NA	NA	NA	NA
TAATACTGCCTGGTAATGATGAT	miRNA	bta-miR-200b	mature	novel	non-templated	cattle	bta-miR-200b	NA		NA	NA	NA	NA
TAATACTGCCTGGTAATGATGATA	miRNA	bta-miR-200b	mature	novel	non-templated	cattle	bta-miR-200b	NA		NA	NA	NA	NA
TAATACTGCCTGGTAATGATGATT	miRNA	bta-miR-200b	mature	novel	non-templated	cattle	bta-miR-200b	NA		NA	NA	NA	NA
TAATACTGCCTGGTAATGATGC	miRNA	bta-miR-200b	mature	novel	non-templated	cattle	bta-miR-200b	NA		NA	NA	NA	NA
TAATACTGCCTGGTAATGATGG	miRNA	bta-miR-200b	mature	novel	non-templated	cattle	bta-miR-200b	NA		NA	NA	NA	NA
TAATACTGCCTGGTAATGATGGC	miRNA	bta-miR-200b	mature	novel	non-templated	cattle	bta-miR-200b	NA		NA	NA	NA	NA
TAATACTGCCTGGTAATGATGGCA	miRNA	bta-miR-200b	mature	novel	non-templated	cattle	bta-miR-200b	NA		NA	NA	NA	NA
TAATACTGCCTGGTAATGATGGCT	miRNA	bta-miR-200b	mature	novel	non-templated	cattle	bta-miR-200b	NA		NA	NA	NA	NA
TAATACTGCCTGGTAATGATGGT	miRNA	bta-miR-200b	mature	novel	non-templated	cattle	bta-miR-200b	NA		NA	NA	NA	NA
TAATACTGCCTGGTAATGATGT	miRNA	bta-miR-200b	mature	novel	non-templated	cattle	bta-miR-200b	NA		NA	NA	NA	NA
TAATACTGCCTGGTAATGATGTC	miRNA	bta-miR-200b	mature	novel	non-templated	cattle	bta-miR-200b	NA		NA	NA	NA	NA
TAATACTGCCTGGTAATGATT	miRNA	bta-miR-200b	mature	novel	non-templated	cattle	bta-miR-200b	NA	NA	NA	NA	NA	NA
TAATACTGTCTGGTAATGC	miRNA	ssc-miR-429	mature	known	templated	pig	ssc-miR-429	ssc-mir-429	NA	NA	NA	NA	NA
TAATACTGTCTGGTAATGCC	miRNA	ssc-miR-429	mature	known	templated	pig	ssc-miR-429	ssc-mir-429	NA	NA	NA	NA	NA
TAATACTGTCTGGTAATGCCA	miRNA	ssc-miR-429	mature	known	non-templated	pig	ssc-miR-429	NA	NA	NA	NA	NA	NA
TAATACTGTCTGGTAATGCCG	miRNA	ssc-miR-429	mature	known	templated	pig	ssc-miR-429	ssc-mir-429	NA	NA	NA	NA	NA
TAATACTGTCTGGTAATGCCGA	miRNA	ssc-miR-429	mature	known	non-templated	pig	ssc-miR-429	NA	NA	NA	NA	NA	NA
TAATACTGTCTGGTAATGCCGC	miRNA	ssc-miR-429	mature	known	non-templated	pig	ssc-miR-429	NA	NA	NA	NA	NA	NA
TAATACTGTCTGGTAATGCCGG	miRNA	ssc-miR-429	mature	known	non-templated	pig	ssc-miR-429	NA	NA	NA	NA	NA	NA
TAATACTGTCTGGTAATGCCGT	miRNA	ssc-miR-429	mature	known	templated	pig	ssc-miR-429	ssc-mir-429	MI0013135	NA	NA	NA	ENST00000362227,gene_biotype:lincRNA,gene_symbol:MIR503HG
TAATACTGTCTGGTAATGCCGTA	miRNA	ssc-miR-429	mature	known	non-templated	pig	ssc-miR-429	NA	NA	NA	NA	NA	NA
TAATACTGTCTGGTAATGCCGTT	miRNA	ssc-miR-429	mature	known	non-templated	pig	ssc-miR-429	NA		NA	NA	NA	NA
TAATACTGTCTGGTAATGCCT	miRNA	ssc-miR-429	mature	known	non-templated	pig	ssc-miR-429	NA		NA	NA	NA	NA
TAATACTGTCTGGTAATGCT	miRNA	ssc-miR-429	mature	known	non-templated	pig	ssc-miR-429	NA		NA	NA	NA	NA
TAATCCTTGCTACCTGGGTGAGAGT	miRNA	bta-miR-500	mature	novel	templated	cattle	bta-miR-500	ssc-mir-500		NA	NA	NA	ENST00000384871
TAATGCCCCTAAAAATCCTTAC	miRNA	ssc-miR-365-3p	mature	known	non-templated	pig	ssc-miR-365-3p	NA		NA	NA	NA	NA
TAATGCCCCTAAAAATCCTTAT	miRNA	ssc-miR-365-3p	mature	known	templated	pig	ssc-miR-365-3p	ssc-mir-365-2	MI0013135	NA	NA	NA	ENST00000362227,gene_biotype:lincRNA,gene_symbol:MIR503HG
TAATGGATTTTTGGAGCT	miRNA	bta-miR-1246	mature	novel	non-templated	cattle	bta-miR-1246	NA		NA	NA	NA	ENST00000410666,gene_biotype:snRNA,gene_symbol:RNU2-49P
TAATTTTATGTATAAGCTAGC	miRNA	hsa-miR-590-3p	mature	novel	non-templated	human	hsa-miR-590-3p	NA	NA	NA	NA	NA	NA
TAATTTTATGTATAAGCTAGT	miRNA	hsa-miR-590-3p	mature	novel	templated	human	hsa-miR-590-3p	hsa-mir-590	MI0005067	NA	NA	NA	NA
TACAGTACTGTGATAACTGA	miRNA	ssc-miR-101	mature	known	templated	pig	ssc-miR-101	ssc-mir-101-2	MI0004748	NA	NA	NA	ENST00000390136
TACAGTACTGTGATAACTGAA	miRNA	ssc-miR-101	mature	known	templated	pig	ssc-miR-101	ssc-mir-101-2	MI0003839	NA	NA	NA	NA
TACAGTACTGTGATAACTGAAA	miRNA	ssc-miR-101	mature	known	non-templated	pig	ssc-miR-101	NA		NA	NA	NA	NA
TACAGTACTGTGATAACTGAAG	miRNA	ssc-miR-101	mature	known	templated	pig	ssc-miR-101	ssc-mir-101-2	MI0013097	NA	NA	NA	NA
TACAGTACTGTGATAACTGAAGA	miRNA	ssc-miR-101	mature	known	templated	pig	ssc-miR-101	ssc-mir-101-1	MI0013097	NA	NA	NA	NA
TACAGTACTGTGATAACTGAAGT	miRNA	ssc-miR-101	mature	known	non-templated	pig	ssc-miR-101	NA		NA	NA	NA	NA
TACAGTACTGTGATAACTGAAT	miRNA	ssc-miR-101	mature	known	non-templated	pig	ssc-miR-101	NA		NA	NA	NA	NA
TACCACAGGGTAGAACCACGG	miRNA	ssc-miR-140-3p	mature	known	templated	pig	ssc-miR-140-3p	ssc-mir-140	MI0013097	NA	NA	NA	NA
TACCACAGGGTAGAACCACGGA	miRNA	ssc-miR-140-3p	mature	known	templated	pig	ssc-miR-140-3p	ssc-mir-140	MI0013097	NA	NA	NA	NA
TACCACAGGGTAGAACCACGGAC	miRNA	ssc-miR-140-3p	mature	known	templated	pig	ssc-miR-140-3p	ssc-mir-140	MI0013097	NA	NA	NA	NA
TACCACAGGGTAGAACCACGGACA	miRNA	ssc-miR-140-3p	mature	known	templated	pig	ssc-miR-140-3p	ssc-mir-140	MI0008191	NA	NA	NA	ENST00000390136
TACCACAGGGTAGAACCACGGACT	miRNA	ssc-miR-140-3p	mature	known	non-templated	pig	ssc-miR-140-3p	NA		NA	NA	NA	NA
TACCCATTGCATATCGGAGTTG	miRNA	hsa-miR-660-5p	mature	novel	templated	human	hsa-miR-660-5p	ENSSSCG00000026234	MI0005067	NA	NA	NA	NA
TACCCATTGCATATCGGAGTTGT	miRNA	hsa-miR-660-5p	mature	novel	templated	human	hsa-miR-660-5p	ENSSSCG00000026234	MI0005067	NA	NA	NA	NA
TACCCTGTAGAACCGAATC	miRNA	ssc-miR-10b	mature	known	non-templated	pig	ssc-miR-10b	NA	NA	NA	NA	NA	NA
TACCCTGTAGAACCGAATT	miRNA	ssc-miR-10b	mature	known	templated	pig	ssc-miR-10b	ssc-mir-10b	MI0002412	NA	NA	NA	ENST00000384870,gene_biotype:processed_transcript,gene_symbol:MIR92A2
TACCCTGTAGAACCGAATTT	miRNA	ssc-miR-10b	mature	known	templated	pig	ssc-miR-10b	ssc-mir-10b	MI0013114	NA	NA	NA	NA
TACCCTGTAGAACCGAATTTA	miRNA	ssc-miR-10b	mature	known	non-templated	pig	ssc-miR-10b	NA	NA	NA	NA	NA	NA
TACCCTGTAGAACCGAATTTG	miRNA	ssc-miR-10b	mature	known	templated	pig	ssc-miR-10b	ssc-mir-10b	MI0016623	NA	NA	NA	ENST00000385059,gene_biotype:lincRNA,gene_symbol:MIR144
TACCCTGTAGAACCGAATTTGA	miRNA	ssc-miR-10b	mature	known	non-templated	pig	ssc-miR-10b	NA	NA	NA	NA	NA	NA
TACCCTGTAGAACCGAATTTGC	miRNA	ssc-miR-10b	mature	known	non-templated	pig	ssc-miR-10b	NA		NA	NA	NA	ENST00000384870,gene_biotype:processed_transcript,gene_symbol:MIR92A2
TACCCTGTAGAACCGAATTTGG	miRNA	ssc-miR-10b	mature	known	non-templated	pig	ssc-miR-10b	NA	NA	NA	NA	NA	NA
TACCCTGTAGAACCGAATTTGT	miRNA	ssc-miR-10b	mature	known	templated	pig	ssc-miR-10b	ssc-mir-10b	MI0031640	NA	NA	NA	NA
TACCCTGTAGAACCGAATTTGTA	miRNA	ssc-miR-10b	mature	known	non-templated	pig	ssc-miR-10b	NA	NA	NA	NA	NA	NA
TACCCTGTAGAACCGAATTTGTG	miRNA	ssc-miR-10b	mature	known	templated	pig	ssc-miR-10b	ssc-mir-10b	MI0031640	NA	NA	NA	NM_019117.4;mRNA
TACCCTGTAGAACCGAATTTGTGA	miRNA	ssc-miR-10b	mature	known	non-templated	pig	ssc-miR-10b	NA	NA	NA	NA	NA	NA
TACCCTGTAGAACCGAATTTGTGT	miRNA	ssc-miR-10b	mature	known	templated	pig	ssc-miR-10b	ssc-mir-10b	MI0031640	NA	NA	NA	NA
TACCCTGTAGAACCGAATTTGTT	miRNA	ssc-miR-10b	mature	known	non-templated	pig	ssc-miR-10b	NA	NA	NA	NA	NA	NA
TACCCTGTAGATCCGAAT	miRNA	ssc-miR-10a-5p	mature	known	templated	pig	ssc-miR-10a-5p	ssc-mir-10a	MI0002456	NA	NA	NA	NA
TACCCTGTAGATCCGAATC	miRNA	ssc-miR-10a-5p	mature	known	non-templated	pig	ssc-miR-10a-5p	NA	NA	NA	NA	NA	NA
TACCCTGTAGATCCGAATT	miRNA	ssc-miR-10a-5p	mature	known	templated	pig	ssc-miR-10a-5p	ssc-mir-10a	MI0002456	NA	NA	NA	NA
TACCCTGTAGATCCGAATTC	miRNA	ssc-miR-10a-5p	mature	known	non-templated	pig	ssc-miR-10a-5p	NA		NA	NA	NA	ENST00000384870,gene_biotype:processed_transcript,gene_symbol:MIR92A2
TACCCTGTAGATCCGAATTT	miRNA	ssc-miR-10a-5p	mature	known	templated	pig	ssc-miR-10a-5p	ssc-mir-10a	MI0002456	NA	NA	NA	NA
TACCCTGTAGATCCGAATTTA	miRNA	ssc-miR-10a-5p	mature	known	non-templated	pig	ssc-miR-10a-5p	NA		NA	NA	NA	ENST00000384870,gene_biotype:processed_transcript,gene_symbol:MIR92A2
TACCCTGTAGATCCGAATTTG	miRNA	ssc-miR-10a-5p	mature	known	templated	pig	ssc-miR-10a-5p	ssc-mir-10a	MI0004748	NA	NA	NA	NA
TACCCTGTAGATCCGAATTTGA	miRNA	ssc-miR-10a-5p	mature	known	non-templated	pig	ssc-miR-10a-5p	NA		NA	NA	NA	ENST00000362279,gene_biotype:processed_transcript,gene_symbol:MIR17HG
TACCCTGTAGATCCGAATTTGC	miRNA	ssc-miR-10a-5p	mature	known	non-templated	pig	ssc-miR-10a-5p	NA	NA	NA	NA	NA	NA
TACCCTGTAGATCCGAATTTGG	miRNA	ssc-miR-10a-5p	mature	known	non-templated	pig	ssc-miR-10a-5p	NA	NA	NA	NA	NA	NA
TACCCTGTAGATCCGAATTTGT	miRNA	ssc-miR-10a-5p	mature	known	templated	pig	ssc-miR-10a-5p	ssc-mir-10a	MI0013097	NA	NA	NA	NA
TACCCTGTAGATCCGAATTTGTA	miRNA	ssc-miR-10a-5p	mature	known	non-templated	pig	ssc-miR-10a-5p	NA	NA	NA	NA	NA	NA
TACCCTGTAGATCCGAATTTGTG	miRNA	ssc-miR-10a-5p	mature	known	templated	pig	ssc-miR-10a-5p	ssc-mir-10a	MI0013097	NA	NA	NA	NA
TACCCTGTAGATCCGAATTTGTGA	miRNA	ssc-miR-10a-5p	mature	known	non-templated	pig	ssc-miR-10a-5p	NA	NA	NA	NA	NA	NA
TACCCTGTAGATCCGAATTTGTGC	miRNA	ssc-miR-10a-5p	mature	known	non-templated	pig	ssc-miR-10a-5p	NA	NA	NA	NA	NA	NA
TACCCTGTAGATCCGAATTTGTGT	miRNA	ssc-miR-10a-5p	mature	known	templated	pig	ssc-miR-10a-5p	ssc-mir-10a	MI0013097	NA	NA	NA	NA
TACCCTGTAGATCCGAATTTGTT	miRNA	ssc-miR-10a-5p	mature	known	non-templated	pig	ssc-miR-10a-5p	NA	NA	NA	NA	NA	NA
TACTAGACTGAAGCTCCTTGAGG	miRNA	ssc-miR-151-3p	mature	known	templated	pig	ssc-miR-151-3p	ssc-mir-151	MI0013097	NA	NA	NA	NA
TACTCCAGCCTGGGCAACATAGCGAGACCCCGTCTCTT	miRNA	ssc-miR-1285	mature	known	templated	pig	ssc-miR-1285	ssc-mir-1285	MI0002412	NA	NA	NA	ENST00000384870,gene_biotype:processed_transcript,gene_symbol:MIR92A2
TACTGCAGAGAGTGGCAATCATG	miRNA	ENSSSCG00000025302	precursor	pig predicted	non-templated	pig	NA	ENSSSCG00000025302	MI0005056	NA	NA	NA	ENST00000384871
TAGAAGACTAGTGATTTTGTTGTT	miRNA	hsa-mir-7-1	precursor	novel	templated	human	NA	NA	MI0013120	NA	NA	NA	ENST00000362317,gene_biotype:lincRNA,gene_symbol:MIR365B
TAGACTGAAGCTCCTTGAGA	miRNA	ssc-miR-151-3p	mature	known	non-templated	pig	ssc-miR-151-3p	NA		NA	NA	NA	NA
TAGACTGAAGCTCCTTGAGG	miRNA	ssc-miR-151-3p	mature	known	templated	pig	ssc-miR-151-3p	ssc-mir-151	MI0002412	NA	NA	NA	ENST00000384870,gene_biotype:processed_transcript,gene_symbol:MIR92A2
TAGACTGAAGCTCCTTGAGGA	miRNA	ssc-miR-151-3p	mature	known	templated	pig	ssc-miR-151-3p	ssc-mir-151	MI0002423	NA	NA	NA	ENST00000362279,gene_biotype:processed_transcript,gene_symbol:MIR17HG
TAGACTGAAGCTCCTTGAGGAA	miRNA	ssc-miR-151-3p	mature	known	non-templated	pig	ssc-miR-151-3p	NA		NA	NA	NA	NA
TAGACTGAAGCTCCTTGAGGT	miRNA	ssc-miR-151-3p	mature	known	non-templated	pig	ssc-miR-151-3p	NA		NA	NA	NA	NA
TAGCACCATCTGAAAT	miRNA	ssc-miR-29a	mature	known	templated	pig	ssc-miR-29a	ssc-mir-29a	MI0002423	NA	NA	NA	ENST00000362279,gene_biotype:processed_transcript,gene_symbol:MIR17HG
TAGCACCATCTGAAATC	miRNA	ssc-miR-29a	mature	known	templated	pig	ssc-miR-29a	ssc-mir-29a	MI0002418	NA	NA	NA	NA
TAGCACCATCTGAAATCGGT	miRNA	ssc-miR-29a	mature	known	templated	pig	ssc-miR-29a	ssc-mir-29a	MI0013101	NA	NA	NA	ENST00000385043,gene_biotype:sense_intronic,gene_symbol:MIR10A
TAGCACCATCTGAAATCGGTT	miRNA	ssc-miR-29a	mature	known	templated	pig	ssc-miR-29a	ssc-mir-29a	MI0013106	NA	NA	NA	NA
TAGCACCATCTGAAATCGGTTA	miRNA	ssc-miR-29a	mature	known	templated	pig	ssc-miR-29a	ssc-mir-29a	MI0013106	NA	NA	NA	NA
TAGCAGCACATCATGGTTTACA	miRNA	ssc-miR-15b	mature	known	templated	pig	ssc-miR-15b	ssc-mir-15b	MI0013106	NA	NA	NA	NA
TAGCAGCACGTAAATATTGG	miRNA	ssc-miR-16	mature	known	templated	pig	ssc-miR-16	ssc-mir-16-2	MI0013106	NA	NA	NA	NA
TAGCAGCACGTAAATATTGGC	miRNA	ssc-miR-16	mature	known	templated	pig	ssc-miR-16	ssc-mir-16-2	MI0013106	NA	NA	NA	NA
TAGCAGCACGTAAATATTGGCG	miRNA	ssc-miR-16	mature	known	templated	pig	ssc-miR-16	ssc-mir-16-2	MI0002420	NA	NA	NA	NA
TAGCAGCACGTAAATATTGGCGT	miRNA	ssc-miR-16	mature	known	templated	pig	ssc-miR-16	ssc-mir-16-2	MI0013108	NA	NA	NA	NA
TAGCAGCGGGAACAGTACC	miRNA	ssc-miR-503	mature	known	non-templated	pig	ssc-miR-503	NA		NA	NA	NA	NA
TAGCAGCGGGAACAGTACT	miRNA	ssc-miR-503	mature	known	templated	pig	ssc-miR-503	ssc-mir-503	MI0013108	NA	NA	NA	NA
TAGCAGCGGGAACAGTACTA	miRNA	ssc-miR-503	mature	known	non-templated	pig	ssc-miR-503	NA		NA	NA	NA	NA
TAGCAGCGGGAACAGTACTG	miRNA	ssc-miR-503	mature	known	templated	pig	ssc-miR-503	ssc-mir-503	MI0013128	NA	NA	NA	NA
TAGCAGCGGGAACAGTACTGA	miRNA	ssc-miR-503	mature	known	non-templated	pig	ssc-miR-503	NA		NA	NA	NA	NA
TAGCAGCGGGAACAGTACTGAAA	miRNA	bta-miR-503-5p	mature	novel	non-templated	cattle	bta-miR-503-5p	NA		NA	NA	NA	NA
TAGCAGCGGGAACAGTACTGC	miRNA	ssc-miR-503	mature	known	templated	pig	ssc-miR-503	ssc-mir-503	MI0013128	NA	NA	NA	NA
TAGCAGCGGGAACAGTACTGCA	miRNA	ssc-miR-503	mature	known	templated	pig	ssc-miR-503	ssc-mir-503	MI0013128	NA	NA	NA	NA
TAGCAGCGGGAACAGTACTGCAG	miRNA	ssc-miR-503	mature	known	templated	pig	ssc-miR-503	ssc-mir-503	MI0013114	NA	NA	NA	NA
TAGCAGCGGGAACAGTACTGCAGA	miRNA	ssc-miR-503	mature	known	non-templated	pig	ssc-miR-503	NA	NA	NA	NA	NA	NA
TAGCAGCGGGAACAGTACTGCAGT	miRNA	ssc-miR-503	mature	known	templated	pig	ssc-miR-503	ssc-mir-503	MI0013114	NA	NA	NA	NA
TAGCAGCGGGAACAGTACTGT	miRNA	ssc-miR-503	mature	known	non-templated	pig	ssc-miR-503	NA	NA	NA	NA	NA	NA
TAGCATATCAGACTGATGTTGAC	miRNA	hsa-mir-21	precursor	novel	templated	human	NA	NA	MI0010679	NA	NA	NA	NA
TAGCCACTGTACTCCAGCCTGGGCAACATAGCGAGACCCCGTCTCTT	miRNA	ssc-miR-1285	mature	known	templated	pig	ssc-miR-1285	ssc-mir-1285	MI0013114	NA	NA	NA	NA
TAGCCAGTTTGGGAAGAATG	miRNA	ssc-mir-7857	precursor	known	non-templated	pig	NA	ssc-mir-7857	MI0013124	NA	NA	NA	ENST00000385233,gene_biotype:processed_transcript,gene_symbol:MIR17HG
[truncated: 950 more rows]

## Sheet: miRNAs_mature
seq	type	mixed	miRNA.type	miRNA_status	templated	species	mature_ssc_bta_hsa	precursor_ssc_bta_hsa
CACAGTGAACCGGTCTCTTA	miRNA	ssc-miR-128	mature	known	non-templated	pig	ssc-miR-128	NA
CACAGTGAACCGGTCTCTTC	miRNA	ssc-miR-128	mature	known	non-templated	pig	ssc-miR-128	NA
CACAGTGAACCGGTCTCTTG	miRNA	ssc-miR-128	mature	known	non-templated	pig	ssc-miR-128	NA
CACAGTGAACCGGTCTCTTTA	miRNA	ssc-miR-128	mature	known	non-templated	pig	ssc-miR-128	NA
CACAGTGAACCGGTCTCTTTG	miRNA	ssc-miR-128	mature	known	non-templated	pig	ssc-miR-128	NA
TCACAGTGAACCGGTCTCTC	miRNA	ssc-miR-128	mature	known	non-templated	pig	ssc-miR-128	NA
TCACAGTGAACCGGTCTCTTA	miRNA	ssc-miR-128	mature	known	non-templated	pig	ssc-miR-128	NA
TCACAGTGAACCGGTCTCTTAA	miRNA	ssc-miR-128	mature	known	non-templated	pig	ssc-miR-128	NA
TCACAGTGAACCGGTCTCTTAT	miRNA	ssc-miR-128	mature	known	non-templated	pig	ssc-miR-128	NA
TCACAGTGAACCGGTCTCTTC	miRNA	ssc-miR-128	mature	known	non-templated	pig	ssc-miR-128	NA
TCACAGTGAACCGGTCTCTTG	miRNA	ssc-miR-128	mature	known	non-templated	pig	ssc-miR-128	NA
AAAAGCTGGGTTGAGAGGGCGAAAT	miRNA	ssc-miR-320	mature	known	non-templated	pig	ssc-miR-320	NA
AAAAGCTGGGTTGAGAGGGCGAAC	miRNA	ssc-miR-320	mature	known	non-templated	pig	ssc-miR-320	NA
AAAAGCTGGGTTGAGAGGGCGAAG	miRNA	ssc-miR-320	mature	known	non-templated	pig	ssc-miR-320	NA
AAAAGCTGGGTTGAGAGGGCGAAT	miRNA	ssc-miR-320	mature	known	non-templated	pig	ssc-miR-320	NA
AAAAGCTGGGTTGAGAGGGCGAC	miRNA	ssc-miR-320	mature	known	non-templated	pig	ssc-miR-320	NA
AAAAGCTGGGTTGAGAGGGCGAG	miRNA	ssc-miR-320	mature	known	non-templated	pig	ssc-miR-320	NA
AAAAGCTGGGTTGAGAGGGCGAT	miRNA	ssc-miR-320	mature	known	non-templated	pig	ssc-miR-320	NA
AAAAGCTGGGTTGAGAGGGCGATT	miRNA	ssc-miR-320	mature	known	non-templated	pig	ssc-miR-320	NA
AAAAGCTGGGTTGAGAGGGCGC	miRNA	ssc-miR-320	mature	known	non-templated	pig	ssc-miR-320	NA
AAAAGCTGGGTTGAGAGGGCGG	miRNA	ssc-miR-320	mature	known	non-templated	pig	ssc-miR-320	NA
AAAAGCTGGGTTGAGAGGGCGT	miRNA	ssc-miR-320	mature	known	non-templated	pig	ssc-miR-320	NA
AAAAGTGCTTACAGTGCAGGTAGA	miRNA	ssc-miR-106a	mature	known	non-templated	pig	ssc-miR-106a	NA
AAACCCGTAGATCCGATCTTGC	miRNA	ssc-miR-99a	mature	known	non-templated	pig	ssc-miR-99a	NA
AAAGCTGGGTTGAGAGGGCGAAG	miRNA	ssc-miR-320	mature	known	non-templated	pig	ssc-miR-320	NA
AAAGCTGGGTTGAGAGGGCGAAT	miRNA	ssc-miR-320	mature	known	non-templated	pig	ssc-miR-320	NA
AAAGCTGGGTTGAGAGGGCGAT	miRNA	ssc-miR-320	mature	known	non-templated	pig	ssc-miR-320	NA
AAAGCTGGGTTGAGAGGGCGT	miRNA	ssc-miR-320	mature	known	non-templated	pig	ssc-miR-320	NA
AAAGTGCTTACAGTGCAGGTAA	miRNA	ssc-miR-106a	mature	known	non-templated	pig	ssc-miR-106a	NA
AAAGTGCTTACAGTGCAGGTAGA	miRNA	ssc-miR-106a	mature	known	non-templated	pig	ssc-miR-106a	NA
AAAGTGCTTATAGTGCAGGTAA	miRNA	ssc-miR-20a	mature	known	non-templated	pig	ssc-miR-20a	NA
AAAGTTCTGAGACACTCCGACC	miRNA	ssc-miR-148a-5p	mature	known	non-templated	pig	ssc-miR-148a-5p	NA
AACATTCAACGCTGTCGGTGAGA	miRNA	ssc-miR-181a	mature	known	non-templated	pig	ssc-miR-181a	NA
AACATTCAACGCTGTCGGTGAGC	miRNA	ssc-miR-181a	mature	known	non-templated	pig	ssc-miR-181a	NA
AACCCGTAGATCCGATCTTGA	miRNA	ssc-miR-99a	mature	known	non-templated	pig	ssc-miR-99a	NA
AACCCGTAGATCCGATCTTGC	miRNA	ssc-miR-99a	mature	known	non-templated	pig	ssc-miR-99a	NA
AACCCGTAGATCCGATCTTGG	miRNA	ssc-miR-99a	mature	known	non-templated	pig	ssc-miR-99a	NA
AACCCGTAGATCCGATCTTGTA	miRNA	ssc-miR-99a	mature	known	non-templated	pig	ssc-miR-99a	NA
AACCCGTAGATCCGATCTTGTAA	miRNA	ssc-miR-99a	mature	known	non-templated	pig	ssc-miR-99a	NA
AACCCGTAGATCCGATCTTGTGA	miRNA	ssc-miR-99a	mature	known	non-templated	pig	ssc-miR-99a	NA
AACCCGTAGATCCGATCTTGTGAA	miRNA	ssc-miR-99a	mature	known	non-templated	pig	ssc-miR-99a	NA
AACCCGTAGATCCGATCTTGTGC	miRNA	ssc-miR-99a	mature	known	non-templated	pig	ssc-miR-99a	NA
AACCCGTAGATCCGATCTTGTGT	miRNA	ssc-miR-99a	mature	known	non-templated	pig	ssc-miR-99a	NA
AACGGAATCCCAAAAGCAGCA	miRNA	ssc-miR-191	mature	known	non-templated	pig	ssc-miR-191	NA
AACGGAATCCCAAAAGCAGCC	miRNA	ssc-miR-191	mature	known	non-templated	pig	ssc-miR-191	NA
AACGGAATCCCAAAAGCAGCTA	miRNA	ssc-miR-191	mature	known	non-templated	pig	ssc-miR-191	NA
AACGGAATCCCAAAAGCAGCTGA	miRNA	ssc-miR-191	mature	known	non-templated	pig	ssc-miR-191	NA
AACGGAATCCCAAAAGCAGCTT	miRNA	ssc-miR-191	mature	known	non-templated	pig	ssc-miR-191	NA
AACTGTACTCCAGCCTGGGCAACATAGCGAGACCCCGTCTCTT	miRNA	ssc-miR-1285	mature	known	non-templated	pig	ssc-miR-1285	NA
AAGCTCGGTCTGAGGCCCCTCAGA	miRNA	ssc-miR-423-3p	mature	known	non-templated	pig	ssc-miR-423-3p	NA
AAGCTCGGTCTGAGGCCCCTCAGC	miRNA	ssc-miR-423-3p	mature	known	non-templated	pig	ssc-miR-423-3p	NA
AAGCTCGGTCTGAGGCCCCTCAGG	miRNA	ssc-miR-423-3p	mature	known	non-templated	pig	ssc-miR-423-3p	NA
AAGCTCGGTCTGAGGCCCCTCAGTA	miRNA	ssc-miR-423-3p	mature	known	non-templated	pig	ssc-miR-423-3p	NA
AAGCTCGGTCTGAGGCCCCTT	miRNA	ssc-miR-423-3p	mature	known	non-templated	pig	ssc-miR-423-3p	NA
AAGCTGCCAGTTGAAGAACC	miRNA	ssc-miR-22-3p	mature	known	non-templated	pig	ssc-miR-22-3p	NA
AAGCTGCCAGTTGAAGAACTGA	miRNA	ssc-miR-22-3p	mature	known	non-templated	pig	ssc-miR-22-3p	NA
AAGCTGCCAGTTGAAGAACTGC	miRNA	ssc-miR-22-3p	mature	known	non-templated	pig	ssc-miR-22-3p	NA
AAGCTGCCAGTTGAAGAACTGG	miRNA	ssc-miR-22-3p	mature	known	non-templated	pig	ssc-miR-22-3p	NA
AAGCTGCCAGTTGAAGAACTGTA	miRNA	ssc-miR-22-3p	mature	known	non-templated	pig	ssc-miR-22-3p	NA
AAGGAGCTCACAGTCTATTGAA	miRNA	ssc-miR-28-5p	mature	known	non-templated	pig	ssc-miR-28-5p	NA
AAGGAGCTCACAGTCTATTGAGA	miRNA	ssc-miR-28-5p	mature	known	non-templated	pig	ssc-miR-28-5p	NA
AAGTGGTTTTACCCTATGGTAG	miRNA	ssc-miR-140-5p	mature	known	non-templated	pig	ssc-miR-140-5p	NA
AATACTGTCTGGTAATGCCGA	miRNA	ssc-miR-429	mature	known	non-templated	pig	ssc-miR-429	NA
AATACTGTCTGGTAATGCCGC	miRNA	ssc-miR-429	mature	known	non-templated	pig	ssc-miR-429	NA
AATAGCCACTGTACTCCAGCCTGGGCAACATAGCGAGACCCCGTCTCTA	miRNA	ssc-miR-1285	mature	known	non-templated	pig	ssc-miR-1285	NA
AATAGCCACTGTACTCCAGCCTGGGCAACATAGCGAGACCCCGTCTCTC	miRNA	ssc-miR-1285	mature	known	non-templated	pig	ssc-miR-1285	NA
AATAGCCACTGTACTCCAGCCTGGGCAACATAGCGAGACCCCGTCTCTG	miRNA	ssc-miR-1285	mature	known	non-templated	pig	ssc-miR-1285	NA
AATAGCCACTGTACTCCAGCCTGGGCAACATAGCGAGACCCCGTCTCTTA	miRNA	ssc-miR-1285	mature	known	non-templated	pig	ssc-miR-1285	NA
AATGACACGATCACTCCCGTTGAGA	miRNA	ssc-miR-425-5p	mature	known	non-templated	pig	ssc-miR-425-5p	NA
AATGACACGATCACTCCCGTTGAGC	miRNA	ssc-miR-425-5p	mature	known	non-templated	pig	ssc-miR-425-5p	NA
ACAGTACTGTGATAACTGAAA	miRNA	ssc-miR-101	mature	known	non-templated	pig	ssc-miR-101	NA
ACCACAGGGTAGAACCACGGACG	miRNA	ssc-miR-140-3p	mature	known	non-templated	pig	ssc-miR-140-3p	NA
ACCACAGGGTAGAACCACGGAT	miRNA	ssc-miR-140-3p	mature	known	non-templated	pig	ssc-miR-140-3p	NA
ACCCGTAGAACCGACCTTGCA	miRNA	ssc-miR-99b	mature	known	non-templated	pig	ssc-miR-99b	NA
ACCCGTAGATCCGATCTTGC	miRNA	ssc-miR-99a	mature	known	non-templated	pig	ssc-miR-99a	NA
ACCCGTAGATCCGATCTTGG	miRNA	ssc-miR-99a	mature	known	non-templated	pig	ssc-miR-99a	NA
ACCCGTAGATCCGATCTTGTGA	miRNA	ssc-miR-99a	mature	known	non-templated	pig	ssc-miR-99a	NA
ACCCGTAGATCCGATCTTGTGT	miRNA	ssc-miR-99a	mature	known	non-templated	pig	ssc-miR-99a	NA
ACCCTGTAGAACCGAATTTGA	miRNA	ssc-miR-10b	mature	known	non-templated	pig	ssc-miR-10b	NA
ACCCTGTAGAACCGAATTTGC	miRNA	ssc-miR-10b	mature	known	non-templated	pig	ssc-miR-10b	NA
ACCCTGTAGAACCGAATTTGTA	miRNA	ssc-miR-10b	mature	known	non-templated	pig	ssc-miR-10b	NA
ACCCTGTAGAACCGAATTTGTT	miRNA	ssc-miR-10b	mature	known	non-templated	pig	ssc-miR-10b	NA
ACCCTGTAGATCCGAATC	miRNA	ssc-miR-10a-5p	mature	known	non-templated	pig	ssc-miR-10a-5p	NA
ACCCTGTAGATCCGAATTTGA	miRNA	ssc-miR-10a-5p	mature	known	non-templated	pig	ssc-miR-10a-5p	NA
ACCCTGTAGATCCGAATTTGC	miRNA	ssc-miR-10a-5p	mature	known	non-templated	pig	ssc-miR-10a-5p	NA
ACCCTGTAGATCCGAATTTGG	miRNA	ssc-miR-10a-5p	mature	known	non-templated	pig	ssc-miR-10a-5p	NA
ACCCTGTAGATCCGAATTTGTA	miRNA	ssc-miR-10a-5p	mature	known	non-templated	pig	ssc-miR-10a-5p	NA
ACCCTGTAGATCCGAATTTGTT	miRNA	ssc-miR-10a-5p	mature	known	non-templated	pig	ssc-miR-10a-5p	NA
ACGTTGGCTCTGGTGGTGATGT	miRNA	ssc-miR-1306-3p	mature	known	non-templated	pig	ssc-miR-1306-3p	NA
ACTAGATTGTGAGCTCCTGGAA	miRNA	ssc-miR-28-3p	mature	known	non-templated	pig	ssc-miR-28-3p	NA
ACTCAAACTGTGGGGA	miRNA	ssc-miR-371-5p	mature	known	non-templated	pig	ssc-miR-371-5p	NA
ACTCAAACTGTGGGGC	miRNA	ssc-miR-371-5p	mature	known	non-templated	pig	ssc-miR-371-5p	NA
ACTCAAACTGTGGGGGA	miRNA	ssc-miR-371-5p	mature	known	non-templated	pig	ssc-miR-371-5p	NA
ACTCAAACTGTGGGGGCAA	miRNA	ssc-miR-371-5p	mature	known	non-templated	pig	ssc-miR-371-5p	NA
ACTCAAACTGTGGGGGCACA	miRNA	ssc-miR-371-5p	mature	known	non-templated	pig	ssc-miR-371-5p	NA
ACTCAAACTGTGGGGGCACC	miRNA	ssc-miR-371-5p	mature	known	non-templated	pig	ssc-miR-371-5p	NA
ACTCAAACTGTGGGGGCACG	miRNA	ssc-miR-371-5p	mature	known	non-templated	pig	ssc-miR-371-5p	NA
ACTCAAACTGTGGGGGCACTA	miRNA	ssc-miR-371-5p	mature	known	non-templated	pig	ssc-miR-371-5p	NA
ACTCAAACTGTGGGGGCACTC	miRNA	ssc-miR-371-5p	mature	known	non-templated	pig	ssc-miR-371-5p	NA
ACTCAAACTGTGGGGGCACTG	miRNA	ssc-miR-371-5p	mature	known	non-templated	pig	ssc-miR-371-5p	NA
ACTCAAACTGTGGGGGCACTTA	miRNA	ssc-miR-371-5p	mature	known	non-templated	pig	ssc-miR-371-5p	NA
ACTCAAACTGTGGGGGCACTTAA	miRNA	ssc-miR-371-5p	mature	known	non-templated	pig	ssc-miR-371-5p	NA
ACTCAAACTGTGGGGGCACTTAAA	miRNA	ssc-miR-371-5p	mature	known	non-templated	pig	ssc-miR-371-5p	NA
ACTCAAACTGTGGGGGCACTTAAAA	miRNA	ssc-miR-371-5p	mature	known	non-templated	pig	ssc-miR-371-5p	NA
ACTCAAACTGTGGGGGCACTTAAAG	miRNA	ssc-miR-371-5p	mature	known	non-templated	pig	ssc-miR-371-5p	NA
ACTCAAACTGTGGGGGCACTTAAAT	miRNA	ssc-miR-371-5p	mature	known	non-templated	pig	ssc-miR-371-5p	NA
ACTCAAACTGTGGGGGCACTTAAC	miRNA	ssc-miR-371-5p	mature	known	non-templated	pig	ssc-miR-371-5p	NA
ACTCAAACTGTGGGGGCACTTAAG	miRNA	ssc-miR-371-5p	mature	known	non-templated	pig	ssc-miR-371-5p	NA
ACTCAAACTGTGGGGGCACTTAAGA	miRNA	ssc-miR-371-5p	mature	known	non-templated	pig	ssc-miR-371-5p	NA
ACTCAAACTGTGGGGGCACTTAAT	miRNA	ssc-miR-371-5p	mature	known	non-templated	pig	ssc-miR-371-5p	NA
ACTCAAACTGTGGGGGCACTTAC	miRNA	ssc-miR-371-5p	mature	known	non-templated	pig	ssc-miR-371-5p	NA
ACTCAAACTGTGGGGGCACTTACA	miRNA	ssc-miR-371-5p	mature	known	non-templated	pig	ssc-miR-371-5p	NA
ACTCAAACTGTGGGGGCACTTAG	miRNA	ssc-miR-371-5p	mature	known	non-templated	pig	ssc-miR-371-5p	NA
ACTCAAACTGTGGGGGCACTTAGA	miRNA	ssc-miR-371-5p	mature	known	non-templated	pig	ssc-miR-371-5p	NA
ACTCAAACTGTGGGGGCACTTAGT	miRNA	ssc-miR-371-5p	mature	known	non-templated	pig	ssc-miR-371-5p	NA
ACTCAAACTGTGGGGGCACTTAT	miRNA	ssc-miR-371-5p	mature	known	non-templated	pig	ssc-miR-371-5p	NA
ACTCAAACTGTGGGGGCACTTCA	miRNA	ssc-miR-371-5p	mature	known	non-templated	pig	ssc-miR-371-5p	NA
ACTCAAACTGTGGGGGCACTTCG	miRNA	ssc-miR-371-5p	mature	known	non-templated	pig	ssc-miR-371-5p	NA
ACTCAAACTGTGGGGGCACTTCT	miRNA	ssc-miR-371-5p	mature	known	non-templated	pig	ssc-miR-371-5p	NA
ACTCAAACTGTGGGGGCACTTG	miRNA	ssc-miR-371-5p	mature	known	non-templated	pig	ssc-miR-371-5p	NA
ACTCAAACTGTGGGGGCACTTGA	miRNA	ssc-miR-371-5p	mature	known	non-templated	pig	ssc-miR-371-5p	NA
ACTCAAACTGTGGGGGCACTTGAA	miRNA	ssc-miR-371-5p	mature	known	non-templated	pig	ssc-miR-371-5p	NA
ACTCAAACTGTGGGGGCACTTGC	miRNA	ssc-miR-371-5p	mature	known	non-templated	pig	ssc-miR-371-5p	NA
ACTCAAACTGTGGGGGCACTTGT	miRNA	ssc-miR-371-5p	mature	known	non-templated	pig	ssc-miR-371-5p	NA
ACTCAAACTGTGGGGGCACTTTA	miRNA	ssc-miR-371-5p	mature	known	non-templated	pig	ssc-miR-371-5p	NA
ACTCAAACTGTGGGGGCACTTTAA	miRNA	ssc-miR-371-5p	mature	known	non-templated	pig	ssc-miR-371-5p	NA
ACTCAAACTGTGGGGGCACTTTAAA	miRNA	ssc-miR-371-5p	mature	known	non-templated	pig	ssc-miR-371-5p	NA
ACTCAAACTGTGGGGGCACTTTAAAA	miRNA	ssc-miR-371-5p	mature	known	non-templated	pig	ssc-miR-371-5p	NA
ACTCAAACTGTGGGGGCACTTTAAAAA	miRNA	ssc-miR-371-5p	mature	known	non-templated	pig	ssc-miR-371-5p	NA
ACTCAAACTGTGGGGGCACTTTAAAC	miRNA	ssc-miR-371-5p	mature	known	non-templated	pig	ssc-miR-371-5p	NA
ACTCAAACTGTGGGGGCACTTTAAAG	miRNA	ssc-miR-371-5p	mature	known	non-templated	pig	ssc-miR-371-5p	NA
ACTCAAACTGTGGGGGCACTTTAAAT	miRNA	ssc-miR-371-5p	mature	known	non-templated	pig	ssc-miR-371-5p	NA
ACTCAAACTGTGGGGGCACTTTAAC	miRNA	ssc-miR-371-5p	mature	known	non-templated	pig	ssc-miR-371-5p	NA
ACTCAAACTGTGGGGGCACTTTAAG	miRNA	ssc-miR-371-5p	mature	known	non-templated	pig	ssc-miR-371-5p	NA
ACTCAAACTGTGGGGGCACTTTAAGA	miRNA	ssc-miR-371-5p	mature	known	non-templated	pig	ssc-miR-371-5p	NA
ACTCAAACTGTGGGGGCACTTTAAT	miRNA	ssc-miR-371-5p	mature	known	non-templated	pig	ssc-miR-371-5p	NA
ACTCAAACTGTGGGGGCACTTTAC	miRNA	ssc-miR-371-5p	mature	known	non-templated	pig	ssc-miR-371-5p	NA
ACTCAAACTGTGGGGGCACTTTAG	miRNA	ssc-miR-371-5p	mature	known	non-templated	pig	ssc-miR-371-5p	NA
ACTCAAACTGTGGGGGCACTTTAGA	miRNA	ssc-miR-371-5p	mature	known	non-templated	pig	ssc-miR-371-5p	NA
ACTCAAACTGTGGGGGCACTTTAGC	miRNA	ssc-miR-371-5p	mature	known	non-templated	pig	ssc-miR-371-5p	NA
ACTCAAACTGTGGGGGCACTTTAGT	miRNA	ssc-miR-371-5p	mature	known	non-templated	pig	ssc-miR-371-5p	NA
ACTCAAACTGTGGGGGCACTTTAT	miRNA	ssc-miR-371-5p	mature	known	non-templated	pig	ssc-miR-371-5p	NA
ACTCAAACTGTGGGGGCACTTTATT	miRNA	ssc-miR-371-5p	mature	known	non-templated	pig	ssc-miR-371-5p	NA
ACTCAAACTGTGGGGGCACTTTCA	miRNA	ssc-miR-371-5p	mature	known	non-templated	pig	ssc-miR-371-5p	NA
ACTCAAACTGTGGGGGCACTTTCAA	miRNA	ssc-miR-371-5p	mature	known	non-templated	pig	ssc-miR-371-5p	NA
ACTCAAACTGTGGGGGCACTTTCAAA	miRNA	ssc-miR-371-5p	mature	known	non-templated	pig	ssc-miR-371-5p	NA
ACTCAAACTGTGGGGGCACTTTCAAAA	miRNA	ssc-miR-371-5p	mature	known	non-templated	pig	ssc-miR-371-5p	NA
ACTCAAACTGTGGGGGCACTTTCAAC	miRNA	ssc-miR-371-5p	mature	known	non-templated	pig	ssc-miR-371-5p	NA
ACTCAAACTGTGGGGGCACTTTCAAG	miRNA	ssc-miR-371-5p	mature	known	non-templated	pig	ssc-miR-371-5p	NA
ACTCAAACTGTGGGGGCACTTTCAAT	miRNA	ssc-miR-371-5p	mature	known	non-templated	pig	ssc-miR-371-5p	NA
ACTCAAACTGTGGGGGCACTTTCAC	miRNA	ssc-miR-371-5p	mature	known	non-templated	pig	ssc-miR-371-5p	NA
ACTCAAACTGTGGGGGCACTTTCAG	miRNA	ssc-miR-371-5p	mature	known	non-templated	pig	ssc-miR-371-5p	NA
ACTCAAACTGTGGGGGCACTTTCAGA	miRNA	ssc-miR-371-5p	mature	known	non-templated	pig	ssc-miR-371-5p	NA
ACTCAAACTGTGGGGGCACTTTCAT	miRNA	ssc-miR-371-5p	mature	known	non-templated	pig	ssc-miR-371-5p	NA
ACTCAAACTGTGGGGGCACTTTCC	miRNA	ssc-miR-371-5p	mature	known	non-templated	pig	ssc-miR-371-5p	NA
ACTCAAACTGTGGGGGCACTTTCG	miRNA	ssc-miR-371-5p	mature	known	non-templated	pig	ssc-miR-371-5p	NA
ACTCAAACTGTGGGGGCACTTTCGA	miRNA	ssc-miR-371-5p	mature	known	non-templated	pig	ssc-miR-371-5p	NA
ACTCAAACTGTGGGGGCACTTTCGT	miRNA	ssc-miR-371-5p	mature	known	non-templated	pig	ssc-miR-371-5p	NA
ACTCAAACTGTGGGGGCACTTTG	miRNA	ssc-miR-371-5p	mature	known	non-templated	pig	ssc-miR-371-5p	NA
ACTCAAACTGTGGGGGCACTTTGA	miRNA	ssc-miR-371-5p	mature	known	non-templated	pig	ssc-miR-371-5p	NA
ACTCAAACTGTGGGGGCACTTTGAA	miRNA	ssc-miR-371-5p	mature	known	non-templated	pig	ssc-miR-371-5p	NA
ACTCAAACTGTGGGGGCACTTTGAAT	miRNA	ssc-miR-371-5p	mature	known	non-templated	pig	ssc-miR-371-5p	NA
ACTCAAACTGTGGGGGCACTTTGAT	miRNA	ssc-miR-371-5p	mature	known	non-templated	pig	ssc-miR-371-5p	NA
ACTCAAACTGTGGGGGCACTTTGC	miRNA	ssc-miR-371-5p	mature	known	non-templated	pig	ssc-miR-371-5p	NA
ACTCAAACTGTGGGGGCACTTTGG	miRNA	ssc-miR-371-5p	mature	known	non-templated	pig	ssc-miR-371-5p	NA
ACTCAAACTGTGGGGGCACTTTGT	miRNA	ssc-miR-371-5p	mature	known	non-templated	pig	ssc-miR-371-5p	NA
ACTCAAACTGTGGGGGCACTTTT	miRNA	ssc-miR-371-5p	mature	known	non-templated	pig	ssc-miR-371-5p	NA
ACTCAAACTGTGGGGGCACTTTTA	miRNA	ssc-miR-371-5p	mature	known	non-templated	pig	ssc-miR-371-5p	NA
ACTCAAACTGTGGGGGCACTTTTG	miRNA	ssc-miR-371-5p	mature	known	non-templated	pig	ssc-miR-371-5p	NA
ACTCAAACTGTGGGGGCACTTTTT	miRNA	ssc-miR-371-5p	mature	known	non-templated	pig	ssc-miR-371-5p	NA
ACTCAAACTGTGGGGGCAT	miRNA	ssc-miR-371-5p	mature	known	non-templated	pig	ssc-miR-371-5p	NA
ACTCAAACTGTGGGGGCG	miRNA	ssc-miR-371-5p	mature	known	non-templated	pig	ssc-miR-371-5p	NA
ACTCAAACTGTGGGGGCT	miRNA	ssc-miR-371-5p	mature	known	non-templated	pig	ssc-miR-371-5p	NA
ACTCAAACTGTGGGGGT	miRNA	ssc-miR-371-5p	mature	known	non-templated	pig	ssc-miR-371-5p	NA
ACTCAAACTGTGGGGT	miRNA	ssc-miR-371-5p	mature	known	non-templated	pig	ssc-miR-371-5p	NA
ACTCGGCGTGGCGTCGGTCGC	miRNA	ssc-miR-1307	mature	known	non-templated	pig	ssc-miR-1307	NA
ACTCGGCGTGGCGTCGGTCGTA	miRNA	ssc-miR-1307	mature	known	non-templated	pig	ssc-miR-1307	NA
ACTCGGCGTGGCGTCGGTCGTGA	miRNA	ssc-miR-1307	mature	known	non-templated	pig	ssc-miR-1307	NA
ACTCGGCGTGGCGTCGGTCGTGC	miRNA	ssc-miR-1307	mature	known	non-templated	pig	ssc-miR-1307	NA
ACTCGGCGTGGCGTCGGTCGTGGA	miRNA	ssc-miR-1307	mature	known	non-templated	pig	ssc-miR-1307	NA
ACTCGGCGTGGCGTCGGTCGTGGAA	miRNA	ssc-miR-1307	mature	known	non-templated	pig	ssc-miR-1307	NA
ACTCGGCGTGGCGTCGGTCGTGGAAA	miRNA	ssc-miR-1307	mature	known	non-templated	pig	ssc-miR-1307	NA
ACTCGGCGTGGCGTCGGTCGTGT	miRNA	ssc-miR-1307	mature	known	non-templated	pig	ssc-miR-1307	NA
ACTGGACTTGGAGTCAGAAGC	miRNA	ssc-miR-378b-3p	mature	known	non-templated	pig	ssc-miR-378b-3p	NA
ACTGGACTTGGAGTCAGAAGCC	miRNA	ssc-miR-378b-3p	mature	known	non-templated	pig	ssc-miR-378b-3p	NA
ACTGGACTTGGAGTCAGAAGGA	miRNA	ssc-miR-378	mature	known	non-templated	pig	ssc-miR-378	NA
ACTGGACTTGGAGTCAGAAGGAA	miRNA	ssc-miR-378	mature	known	non-templated	pig	ssc-miR-378	NA
ACTGGACTTGGAGTCAGAAGGCA	miRNA	ssc-miR-378	mature	known	non-templated	pig	ssc-miR-378	NA
ACTGGACTTGGAGTCAGAAGGCAA	miRNA	ssc-miR-378	mature	known	non-templated	pig	ssc-miR-378	NA
ACTGGACTTGGAGTCAGAAGGCAC	miRNA	ssc-miR-378	mature	known	non-templated	pig	ssc-miR-378	NA
ACTGGACTTGGAGTCAGAAGGCAG	miRNA	ssc-miR-378	mature	known	non-templated	pig	ssc-miR-378	NA
ACTGGACTTGGAGTCAGAAGGCAT	miRNA	ssc-miR-378	mature	known	non-templated	pig	ssc-miR-378	NA
ACTGGACTTGGAGTCAGAAGGCG	miRNA	ssc-miR-378	mature	known	non-templated	pig	ssc-miR-378	NA
ACTGGACTTGGAGTCAGAAGGCGA	miRNA	ssc-miR-378	mature	known	non-templated	pig	ssc-miR-378	NA
ACTGGACTTGGAGTCAGAAGGG	miRNA	ssc-miR-378	mature	known	non-templated	pig	ssc-miR-378	NA
ACTGGACTTGGAGTCAGAAGGT	miRNA	ssc-miR-378	mature	known	non-templated	pig	ssc-miR-378	NA
ACTGTACTCCAGCCTGGGCAACATAGCGAGACCCCGTCTCC	miRNA	ssc-miR-1285	mature	known	non-templated	pig	ssc-miR-1285	NA
ACTGTACTCCAGCCTGGGCAACATAGCGAGACCCCGTCTCTA	miRNA	ssc-miR-1285	mature	known	non-templated	pig	ssc-miR-1285	NA
ACTGTACTCCAGCCTGGGCAACATAGCGAGACCCCGTCTCTC	miRNA	ssc-miR-1285	mature	known	non-templated	pig	ssc-miR-1285	NA
ACTGTACTCCAGCCTGGGCAACATAGCGAGACCCCGTCTCTG	miRNA	ssc-miR-1285	mature	known	non-templated	pig	ssc-miR-1285	NA
ACTGTACTCCAGCCTGGGCAACATAGCGAGACCCCGTCTCTGA	miRNA	ssc-miR-1285	mature	known	non-templated	pig	ssc-miR-1285	NA
ACTGTACTCCAGCCTGGGCAACATAGCGAGACCCCGTCTCTTA	miRNA	ssc-miR-1285	mature	known	non-templated	pig	ssc-miR-1285	NA
ACTGTACTCCAGCCTGGGCAACATAGCGAGACCCCGTCTCTTC	miRNA	ssc-miR-1285	mature	known	non-templated	pig	ssc-miR-1285	NA
ACTTGTCCCGGCCTGC	miRNA	ssc-miR-92a	mature	known	non-templated	pig	ssc-miR-92a	NA
AGAGGTAGTAGGTTGCATAGC	miRNA	ssc-let-7d-5p	mature	known	non-templated	pig	ssc-let-7d-5p	NA
AGAGGTAGTAGGTTGCATAGTC	miRNA	ssc-let-7d-5p	mature	known	non-templated	pig	ssc-let-7d-5p	NA
AGCAGCATTGTACAGGGCTATA	miRNA	ssc-miR-107	mature	known	non-templated	pig	ssc-miR-107	NA
AGCAGCATTGTACAGGGCTATGAT	miRNA	ssc-miR-103	mature	known	non-templated	pig	ssc-miR-103	NA
AGCAGCATTGTACAGGGCTATGG	miRNA	ssc-miR-103	mature	known	non-templated	pig	ssc-miR-103	NA
AGCAGCATTGTACAGGGCTATGT	miRNA	ssc-miR-103	mature	known	non-templated	pig	ssc-miR-103	NA
AGCAGCATTGTACAGGGCTATT	miRNA	ssc-miR-107	mature	known	non-templated	pig	ssc-miR-107	NA
AGCAGCGGGAACAGTACTGCAGA	miRNA	ssc-miR-503	mature	known	non-templated	pig	ssc-miR-503	NA
AGCTACATCTGGCTACTGGGTCTCA	miRNA	ssc-miR-222	mature	known	non-templated	pig	ssc-miR-222	NA
AGCTACATCTGGCTACTGGGTCTCC	miRNA	ssc-miR-222	mature	known	non-templated	pig	ssc-miR-222	NA
AGCTACATCTGGCTACTGGGTCTT	miRNA	ssc-miR-222	mature	known	non-templated	pig	ssc-miR-222	NA
AGCTACATTGTCTGCTGGGTTTCT	miRNA	ssc-miR-221-3p	mature	known	non-templated	pig	ssc-miR-221-3p	NA
AGCTACATTGTCTGCTGGGTTTT	miRNA	ssc-miR-221-3p	mature	known	non-templated	pig	ssc-miR-221-3p	NA
AGCTCGGTCTGAGGCCCCTA	miRNA	ssc-miR-423-3p	mature	known	non-templated	pig	ssc-miR-423-3p	NA
AGCTCGGTCTGAGGCCCCTCAA	miRNA	ssc-miR-423-3p	mature	known	non-templated	pig	ssc-miR-423-3p	NA
AGCTCGGTCTGAGGCCCCTCAGA	miRNA	ssc-miR-423-3p	mature	known	non-templated	pig	ssc-miR-423-3p	NA
AGCTCGGTCTGAGGCCCCTCAGAA	miRNA	ssc-miR-423-3p	mature	known	non-templated	pig	ssc-miR-423-3p	NA
AGCTCGGTCTGAGGCCCCTCAGC	miRNA	ssc-miR-423-3p	mature	known	non-templated	pig	ssc-miR-423-3p	NA
AGCTCGGTCTGAGGCCCCTCAGG	miRNA	ssc-miR-423-3p	mature	known	non-templated	pig	ssc-miR-423-3p	NA
AGCTCGGTCTGAGGCCCCTCAGTA	miRNA	ssc-miR-423-3p	mature	known	non-templated	pig	ssc-miR-423-3p	NA
AGCTCGGTCTGAGGCCCCTCAGTAA	miRNA	ssc-miR-423-3p	mature	known	non-templated	pig	ssc-miR-423-3p	NA
AGCTCGGTCTGAGGCCCCTCAGTAG	miRNA	ssc-miR-423-3p	mature	known	non-templated	pig	ssc-miR-423-3p	NA
AGCTCGGTCTGAGGCCCCTCAGTG	miRNA	ssc-miR-423-3p	mature	known	non-templated	pig	ssc-miR-423-3p	NA
AGCTCGGTCTGAGGCCCCTCAGTT	miRNA	ssc-miR-423-3p	mature	known	non-templated	pig	ssc-miR-423-3p	NA
AGCTCGGTCTGAGGCCCCTT	miRNA	ssc-miR-423-3p	mature	known	non-templated	pig	ssc-miR-423-3p	NA
AGCTGCCAGTTGAAGAACTGA	miRNA	ssc-miR-22-3p	mature	known	non-templated	pig	ssc-miR-22-3p	NA
AGCTGCCAGTTGAAGAACTGC	miRNA	ssc-miR-22-3p	mature	known	non-templated	pig	ssc-miR-22-3p	NA
AGCTGCCAGTTGAAGAACTGG	miRNA	ssc-miR-22-3p	mature	known	non-templated	pig	ssc-miR-22-3p	NA
AGCTGCCAGTTGAAGAACTGTA	miRNA	ssc-miR-22-3p	mature	known	non-templated	pig	ssc-miR-22-3p	NA
AGCTTATCAGACTGATGC	miRNA	ssc-miR-21	mature	known	non-templated	pig	ssc-miR-21	NA
AGCTTATCAGACTGATGTTA	miRNA	ssc-miR-21	mature	known	non-templated	pig	ssc-miR-21	NA
AGCTTATCAGACTGATGTTGAA	miRNA	ssc-miR-21	mature	known	non-templated	pig	ssc-miR-21	NA
AGCTTATCAGACTGATGTTGAG	miRNA	ssc-miR-21	mature	known	non-templated	pig	ssc-miR-21	NA
AGCTTATCAGACTGATGTTGAT	miRNA	ssc-miR-21	mature	known	non-templated	pig	ssc-miR-21	NA
AGCTTATCAGACTGATGTTGCC	miRNA	ssc-miR-21	mature	known	non-templated	pig	ssc-miR-21	NA
AGCTTATCAGACTGATGTTGCT	miRNA	ssc-miR-21	mature	known	non-templated	pig	ssc-miR-21	NA
AGCTTATCAGACTGATGTTGG	miRNA	ssc-miR-21	mature	known	non-templated	pig	ssc-miR-21	NA
AGCTTATCAGACTGATGTTGGC	miRNA	ssc-miR-21	mature	known	non-templated	pig	ssc-miR-21	NA
AGCTTATCAGACTGATGTTGGT	miRNA	ssc-miR-21	mature	known	non-templated	pig	ssc-miR-21	NA
AGCTTATCAGACTGATGTTGT	miRNA	ssc-miR-21	mature	known	non-templated	pig	ssc-miR-21	NA
AGCTTATCAGACTGATGTTGTC	miRNA	ssc-miR-21	mature	known	non-templated	pig	ssc-miR-21	NA
AGGAGCTCACAGTCTATTGAGA	miRNA	ssc-miR-28-5p	mature	known	non-templated	pig	ssc-miR-28-5p	NA
AGGCAGTGTAGTTAGCTGAC	miRNA	ssc-miR-34c	mature	known	non-templated	pig	ssc-miR-34c	NA
AGGCAGTGTAGTTAGCTGATA	miRNA	ssc-miR-34c	mature	known	non-templated	pig	ssc-miR-34c	NA
AGGCAGTGTAGTTAGCTGATC	miRNA	ssc-miR-34c	mature	known	non-templated	pig	ssc-miR-34c	NA
AGGCAGTGTAGTTAGCTGATTA	miRNA	ssc-miR-34c	mature	known	non-templated	pig	ssc-miR-34c	NA
AGGCAGTGTAGTTAGCTGATTGA	miRNA	ssc-miR-34c	mature	known	non-templated	pig	ssc-miR-34c	NA
AGGCAGTGTAGTTAGCTGATTGCA	miRNA	ssc-miR-34c	mature	known	non-templated	pig	ssc-miR-34c	NA
AGGCAGTGTAGTTAGCTGATTGT	miRNA	ssc-miR-34c	mature	known	non-templated	pig	ssc-miR-34c	NA
AGGGTTGGGCGGAGGCTTTCA	miRNA	ssc-miR-296-3p	mature	known	non-templated	pig	ssc-miR-296-3p	NA
AGGGTTGGGCGGAGGCTTTCCA	miRNA	ssc-miR-296-3p	mature	known	non-templated	pig	ssc-miR-296-3p	NA
AGGGTTGGGCGGAGGCTTTCCC	miRNA	ssc-miR-296-3p	mature	known	non-templated	pig	ssc-miR-296-3p	NA
AGGGTTGGGCGGAGGCTTTCCG	miRNA	ssc-miR-296-3p	mature	known	non-templated	pig	ssc-miR-296-3p	NA
AGGGTTGGGCGGAGGCTTTCT	miRNA	ssc-miR-296-3p	mature	known	non-templated	pig	ssc-miR-296-3p	NA
ATACAGTACTGTGATAACTGAA	miRNA	ssc-miR-101	mature	known	non-templated	pig	ssc-miR-101	NA
ATAGCCACTGTACTCCAGCCTGGGCAACATAGCGAGACCCCGTCTCTA	miRNA	ssc-miR-1285	mature	known	non-templated	pig	ssc-miR-1285	NA
ATAGCCACTGTACTCCAGCCTGGGCAACATAGCGAGACCCCGTCTCTC	miRNA	ssc-miR-1285	mature	known	non-templated	pig	ssc-miR-1285	NA
ATAGCCACTGTACTCCAGCCTGGGCAACATAGCGAGACCCCGTCTCTTA	miRNA	ssc-miR-1285	mature	known	non-templated	pig	ssc-miR-1285	NA
ATAGCTTATCAGACTGATGTTGAC	miRNA	ssc-miR-21	mature	known	non-templated	pig	ssc-miR-21	NA
ATATAATACAACCTGCTAAGTA	miRNA	ssc-miR-374b-5p	mature	known	non-templated	pig	ssc-miR-374b-5p	NA
ATCAACAGACATTAATTGGGCGT	miRNA	ssc-miR-421-3p	mature	known	non-templated	pig	ssc-miR-421-3p	NA
ATCACATTGCCAGGGATTACCACC	miRNA	ssc-miR-23b	mature	known	non-templated	pig	ssc-miR-23b	NA
ATCACATTGCCAGGGATTACCACT	miRNA	ssc-miR-23b	mature	known	non-templated	pig	ssc-miR-23b	NA
ATCACATTGCCAGGGATTACT	miRNA	ssc-miR-23b	mature	known	non-templated	pig	ssc-miR-23b	NA
ATCACATTGCCAGGGATTTCT	miRNA	ssc-miR-23a	mature	known	non-templated	pig	ssc-miR-23a	NA
ATCAGACTGATGTTGAT	miRNA	ssc-miR-21	mature	known	non-templated	pig	ssc-miR-21	NA
ATCCTTGACTGGAAGCC	miRNA	ssc-miR-30e-5p	mature	known	non-templated	pig	ssc-miR-30e-5p	NA
ATGCCTTGAGTGTAGGACCGC	miRNA	ssc-miR-532-5p	mature	known	non-templated	pig	ssc-miR-532-5p	NA
ATGCGGAACCTGCGGATACGA	miRNA	ssc-miR-7134-3p	mature	known	non-templated	pig	ssc-miR-7134-3p	NA
ATGCGGAACCTGCGGATACGC	miRNA	ssc-miR-7134-3p	mature	known	non-templated	pig	ssc-miR-7134-3p	NA
ATGCGGAACCTGCGGATACGGA	miRNA	ssc-miR-7134-3p	mature	known	non-templated	pig	ssc-miR-7134-3p	NA
ATGCGGAACCTGCGGATACGGT	miRNA	ssc-miR-7134-3p	mature	known	non-templated	pig	ssc-miR-7134-3p	NA
ATGCGGAACCTGCGGATACGT	miRNA	ssc-miR-7134-3p	mature	known	non-templated	pig	ssc-miR-7134-3p	NA
ATGGCACTGGTAGAATTCACA	miRNA	ssc-miR-183	mature	known	non-templated	pig	ssc-miR-183	NA
ATGGCACTGGTAGAATTCACC	miRNA	ssc-miR-183	mature	known	non-templated	pig	ssc-miR-183	NA
ATGGCACTGGTAGAATTCACG	miRNA	ssc-miR-183	mature	known	non-templated	pig	ssc-miR-183	NA
ATGGCACTGGTAGAATTCACTA	miRNA	ssc-miR-183	mature	known	non-templated	pig	ssc-miR-183	NA
ATGGCACTGGTAGAATTCACTT	miRNA	ssc-miR-183	mature	known	non-templated	pig	ssc-miR-183	NA
ATGTACTCCAGCCTGGGCAACATAGCGAGACCCCGTCTCTT	miRNA	ssc-miR-1285	mature	known	non-templated	pig	ssc-miR-1285	NA
ATGTCCGCGGGTTCCCTATCCT	miRNA	ssc-miR-7134-5p	mature	known	non-templated	pig	ssc-miR-7134-5p	NA
ATGTCCGCGGGTTCCCTATCT	miRNA	ssc-miR-7134-5p	mature	known	non-templated	pig	ssc-miR-7134-5p	NA
ATTGCACTCGTCCCGGCCTCA	miRNA	ssc-miR-92b-3p	mature	known	non-templated	pig	ssc-miR-92b-3p	NA
ATTGCACTCGTCCCGGCCTCCT	miRNA	ssc-miR-92b-3p	mature	known	non-templated	pig	ssc-miR-92b-3p	NA
ATTGCACTCGTCCCGGCCTCT	miRNA	ssc-miR-92b-3p	mature	known	non-templated	pig	ssc-miR-92b-3p	NA
ATTGCACTTGTCCCGGCCTGA	miRNA	ssc-miR-92a	mature	known	non-templated	pig	ssc-miR-92a	NA
ATTGCACTTGTCCCGGCCTGC	miRNA	ssc-miR-92a	mature	known	non-templated	pig	ssc-miR-92a	NA
ATTGCACTTGTCCCGGCCTGG	miRNA	ssc-miR-92a	mature	known	non-templated	pig	ssc-miR-92a	NA
ATTGCACTTGTCCCGGCCTGTA	miRNA	ssc-miR-92a	mature	known	non-templated	pig	ssc-miR-92a	NA
ATTGTTCTCCAACCTGGCTCC	miRNA	ssc-miR-7857-3p	mature	known	non-templated	pig	ssc-miR-7857-3p	NA
ATTGTTCTCCAACCTGGCTCTA	miRNA	ssc-miR-7857-3p	mature	known	non-templated	pig	ssc-miR-7857-3p	NA
ATTGTTCTCCAACCTGGCTCTC	miRNA	ssc-miR-7857-3p	mature	known	non-templated	pig	ssc-miR-7857-3p	NA
ATTGTTCTCCAACCTGGCTCTTA	miRNA	ssc-miR-7857-3p	mature	known	non-templated	pig	ssc-miR-7857-3p	NA
ATTGTTCTCCAACCTGGCTCTTC	miRNA	ssc-miR-7857-3p	mature	known	non-templated	pig	ssc-miR-7857-3p	NA
ATTGTTCTCCAACCTGGCTCTTTT	miRNA	ssc-miR-7857-3p	mature	known	non-templated	pig	ssc-miR-7857-3p	NA
CAAAACGTGAGGCGCTGCTAC	miRNA	ssc-miR-424-3p	mature	known	non-templated	pig	ssc-miR-424-3p	NA
CAAAACGTGAGGCGCTGCTATAA	miRNA	ssc-miR-424-3p	mature	known	non-templated	pig	ssc-miR-424-3p	NA
CAAACTGTGGGGGCACTTTG	miRNA	ssc-miR-371-5p	mature	known	non-templated	pig	ssc-miR-371-5p	NA
CAAAGAATTCTCCTTTTGGGCA	miRNA	ssc-miR-186	mature	known	non-templated	pig	ssc-miR-186	NA
CAAAGAATTCTCCTTTTGGGCC	miRNA	ssc-miR-186	mature	known	non-templated	pig	ssc-miR-186	NA
CAAAGAATTCTCCTTTTGGGCTC	miRNA	ssc-miR-186	mature	known	non-templated	pig	ssc-miR-186	NA
CAAAGAATTCTCCTTTTGGGT	miRNA	ssc-miR-186	mature	known	non-templated	pig	ssc-miR-186	NA
CAAAGTGCTTACAGTGCAGGC	miRNA	ssc-miR-17-5p	mature	known	non-templated	pig	ssc-miR-17-5p	NA
CAAAGTGCTTACAGTGCAGGTAA	miRNA	ssc-miR-17-5p	mature	known	non-templated	pig	ssc-miR-17-5p	NA
CAAAGTGCTTACAGTGCAGGTAGA	miRNA	ssc-miR-17-5p	mature	known	non-templated	pig	ssc-miR-17-5p	NA
CAAAGTGCTTACAGTGCAGGTAGAA	miRNA	ssc-miR-17-5p	mature	known	non-templated	pig	ssc-miR-17-5p	NA
CAAAGTGCTTACAGTGCAGGTAGG	miRNA	ssc-miR-17-5p	mature	known	non-templated	pig	ssc-miR-17-5p	NA
CAACCCGTAGATCCGATCTTGT	miRNA	ssc-miR-99a	mature	known	non-templated	pig	ssc-miR-99a	NA
CAACGGAATCCCAAAAGCAGCA	miRNA	ssc-miR-191	mature	known	non-templated	pig	ssc-miR-191	NA
CAACGGAATCCCAAAAGCAGCC	miRNA	ssc-miR-191	mature	known	non-templated	pig	ssc-miR-191	NA
CAACGGAATCCCAAAAGCAGCG	miRNA	ssc-miR-191	mature	known	non-templated	pig	ssc-miR-191	NA
CAACGGAATCCCAAAAGCAGCTA	miRNA	ssc-miR-191	mature	known	non-templated	pig	ssc-miR-191	NA
CAACGGAATCCCAAAAGCAGCTC	miRNA	ssc-miR-191	mature	known	non-templated	pig	ssc-miR-191	NA
CAACGGAATCCCAAAAGCAGCTGA	miRNA	ssc-miR-191	mature	known	non-templated	pig	ssc-miR-191	NA
CAACGGAATCCCAAAAGCAGCTGC	miRNA	ssc-miR-191	mature	known	non-templated	pig	ssc-miR-191	NA
CAACGGAATCCCAAAAGCAGCTGG	miRNA	ssc-miR-191	mature	known	non-templated	pig	ssc-miR-191	NA
CAACGGAATCCCAAAAGCAGCTT	miRNA	ssc-miR-191	mature	known	non-templated	pig	ssc-miR-191	NA
CAACGGAATCCCAAAAGCAGT	miRNA	ssc-miR-191	mature	known	non-templated	pig	ssc-miR-191	NA
CACCCGTAGAACCGACCTTGCA	miRNA	ssc-miR-99b	mature	known	non-templated	pig	ssc-miR-99b	NA
CACCCGTAGAACCGACCTTGCC	miRNA	ssc-miR-99b	mature	known	non-templated	pig	ssc-miR-99b	NA
CACCCGTAGAACCGACCTTGCGA	miRNA	ssc-miR-99b	mature	known	non-templated	pig	ssc-miR-99b	NA
CACCCGTAGAACCGACCTTGCGT	miRNA	ssc-miR-99b	mature	known	non-templated	pig	ssc-miR-99b	NA
CACCCGTAGAACCGACCTTGCT	miRNA	ssc-miR-99b	mature	known	non-templated	pig	ssc-miR-99b	NA
CACCCGTAGAACCGACCTTGT	miRNA	ssc-miR-99b	mature	known	non-templated	pig	ssc-miR-99b	NA
CACTAGATTGTGAGCTCCTGGAA	miRNA	ssc-miR-28-3p	mature	known	non-templated	pig	ssc-miR-28-3p	NA
CACTAGATTGTGAGCTCCTGGAAA	miRNA	ssc-miR-28-3p	mature	known	non-templated	pig	ssc-miR-28-3p	NA
CACTGGACTTGGAGTCAGAAGGT	miRNA	ssc-miR-378	mature	known	non-templated	pig	ssc-miR-378	NA
CACTGTACTCCAGCCTGGGCAACATAGCGAGACCCCGTCTCTA	miRNA	ssc-miR-1285	mature	known	non-templated	pig	ssc-miR-1285	NA
CACTGTACTCCAGCCTGGGCAACATAGCGAGACCCCGTCTCTC	miRNA	ssc-miR-1285	mature	known	non-templated	pig	ssc-miR-1285	NA
CACTGTACTCCAGCCTGGGCAACATAGCGAGACCCCGTCTCTTA	miRNA	ssc-miR-1285	mature	known	non-templated	pig	ssc-miR-1285	NA
CAGCAGCAATTCATGTTTTGAAA	miRNA	ssc-miR-424-5p	mature	known	non-templated	pig	ssc-miR-424-5p	NA
CAGCAGCAATTCATGTTTTGAAC	miRNA	ssc-miR-424-5p	mature	known	non-templated	pig	ssc-miR-424-5p	NA
CAGCTCGGTCTGAGGCCCCTCAGC	miRNA	ssc-miR-423-3p	mature	known	non-templated	pig	ssc-miR-423-3p	NA
CAGCTCGGTCTGAGGCCCCTCAGT	miRNA	ssc-miR-423-3p	mature	known	non-templated	pig	ssc-miR-423-3p	NA
CAGTGCAATGTTAAAAGGGCATA	miRNA	ssc-miR-130a	mature	known	non-templated	pig	ssc-miR-130a	NA
CAGTGCACTACAGAACTTTGA	miRNA	ssc-miR-148a-3p	mature	known	non-templated	pig	ssc-miR-148a-3p	NA
CAGTGCACTACAGAACTTTGC	miRNA	ssc-miR-148a-3p	mature	known	non-templated	pig	ssc-miR-148a-3p	NA
CAGTGCACTACAGAACTTTGG	miRNA	ssc-miR-148a-3p	mature	known	non-templated	pig	ssc-miR-148a-3p	NA
CAGTGCACTACAGAACTTTGTA	miRNA	ssc-miR-148a-3p	mature	known	non-templated	pig	ssc-miR-148a-3p	NA
CAGTGCATCACAGAACTTTGC	miRNA	ssc-miR-148b-3p	mature	known	non-templated	pig	ssc-miR-148b-3p	NA
CAGTGCATCACAGAACTTTGTA	miRNA	ssc-miR-148b-3p	mature	known	non-templated	pig	ssc-miR-148b-3p	NA
CAGTGCATCACAGAACTTTGTT	miRNA	ssc-miR-148b-3p	mature	known	non-templated	pig	ssc-miR-148b-3p	NA
CAGTGCATGACAGAACTTGGT	miRNA	ssc-miR-152	mature	known	non-templated	pig	ssc-miR-152	NA
CAGTGGTTTTACCCTATGGTAA	miRNA	ssc-miR-140-5p	mature	known	non-templated	pig	ssc-miR-140-5p	NA
CATAGCCACTGTACTCCAGCCTGGGCAACATAGCGAGACCCCGTCTCTT	miRNA	ssc-miR-1285	mature	known	non-templated	pig	ssc-miR-1285	NA
CATGCCTTGAGTGTAGGACCA	miRNA	ssc-miR-532-5p	mature	known	non-templated	pig	ssc-miR-532-5p	NA
CATGCCTTGAGTGTAGGACCGA	miRNA	ssc-miR-532-5p	mature	known	non-templated	pig	ssc-miR-532-5p	NA
CATGCCTTGAGTGTAGGACCGC	miRNA	ssc-miR-532-5p	mature	known	non-templated	pig	ssc-miR-532-5p	NA
CATGCCTTGAGTGTAGGACCGG	miRNA	ssc-miR-532-5p	mature	known	non-templated	pig	ssc-miR-532-5p	NA
CATGCCTTGAGTGTAGGACCGTA	miRNA	ssc-miR-532-5p	mature	known	non-templated	pig	ssc-miR-532-5p	NA
CATGCCTTGAGTGTAGGACCT	miRNA	ssc-miR-532-5p	mature	known	non-templated	pig	ssc-miR-532-5p	NA
CATGTCCGCGGGTTCCCTATCC	miRNA	ssc-miR-7134-5p	mature	known	non-templated	pig	ssc-miR-7134-5p	NA
CCCCCAGGTGTGATTCTGATTTGT	miRNA	ssc-miR-361-3p	mature	known	non-templated	pig	ssc-miR-361-3p	NA
CCCTGTAGAACCGAATTTGTA	miRNA	ssc-miR-10b	mature	known	non-templated	pig	ssc-miR-10b	NA
CCCTGTAGATCCGAATTTGC	miRNA	ssc-miR-10a-5p	mature	known	non-templated	pig	ssc-miR-10a-5p	NA
CCCTGTAGATCCGAATTTGTA	miRNA	ssc-miR-10a-5p	mature	known	non-templated	pig	ssc-miR-10a-5p	NA
CCGTCCTAAGGTTGTTGAGTTT	miRNA	ssc-miR-676-3p	mature	known	non-templated	pig	ssc-miR-676-3p	NA
CCTGAACTAGGGGTCTGGAGT	miRNA	ssc-miR-345-3p	mature	known	non-templated	pig	ssc-miR-345-3p	NA
CCTGTACTCCAGCCTGGGCAACATAGCGAGACCCCGTCTCTA	miRNA	ssc-miR-1285	mature	known	non-templated	pig	ssc-miR-1285	NA
CCTGTACTCCAGCCTGGGCAACATAGCGAGACCCCGTCTCTT	miRNA	ssc-miR-1285	mature	known	non-templated	pig	ssc-miR-1285	NA
CCTGTACTCCAGCCTGGGCAACATAGCGAGACCCCGTCTCTTA	miRNA	ssc-miR-1285	mature	known	non-templated	pig	ssc-miR-1285	NA
CCTTCATTCCACCGGAGTCTGA	miRNA	ssc-miR-205	mature	known	non-templated	pig	ssc-miR-205	NA
CCTTCATTCCACCGGAGTCTGT	miRNA	ssc-miR-205	mature	known	non-templated	pig	ssc-miR-205	ssc-mir-205
CGATGATGGTCCCTGTGTTTGT	miRNA	ssc-miR-2320-3p	mature	known	non-templated	pig	ssc-miR-2320-3p	NA
CTACAGTACTGTGATAACTGAA	miRNA	ssc-miR-101	mature	known	non-templated	pig	ssc-miR-101	NA
CTAGACTGAAGCTCCTTGAGA	miRNA	ssc-miR-151-3p	mature	known	non-templated	pig	ssc-miR-151-3p	NA
CTAGACTGAAGCTCCTTGAGC	miRNA	ssc-miR-151-3p	mature	known	non-templated	pig	ssc-miR-151-3p	NA
CTAGACTGAAGCTCCTTGAGGAA	miRNA	ssc-miR-151-3p	mature	known	non-templated	pig	ssc-miR-151-3p	NA
CTAGACTGAAGCTCCTTGAGGAAA	miRNA	ssc-miR-151-3p	mature	known	non-templated	pig	ssc-miR-151-3p	NA
CTAGACTGAAGCTCCTTGAGGAAT	miRNA	ssc-miR-151-3p	mature	known	non-templated	pig	ssc-miR-151-3p	NA
CTAGACTGAAGCTCCTTGAGGAT	miRNA	ssc-miR-151-3p	mature	known	non-templated	pig	ssc-miR-151-3p	NA
CTAGACTGAAGCTCCTTGAGGC	miRNA	ssc-miR-151-3p	mature	known	non-templated	pig	ssc-miR-151-3p	NA
CTAGACTGAAGCTCCTTGAGGG	miRNA	ssc-miR-151-3p	mature	known	non-templated	pig	ssc-miR-151-3p	NA
CTAGACTGAAGCTCCTTGAGGT	miRNA	ssc-miR-151-3p	mature	known	non-templated	pig	ssc-miR-151-3p	NA
CTAGACTGAAGCTCCTTGAGGTA	miRNA	ssc-miR-151-3p	mature	known	non-templated	pig	ssc-miR-151-3p	NA
CTAGACTGAAGCTCCTTGAGGTAT	miRNA	ssc-miR-151-3p	mature	known	non-templated	pig	ssc-miR-151-3p	NA
CTAGACTGAAGCTCCTTGAGT	miRNA	ssc-miR-151-3p	mature	known	non-templated	pig	ssc-miR-151-3p	NA
CTAGCACCATCTGAAATCGGTC	miRNA	ssc-miR-29a	mature	known	non-templated	pig	ssc-miR-29a	NA
CTAGCTTATCAGACTGATGTTGAC	miRNA	ssc-miR-21	mature	known	non-templated	pig	ssc-miR-21	NA
CTAGCTTATCAGACTGATGTTGAT	miRNA	ssc-miR-21	mature	known	non-templated	pig	ssc-miR-21	NA
CTATTGCACTTGTCCCGGCCTGT	miRNA	ssc-miR-92a	mature	known	non-templated	pig	ssc-miR-92a	NA
CTCAAACTGTGGGGGA	miRNA	ssc-miR-371-5p	mature	known	non-templated	pig	ssc-miR-371-5p	NA
CTCAAACTGTGGGGGCACA	miRNA	ssc-miR-371-5p	mature	known	non-templated	pig	ssc-miR-371-5p	NA
CTCAAACTGTGGGGGCACC	miRNA	ssc-miR-371-5p	mature	known	non-templated	pig	ssc-miR-371-5p	NA
CTCAAACTGTGGGGGCACG	miRNA	ssc-miR-371-5p	mature	known	non-templated	pig	ssc-miR-371-5p	NA
CTCAAACTGTGGGGGCACTA	miRNA	ssc-miR-371-5p	mature	known	non-templated	pig	ssc-miR-371-5p	NA
CTCAAACTGTGGGGGCACTC	miRNA	ssc-miR-371-5p	mature	known	non-templated	pig	ssc-miR-371-5p	NA
CTCAAACTGTGGGGGCACTG	miRNA	ssc-miR-371-5p	mature	known	non-templated	pig	ssc-miR-371-5p	NA
CTCAAACTGTGGGGGCACTTA	miRNA	ssc-miR-371-5p	mature	known	non-templated	pig	ssc-miR-371-5p	NA
CTCAAACTGTGGGGGCACTTAA	miRNA	ssc-miR-371-5p	mature	known	non-templated	pig	ssc-miR-371-5p	NA
CTCAAACTGTGGGGGCACTTAAA	miRNA	ssc-miR-371-5p	mature	known	non-templated	pig	ssc-miR-371-5p	NA
CTCAAACTGTGGGGGCACTTAAC	miRNA	ssc-miR-371-5p	mature	known	non-templated	pig	ssc-miR-371-5p	NA
CTCAAACTGTGGGGGCACTTAAG	miRNA	ssc-miR-371-5p	mature	known	non-templated	pig	ssc-miR-371-5p	NA
CTCAAACTGTGGGGGCACTTAAT	miRNA	ssc-miR-371-5p	mature	known	non-templated	pig	ssc-miR-371-5p	NA
CTCAAACTGTGGGGGCACTTAC	miRNA	ssc-miR-371-5p	mature	known	non-templated	pig	ssc-miR-371-5p	NA
CTCAAACTGTGGGGGCACTTAG	miRNA	ssc-miR-371-5p	mature	known	non-templated	pig	ssc-miR-371-5p	NA
CTCAAACTGTGGGGGCACTTAGA	miRNA	ssc-miR-371-5p	mature	known	non-templated	pig	ssc-miR-371-5p	NA
CTCAAACTGTGGGGGCACTTAT	miRNA	ssc-miR-371-5p	mature	known	non-templated	pig	ssc-miR-371-5p	NA
CTCAAACTGTGGGGGCACTTCA	miRNA	ssc-miR-371-5p	mature	known	non-templated	pig	ssc-miR-371-5p	NA
CTCAAACTGTGGGGGCACTTG	miRNA	ssc-miR-371-5p	mature	known	non-templated	pig	ssc-miR-371-5p	NA
CTCAAACTGTGGGGGCACTTGA	miRNA	ssc-miR-371-5p	mature	known	non-templated	pig	ssc-miR-371-5p	NA
CTCAAACTGTGGGGGCACTTGC	miRNA	ssc-miR-371-5p	mature	known	non-templated	pig	ssc-miR-371-5p	NA
CTCAAACTGTGGGGGCACTTTA	miRNA	ssc-miR-371-5p	mature	known	non-templated	pig	ssc-miR-371-5p	NA
CTCAAACTGTGGGGGCACTTTG	miRNA	ssc-miR-371-5p	mature	known	non-templated	pig	ssc-miR-371-5p	NA
CTCAAACTGTGGGGGCACTTTT	miRNA	ssc-miR-371-5p	mature	known	non-templated	pig	ssc-miR-371-5p	NA
CTCAAACTGTGGGGGCAT	miRNA	ssc-miR-371-5p	mature	known	non-templated	pig	ssc-miR-371-5p	NA
CTCAAACTGTGGGGGT	miRNA	ssc-miR-371-5p	mature	known	non-templated	pig	ssc-miR-371-5p	NA
CTCCAGCCTGGGCAACATAGCGAGACCCCGTCTCTA	miRNA	ssc-miR-1285	mature	known	non-templated	pig	ssc-miR-1285	NA
CTCCAGCCTGGGCAACATAGCGAGACCCCGTCTCTTA	miRNA	ssc-miR-1285	mature	known	non-templated	pig	ssc-miR-1285	NA
CTCCTGGGGCCCGCACTCTCGT	miRNA	ssc-miR-1343	mature	known	non-templated	pig	ssc-miR-1343	NA
CTCGGCGTGGCGTCGGTCGC	miRNA	ssc-miR-1307	mature	known	non-templated	pig	ssc-miR-1307	NA
CTCGGCGTGGCGTCGGTCGTA	miRNA	ssc-miR-1307	mature	known	non-templated	pig	ssc-miR-1307	NA
CTCGGCGTGGCGTCGGTCGTGA	miRNA	ssc-miR-1307	mature	known	non-templated	pig	ssc-miR-1307	NA
CTCGGCGTGGCGTCGGTCGTGC	miRNA	ssc-miR-1307	mature	known	non-templated	pig	ssc-miR-1307	NA
CTCGGCGTGGCGTCGGTCGTGT	miRNA	ssc-miR-1307	mature	known	non-templated	pig	ssc-miR-1307	NA
CTGACCTATGAATTGACAGCCAT	miRNA	ssc-miR-192	mature	known	non-templated	pig	ssc-miR-192	NA
CTGACCTATGAATTGACAGCT	miRNA	ssc-miR-192	mature	known	non-templated	pig	ssc-miR-192	NA
CTGGACTTGGAGTCAGAAGGA	miRNA	ssc-miR-378	mature	known	non-templated	pig	ssc-miR-378	NA
CTGGACTTGGAGTCAGAAGGCA	miRNA	ssc-miR-378	mature	known	non-templated	pig	ssc-miR-378	NA
CTGGACTTGGAGTCAGAAGGCAA	miRNA	ssc-miR-378b-3p	mature	known	non-templated	pig	ssc-miR-378b-3p	NA
CTGGACTTGGAGTCAGAAGGCG	miRNA	ssc-miR-378	mature	known	non-templated	pig	ssc-miR-378	NA
CTGGACTTGGAGTCAGAAGGG	miRNA	ssc-miR-378	mature	known	non-templated	pig	ssc-miR-378	NA
CTGGACTTGGAGTCAGAAGGT	miRNA	ssc-miR-378	mature	known	non-templated	pig	ssc-miR-378	NA
CTGGGCAACATAGCGAGACCCCGTCTCTA	miRNA	ssc-miR-1285	mature	known	non-templated	pig	ssc-miR-1285	NA
CTGGGCAACATAGCGAGACCCCGTCTCTTA	miRNA	ssc-miR-1285	mature	known	non-templated	pig	ssc-miR-1285	NA
CTGTACTCCAGCCTGGGCAACATAGCGAGACCCCGTCTCTA	miRNA	ssc-miR-1285	mature	known	non-templated	pig	ssc-miR-1285	NA
CTGTACTCCAGCCTGGGCAACATAGCGAGACCCCGTCTCTC	miRNA	ssc-miR-1285	mature	known	non-templated	pig	ssc-miR-1285	NA
CTGTACTCCAGCCTGGGCAACATAGCGAGACCCCGTCTCTTA	miRNA	ssc-miR-1285	mature	known	non-templated	pig	ssc-miR-1285	NA
CTGTGCGTGTGACAGCGGCTGAA	miRNA	ssc-miR-210	mature	known	non-templated	pig	ssc-miR-210	NA
CTGTGCGTGTGACAGCGGCTGAAA	miRNA	ssc-miR-210	mature	known	non-templated	pig	ssc-miR-210	NA
CTGTGCGTGTGACAGCGGCTGAAAA	miRNA	ssc-miR-210	mature	known	non-templated	pig	ssc-miR-210	NA
CTGTGCGTGTGACAGCGGCTGAAC	miRNA	ssc-miR-210	mature	known	non-templated	pig	ssc-miR-210	NA
CTGTGCGTGTGACAGCGGCTGAAT	miRNA	ssc-miR-210	mature	known	non-templated	pig	ssc-miR-210	NA
CTGTGCGTGTGACAGCGGCTGT	miRNA	ssc-miR-210	mature	known	non-templated	pig	ssc-miR-210	NA
CTTATCAGGTTGTATTGTAATC	miRNA	ssc-miR-374a-3p	mature	known	non-templated	pig	ssc-miR-374a-3p	NA
CTTCAAGTAATCCAGGATAGGCC	miRNA	ssc-miR-26a	mature	known	non-templated	pig	ssc-miR-26a	NA
CTTCAAGTAATCCAGGATAGGCT	miRNA	ssc-miR-26a	mature	known	non-templated	pig	ssc-miR-26a	NA
CTTTCAGTCGGATGTTTACAGT	miRNA	ssc-miR-30e-3p	mature	known	non-templated	pig	ssc-miR-30e-3p	NA
CTTTCAGTCGGATGTTTACAGTT	miRNA	ssc-miR-30e-3p	mature	known	non-templated	pig	ssc-miR-30e-3p	NA
CTTTCAGTCGGATGTTTGCAGT	miRNA	ssc-miR-30a-3p	mature	known	non-templated	pig	ssc-miR-30a-3p	NA
GAGATGAAGCACTGTAGCTCT	miRNA	ssc-miR-143-3p	mature	known	non-templated	pig	ssc-miR-143-3p	NA
GAGCTCGGTCTGAGGCCCCTCAGT	miRNA	ssc-miR-423-3p	mature	known	non-templated	pig	ssc-miR-423-3p	NA
GAGGGGCAGAGAGCGAGACTTC	miRNA	ssc-miR-423-5p	mature	known	non-templated	pig	ssc-miR-423-5p	NA
GAGGTAGTAGATTGTATAGC	miRNA	ssc-let-7f	mature	known	non-templated	pig	ssc-let-7f	NA
GAGGTAGTAGATTGTATAGTC	miRNA	ssc-let-7f	mature	known	non-templated	pig	ssc-let-7f	NA
GAGGTAGTAGGTTGTATAGC	miRNA	ssc-let-7a	mature	known	non-templated	pig	ssc-let-7a	NA
GAGGTAGTAGGTTGTATAGTA	miRNA	ssc-let-7a	mature	known	non-templated	pig	ssc-let-7a	NA
GAGGTAGTAGGTTGTATAGTC	miRNA	ssc-let-7a	mature	known	non-templated	pig	ssc-let-7a	NA
GAGGTAGTAGGTTGTATAGTG	miRNA	ssc-let-7a	mature	known	non-templated	pig	ssc-let-7a	NA
GAGGTAGTAGGTTGTATAGTTA	miRNA	ssc-let-7a	mature	known	non-templated	pig	ssc-let-7a	NA
GAGGTAGTAGTTTGTACAGC	miRNA	ssc-let-7g	mature	known	non-templated	pig	ssc-let-7g	NA
GAGGTAGTAGTTTGTACAGTC	miRNA	ssc-let-7g	mature	known	non-templated	pig	ssc-let-7g	NA
GAGGTAGTAGTTTGTACAGTTA	miRNA	ssc-let-7g	mature	known	non-templated	pig	ssc-let-7g	NA
GAGTGGTTTTACCCTATGGTAG	miRNA	ssc-miR-140-5p	mature	known	non-templated	pig	ssc-miR-140-5p	NA
GATAGCCACTGTACTCCAGCCTGGGCAACATAGCGAGACCCCGTCTCTT	miRNA	ssc-miR-1285	mature	known	non-templated	pig	ssc-miR-1285	NA
GCACTTGTCCCGGCCTGC	miRNA	ssc-miR-92a	mature	known	non-templated	pig	ssc-miR-92a	NA
GCAGTCCATGGGCATATACACC	miRNA	ssc-miR-455-3p	mature	known	non-templated	pig	ssc-miR-455-3p	NA
GCCACTGTACTCCAGCCTGGGCAACATAGCGAGACCCCGTCTCTA	miRNA	ssc-miR-1285	mature	known	non-templated	pig	ssc-miR-1285	NA
GCTCGGTCTGAGGCCCCTCAGA	miRNA	ssc-miR-423-3p	mature	known	non-templated	pig	ssc-miR-423-3p	NA
GCTCGGTCTGAGGCCCCTCAGC	miRNA	ssc-miR-423-3p	mature	known	non-templated	pig	ssc-miR-423-3p	NA
GCTCGGTCTGAGGCCCCTCAGG	miRNA	ssc-miR-423-3p	mature	known	non-templated	pig	ssc-miR-423-3p	NA
GCTCGGTCTGAGGCCCCTCAGTA	miRNA	ssc-miR-423-3p	mature	known	non-templated	pig	ssc-miR-423-3p	NA
GCTCGGTCTGAGGCCCCTCAGTT	miRNA	ssc-miR-423-3p	mature	known	non-templated	pig	ssc-miR-423-3p	NA
GCTCGGTCTGAGGCCCCTT	miRNA	ssc-miR-423-3p	mature	known	non-templated	pig	ssc-miR-423-3p	NA
GCTGTACTCCAGCCTGGGCAACATAGCGAGACCCCGTCTCTA	miRNA	ssc-miR-1285	mature	known	non-templated	pig	ssc-miR-1285	NA
GCTGTACTCCAGCCTGGGCAACATAGCGAGACCCCGTCTCTT	miRNA	ssc-miR-1285	mature	known	non-templated	pig	ssc-miR-1285	NA
GCTGTACTCCAGCCTGGGCAACATAGCGAGACCCCGTCTCTTA	miRNA	ssc-miR-1285	mature	known	non-templated	pig	ssc-miR-1285	NA
GGAAGACTAGTGATTTTGTTGC	miRNA	ssc-miR-7	mature	known	non-templated	pig	ssc-miR-7	NA
GGAAGACTAGTGATTTTGTTGTA	miRNA	ssc-miR-7	mature	known	non-templated	pig	ssc-miR-7	NA
GGAAGACTAGTGATTTTGTTGTAAA	miRNA	ssc-miR-7	mature	known	non-templated	pig	ssc-miR-7	NA
GGAAGACTAGTGATTTTGTTGTC	miRNA	ssc-miR-7	mature	known	non-templated	pig	ssc-miR-7	NA
GGAAGACTAGTGATTTTGTTGTG	miRNA	ssc-miR-7	mature	known	non-templated	pig	ssc-miR-7	NA
GGAAGACTAGTGATTTTGTTGTTA	miRNA	ssc-miR-7	mature	known	non-templated	pig	ssc-miR-7	NA
GGAATGTAAAGAAGTATGTAC	miRNA	ssc-miR-1	mature	known	non-templated	pig	ssc-miR-1	NA
GGAGTGTGACAATGGTGTTTA	miRNA	ssc-miR-122	mature	known	non-templated	pig	ssc-miR-122	NA
GGAGTGTGACAATGGTGTTTGA	miRNA	ssc-miR-122	mature	known	non-templated	pig	ssc-miR-122	NA
GGCAGTGTAGTTAGCTGATC	miRNA	ssc-miR-34c	mature	known	non-templated	pig	ssc-miR-34c	NA
GGCAGTGTAGTTAGCTGATTGA	miRNA	ssc-miR-34c	mature	known	non-templated	pig	ssc-miR-34c	NA
GGCAGTGTAGTTAGCTGATTGCA	miRNA	ssc-miR-34c	mature	known	non-templated	pig	ssc-miR-34c	NA
GGCAGTGTAGTTAGCTGATTGT	miRNA	ssc-miR-34c	mature	known	non-templated	pig	ssc-miR-34c	NA
GGCTCAGTTCAGCAGGAACAGT	miRNA	ssc-miR-24-3p	mature	known	non-templated	pig	ssc-miR-24-3p	NA
GGGTTGGGCGGAGGCTTTCCC	miRNA	ssc-miR-296-3p	mature	known	non-templated	pig	ssc-miR-296-3p	NA
GGGTTGGGCGGAGGCTTTCT	miRNA	ssc-miR-296-3p	mature	known	non-templated	pig	ssc-miR-296-3p	NA
GTAAACATCCCCGACTGGAAA	miRNA	ssc-miR-30d	mature	known	non-templated	pig	ssc-miR-30d	NA
GTAAACATCCCCGACTGGAAGA	miRNA	ssc-miR-30d	mature	known	non-templated	pig	ssc-miR-30d	NA
GTAAACATCCCCGACTGGAAGCA	miRNA	ssc-miR-30d	mature	known	non-templated	pig	ssc-miR-30d	NA
GTAAACATCCCCGACTGGAAGCC	miRNA	ssc-miR-30d	mature	known	non-templated	pig	ssc-miR-30d	NA
GTAAACATCCCCGACTGGAAGCG	miRNA	ssc-miR-30d	mature	known	non-templated	pig	ssc-miR-30d	NA
GTAAACATCCCCGACTGGAAGCTT	miRNA	ssc-miR-30d	mature	known	non-templated	pig	ssc-miR-30d	NA
GTAAACATCCCCGACTGGAAGT	miRNA	ssc-miR-30d	mature	known	non-templated	pig	ssc-miR-30d	NA
GTAAACATCCTACACTCTCAGCA	miRNA	ssc-miR-30c-5p	mature	known	non-templated	pig	ssc-miR-30c-5p	NA
GTAAACATCCTACACTCTCAGCC	miRNA	ssc-miR-30c-5p	mature	known	non-templated	pig	ssc-miR-30c-5p	NA
GTAAACATCCTACACTCTCAGT	miRNA	ssc-miR-30c-5p	mature	known	non-templated	pig	ssc-miR-30c-5p	NA
GTAAACATCCTCGACTGGAAA	miRNA	ssc-miR-30a-5p	mature	known	non-templated	pig	ssc-miR-30a-5p	NA
GTAAACATCCTCGACTGGAAGT	miRNA	ssc-miR-30a-5p	mature	known	non-templated	pig	ssc-miR-30a-5p	NA
GTAAACATCCTTGACTGGAAGCA	miRNA	ssc-miR-30e-5p	mature	known	non-templated	pig	ssc-miR-30e-5p	NA
GTAAACATCCTTGACTGGAAGCC	miRNA	ssc-miR-30e-5p	mature	known	non-templated	pig	ssc-miR-30e-5p	NA
GTAAACATCCTTGACTGGAAGCG	miRNA	ssc-miR-30e-5p	mature	known	non-templated	pig	ssc-miR-30e-5p	NA
GTAAACATCCTTGACTGGAAGCTT	miRNA	ssc-miR-30e-5p	mature	known	non-templated	pig	ssc-miR-30e-5p	NA
GTACAGTACTGTGATAACTGAAA	miRNA	ssc-miR-101	mature	known	non-templated	pig	ssc-miR-101	NA
GTACAGTACTGTGATAACTGAC	miRNA	ssc-miR-101	mature	known	non-templated	pig	ssc-miR-101	NA
GTACAGTACTGTGATAACTGAT	miRNA	ssc-miR-101	mature	known	non-templated	pig	ssc-miR-101	NA
GTACTCCAGCCTGGGCAACATAGCGAGACCCCGTCTCTA	miRNA	ssc-miR-1285	mature	known	non-templated	pig	ssc-miR-1285	NA
GTACTCCAGCCTGGGCAACATAGCGAGACCCCGTCTCTTA	miRNA	ssc-miR-1285	mature	known	non-templated	pig	ssc-miR-1285	NA
GTGCAAATCCATGCAAAACTGT	miRNA	ssc-miR-19a	mature	known	non-templated	pig	ssc-miR-19a	NA
GTGTACTCCAGCCTGGGCAACATAGCGAGACCCCGTCTCTT	miRNA	ssc-miR-1285	mature	known	non-templated	pig	ssc-miR-1285	NA
TAAACATCCTTGACTGGAAGCC	miRNA	ssc-miR-30e-5p	mature	known	non-templated	pig	ssc-miR-30e-5p	NA
TAAAGTGCTTATAGTGCAGGC	miRNA	ssc-miR-20a	mature	known	non-templated	pig	ssc-miR-20a	NA
TAAAGTGCTTATAGTGCAGGTAA	miRNA	ssc-miR-20a	mature	known	non-templated	pig	ssc-miR-20a	NA
TAAAGTGCTTATAGTGCAGGTAC	miRNA	ssc-miR-20a	mature	known	non-templated	pig	ssc-miR-20a	NA
TAAAGTGCTTATAGTGCAGGTAGA	miRNA	ssc-miR-20a	mature	known	non-templated	pig	ssc-miR-20a	NA
TAAAGTGCTTATAGTGCAGGTAGG	miRNA	ssc-miR-20a	mature	known	non-templated	pig	ssc-miR-20a	NA
TAAAGTGCTTATAGTGCAGGTAT	miRNA	ssc-miR-20a	mature	known	non-templated	pig	ssc-miR-20a	NA
TAAGGTGCATCTAGTGCAGATAA	miRNA	ssc-miR-18a	mature	known	non-templated	pig	ssc-miR-18a	NA
TAAGGTGCATCTAGTGCAGATAGA	miRNA	ssc-miR-18a	mature	known	non-templated	pig	ssc-miR-18a	NA
TAATACTGTCTGGTAATGCCA	miRNA	ssc-miR-429	mature	known	non-templated	pig	ssc-miR-429	NA
TAATACTGTCTGGTAATGCCGA	miRNA	ssc-miR-429	mature	known	non-templated	pig	ssc-miR-429	NA
TAATACTGTCTGGTAATGCCGC	miRNA	ssc-miR-429	mature	known	non-templated	pig	ssc-miR-429	NA
TAATACTGTCTGGTAATGCCGG	miRNA	ssc-miR-429	mature	known	non-templated	pig	ssc-miR-429	NA
TAATACTGTCTGGTAATGCCGTA	miRNA	ssc-miR-429	mature	known	non-templated	pig	ssc-miR-429	NA
TAATACTGTCTGGTAATGCCGTT	miRNA	ssc-miR-429	mature	known	non-templated	pig	ssc-miR-429	NA
TAATACTGTCTGGTAATGCCT	miRNA	ssc-miR-429	mature	known	non-templated	pig	ssc-miR-429	NA
TAATACTGTCTGGTAATGCT	miRNA	ssc-miR-429	mature	known	non-templated	pig	ssc-miR-429	NA
TAATGCCCCTAAAAATCCTTAC	miRNA	ssc-miR-365-3p	mature	known	non-templated	pig	ssc-miR-365-3p	NA
TACAGTACTGTGATAACTGAAA	miRNA	ssc-miR-101	mature	known	non-templated	pig	ssc-miR-101	NA
TACAGTACTGTGATAACTGAAGT	miRNA	ssc-miR-101	mature	known	non-templated	pig	ssc-miR-101	NA
TACAGTACTGTGATAACTGAAT	miRNA	ssc-miR-101	mature	known	non-templated	pig	ssc-miR-101	NA
TACCACAGGGTAGAACCACGGACT	miRNA	ssc-miR-140-3p	mature	known	non-templated	pig	ssc-miR-140-3p	NA
TACCCTGTAGAACCGAATC	miRNA	ssc-miR-10b	mature	known	non-templated	pig	ssc-miR-10b	NA
TACCCTGTAGAACCGAATTTA	miRNA	ssc-miR-10b	mature	known	non-templated	pig	ssc-miR-10b	NA
TACCCTGTAGAACCGAATTTGA	miRNA	ssc-miR-10b	mature	known	non-templated	pig	ssc-miR-10b	NA
TACCCTGTAGAACCGAATTTGC	miRNA	ssc-miR-10b	mature	known	non-templated	pig	ssc-miR-10b	NA
TACCCTGTAGAACCGAATTTGG	miRNA	ssc-miR-10b	mature	known	non-templated	pig	ssc-miR-10b	NA
TACCCTGTAGAACCGAATTTGTA	miRNA	ssc-miR-10b	mature	known	non-templated	pig	ssc-miR-10b	NA
TACCCTGTAGAACCGAATTTGTGA	miRNA	ssc-miR-10b	mature	known	non-templated	pig	ssc-miR-10b	NA
TACCCTGTAGAACCGAATTTGTT	miRNA	ssc-miR-10b	mature	known	non-templated	pig	ssc-miR-10b	NA
TACCCTGTAGATCCGAATC	miRNA	ssc-miR-10a-5p	mature	known	non-templated	pig	ssc-miR-10a-5p	NA
TACCCTGTAGATCCGAATTC	miRNA	ssc-miR-10a-5p	mature	known	non-templated	pig	ssc-miR-10a-5p	NA
TACCCTGTAGATCCGAATTTA	miRNA	ssc-miR-10a-5p	mature	known	non-templated	pig	ssc-miR-10a-5p	NA
TACCCTGTAGATCCGAATTTGA	miRNA	ssc-miR-10a-5p	mature	known	non-templated	pig	ssc-miR-10a-5p	NA
TACCCTGTAGATCCGAATTTGC	miRNA	ssc-miR-10a-5p	mature	known	non-templated	pig	ssc-miR-10a-5p	NA
TACCCTGTAGATCCGAATTTGG	miRNA	ssc-miR-10a-5p	mature	known	non-templated	pig	ssc-miR-10a-5p	NA
TACCCTGTAGATCCGAATTTGTA	miRNA	ssc-miR-10a-5p	mature	known	non-templated	pig	ssc-miR-10a-5p	NA
TACCCTGTAGATCCGAATTTGTGA	miRNA	ssc-miR-10a-5p	mature	known	non-templated	pig	ssc-miR-10a-5p	NA
TACCCTGTAGATCCGAATTTGTGC	miRNA	ssc-miR-10a-5p	mature	known	non-templated	pig	ssc-miR-10a-5p	NA
TACCCTGTAGATCCGAATTTGTT	miRNA	ssc-miR-10a-5p	mature	known	non-templated	pig	ssc-miR-10a-5p	NA
TAGACTGAAGCTCCTTGAGA	miRNA	ssc-miR-151-3p	mature	known	non-templated	pig	ssc-miR-151-3p	NA
TAGACTGAAGCTCCTTGAGGAA	miRNA	ssc-miR-151-3p	mature	known	non-templated	pig	ssc-miR-151-3p	NA
TAGACTGAAGCTCCTTGAGGT	miRNA	ssc-miR-151-3p	mature	known	non-templated	pig	ssc-miR-151-3p	NA
TAGCAGCGGGAACAGTACC	miRNA	ssc-miR-503	mature	known	non-templated	pig	ssc-miR-503	NA
TAGCAGCGGGAACAGTACTA	miRNA	ssc-miR-503	mature	known	non-templated	pig	ssc-miR-503	NA
TAGCAGCGGGAACAGTACTGA	miRNA	ssc-miR-503	mature	known	non-templated	pig	ssc-miR-503	NA
TAGCAGCGGGAACAGTACTGCAGA	miRNA	ssc-miR-503	mature	known	non-templated	pig	ssc-miR-503	NA
TAGCAGCGGGAACAGTACTGT	miRNA	ssc-miR-503	mature	known	non-templated	pig	ssc-miR-503	NA
TAGCTCGGTCTGAGGCCCCTCAGT	miRNA	ssc-miR-423-3p	mature	known	non-templated	pig	ssc-miR-423-3p	NA
TAGCTTATCAGACTGATA	miRNA	ssc-miR-21	mature	known	non-templated	pig	ssc-miR-21	NA
TAGCTTATCAGACTGATGC	miRNA	ssc-miR-21	mature	known	non-templated	pig	ssc-miR-21	NA
TAGCTTATCAGACTGATGTC	miRNA	ssc-miR-21	mature	known	non-templated	pig	ssc-miR-21	NA
TAGCTTATCAGACTGATGTTA	miRNA	ssc-miR-21	mature	known	non-templated	pig	ssc-miR-21	NA
TAGCTTATCAGACTGATGTTC	miRNA	ssc-miR-21	mature	known	non-templated	pig	ssc-miR-21	NA
TAGCTTATCAGACTGATGTTGAA	miRNA	ssc-miR-21	mature	known	non-templated	pig	ssc-miR-21	NA
TAGCTTATCAGACTGATGTTGAAA	miRNA	ssc-miR-21	mature	known	non-templated	pig	ssc-miR-21	NA
TAGCTTATCAGACTGATGTTGACA	miRNA	ssc-miR-21	mature	known	non-templated	pig	ssc-miR-21	NA
TAGCTTATCAGACTGATGTTGACC	miRNA	ssc-miR-21	mature	known	non-templated	pig	ssc-miR-21	NA
TAGCTTATCAGACTGATGTTGACG	miRNA	ssc-miR-21	mature	known	non-templated	pig	ssc-miR-21	NA
TAGCTTATCAGACTGATGTTGAG	miRNA	ssc-miR-21	mature	known	non-templated	pig	ssc-miR-21	NA
TAGCTTATCAGACTGATGTTGAT	miRNA	ssc-miR-21	mature	known	non-templated	pig	ssc-miR-21	NA
TAGCTTATCAGACTGATGTTGC	miRNA	ssc-miR-21	mature	known	non-templated	pig	ssc-miR-21	NA
TAGCTTATCAGACTGATGTTGCC	miRNA	ssc-miR-21	mature	known	non-templated	pig	ssc-miR-21	NA
TAGCTTATCAGACTGATGTTGG	miRNA	ssc-miR-21	mature	known	non-templated	pig	ssc-miR-21	NA
TAGCTTATCAGACTGATGTTGGA	miRNA	ssc-miR-21	mature	known	non-templated	pig	ssc-miR-21	NA
TAGCTTATCAGACTGATGTTGGC	miRNA	ssc-miR-21	mature	known	non-templated	pig	ssc-miR-21	NA
TAGCTTATCAGACTGATGTTGGCA	miRNA	ssc-miR-21	mature	known	non-templated	pig	ssc-miR-21	NA
TAGCTTATCAGACTGATGTTGGCC	miRNA	ssc-miR-21	mature	known	non-templated	pig	ssc-miR-21	NA
TAGCTTATCAGACTGATGTTGGCT	miRNA	ssc-miR-21	mature	known	non-templated	pig	ssc-miR-21	NA
TAGCTTATCAGACTGATGTTGGT	miRNA	ssc-miR-21	mature	known	non-templated	pig	ssc-miR-21	NA
TAGCTTATCAGACTGATGTTGT	miRNA	ssc-miR-21	mature	known	non-templated	pig	ssc-miR-21	NA
TAGCTTATCAGACTGATGTTGTC	miRNA	ssc-miR-21	mature	known	non-templated	pig	ssc-miR-21	NA
TAGCTTATCAGACTGATGTTGTT	miRNA	ssc-miR-21	mature	known	non-templated	pig	ssc-miR-21	NA
TAGCTTATCAGACTGATGTTGTTC	miRNA	ssc-miR-21	mature	known	non-templated	pig	ssc-miR-21	NA
TAGCTTATCAGACTGATGTTT	miRNA	ssc-miR-21	mature	known	non-templated	pig	ssc-miR-21	NA
TAGTGGTTTTACCCTATGGTAG	miRNA	ssc-miR-140-5p	mature	known	non-templated	pig	ssc-miR-140-5p	NA
TATAGCCACTGTACTCCAGCCTGGGCAACATAGCGAGACCCCGTCTCTT	miRNA	ssc-miR-1285	mature	known	non-templated	pig	ssc-miR-1285	NA
TATCAGACTGATGTTGAT	miRNA	ssc-miR-21	mature	known	non-templated	pig	ssc-miR-21	NA
TATGGCACTGGTAGAATTCACA	miRNA	ssc-miR-183	mature	known	non-templated	pig	ssc-miR-183	NA
TATGGCACTGGTAGAATTCACC	miRNA	ssc-miR-183	mature	known	non-templated	pig	ssc-miR-183	NA
TATGGCACTGGTAGAATTCACG	miRNA	ssc-miR-183	mature	known	non-templated	pig	ssc-miR-183	NA
TATGGCACTGGTAGAATTCACTA	miRNA	ssc-miR-183	mature	known	non-templated	pig	ssc-miR-183	NA
TATGGCACTGGTAGAATTCACTT	miRNA	ssc-miR-183	mature	known	non-templated	pig	ssc-miR-183	NA
TATGTGCCTTTGGACTACATCGC	miRNA	ssc-miR-455-5p	mature	known	non-templated	pig	ssc-miR-455-5p	NA
TATTGCACTCGTCCCGGCCTCA	miRNA	ssc-miR-92b-3p	mature	known	non-templated	pig	ssc-miR-92b-3p	NA
TATTGCACTCGTCCCGGCCTCAA	miRNA	ssc-miR-92b-3p	mature	known	non-templated	pig	ssc-miR-92b-3p	NA
TATTGCACTCGTCCCGGCCTCAAT	miRNA	ssc-miR-92b-3p	mature	known	non-templated	pig	ssc-miR-92b-3p	NA
TATTGCACTCGTCCCGGCCTCAT	miRNA	ssc-miR-92b-3p	mature	known	non-templated	pig	ssc-miR-92b-3p	NA
TATTGCACTCGTCCCGGCCTCCA	miRNA	ssc-miR-92b-3p	mature	known	non-templated	pig	ssc-miR-92b-3p	NA
TATTGCACTCGTCCCGGCCTCCAAT	miRNA	ssc-miR-92b-3p	mature	known	non-templated	pig	ssc-miR-92b-3p	NA
TATTGCACTCGTCCCGGCCTCCAT	miRNA	ssc-miR-92b-3p	mature	known	non-templated	pig	ssc-miR-92b-3p	NA
TATTGCACTCGTCCCGGCCTCCATT	miRNA	ssc-miR-92b-3p	mature	known	non-templated	pig	ssc-miR-92b-3p	NA
TATTGCACTCGTCCCGGCCTCCT	miRNA	ssc-miR-92b-3p	mature	known	non-templated	pig	ssc-miR-92b-3p	NA
TATTGCACTCGTCCCGGCCTCCTT	miRNA	ssc-miR-92b-3p	mature	known	non-templated	pig	ssc-miR-92b-3p	NA
TATTGCACTCGTCCCGGCCTCG	miRNA	ssc-miR-92b-3p	mature	known	non-templated	pig	ssc-miR-92b-3p	NA
TATTGCACTCGTCCCGGCCTCT	miRNA	ssc-miR-92b-3p	mature	known	non-templated	pig	ssc-miR-92b-3p	NA
TATTGCACTCGTCCCGGCCTT	miRNA	ssc-miR-92b-3p	mature	known	non-templated	pig	ssc-miR-92b-3p	NA
TATTGCACTTGTCCCGGCCTA	miRNA	ssc-miR-92a	mature	known	non-templated	pig	ssc-miR-92a	NA
TATTGCACTTGTCCCGGCCTGA	miRNA	ssc-miR-92a	mature	known	non-templated	pig	ssc-miR-92a	NA
TATTGCACTTGTCCCGGCCTGC	miRNA	ssc-miR-92a	mature	known	non-templated	pig	ssc-miR-92a	NA
TATTGCACTTGTCCCGGCCTGG	miRNA	ssc-miR-92a	mature	known	non-templated	pig	ssc-miR-92a	NA
TATTGCACTTGTCCCGGCCTGTA	miRNA	ssc-miR-92a	mature	known	non-templated	pig	ssc-miR-92a	NA
TATTGCACTTGTCCCGGCCTGTAA	miRNA	ssc-miR-92a	mature	known	non-templated	pig	ssc-miR-92a	NA
TATTGCACTTGTCCCGGCCTGTAAA	miRNA	ssc-miR-92a	mature	known	non-templated	pig	ssc-miR-92a	NA
TATTGCACTTGTCCCGGCCTGTAAAT	miRNA	ssc-miR-92a	mature	known	non-templated	pig	ssc-miR-92a	NA
TATTGCACTTGTCCCGGCCTGTAAC	miRNA	ssc-miR-92a	mature	known	non-templated	pig	ssc-miR-92a	NA
TATTGCACTTGTCCCGGCCTGTAAG	miRNA	ssc-miR-92a	mature	known	non-templated	pig	ssc-miR-92a	NA
TATTGCACTTGTCCCGGCCTGTAAT	miRNA	ssc-miR-92a	mature	known	non-templated	pig	ssc-miR-92a	NA
TATTGCACTTGTCCCGGCCTGTAC	miRNA	ssc-miR-92a	mature	known	non-templated	pig	ssc-miR-92a	NA
TATTGCACTTGTCCCGGCCTGTACA	miRNA	ssc-miR-92a	mature	known	non-templated	pig	ssc-miR-92a	NA
TATTGCACTTGTCCCGGCCTGTAG	miRNA	ssc-miR-92a	mature	known	non-templated	pig	ssc-miR-92a	NA
TATTGCACTTGTCCCGGCCTGTAGA	miRNA	ssc-miR-92a	mature	known	non-templated	pig	ssc-miR-92a	NA
TATTGCACTTGTCCCGGCCTGTAT	miRNA	ssc-miR-92a	mature	known	non-templated	pig	ssc-miR-92a	NA
TATTGCACTTGTCCCGGCCTGTC	miRNA	ssc-miR-92a	mature	known	non-templated	pig	ssc-miR-92a	NA
TATTGCACTTGTCCCGGCCTGTGA	miRNA	ssc-miR-92a	mature	known	non-templated	pig	ssc-miR-92a	NA
TATTGCACTTGTCCCGGCCTGTTT	miRNA	ssc-miR-92a	mature	known	non-templated	pig	ssc-miR-92a	NA
TATTGCACTTGTCCCGGCCTT	miRNA	ssc-miR-92a	mature	known	non-templated	pig	ssc-miR-92a	NA
TATTGCACTTGTCCCGGCT	miRNA	ssc-miR-92a	mature	known	non-templated	pig	ssc-miR-92a	NA
TCAAGTAATCCAGGATAGGCA	miRNA	ssc-miR-26a	mature	known	non-templated	pig	ssc-miR-26a	NA
TCAAGTAATCCAGGATAGGCC	miRNA	ssc-miR-26a	mature	known	non-templated	pig	ssc-miR-26a	NA
TCAAGTAATCCAGGATAGGCG	miRNA	ssc-miR-26a	mature	known	non-templated	pig	ssc-miR-26a	NA
TCAAGTAATCCAGGATAGGCTT	miRNA	ssc-miR-26a	mature	known	non-templated	pig	ssc-miR-26a	NA
TCACAGTGAACCGGTCTCTTTA	miRNA	ssc-miR-128	mature	known	non-templated	pig	ssc-miR-128	NA
TCACAGTGAACCGGTCTCTTTAA	miRNA	ssc-miR-128	mature	known	non-templated	pig	ssc-miR-128	NA
TCACAGTGAACCGGTCTCTTTAAA	miRNA	ssc-miR-128	mature	known	non-templated	pig	ssc-miR-128	NA
TCACAGTGAACCGGTCTCTTTAC	miRNA	ssc-miR-128	mature	known	non-templated	pig	ssc-miR-128	NA
TCACAGTGAACCGGTCTCTTTAG	miRNA	ssc-miR-128	mature	known	non-templated	pig	ssc-miR-128	NA
TCACAGTGAACCGGTCTCTTTAT	miRNA	ssc-miR-128	mature	known	non-templated	pig	ssc-miR-128	NA
TCACAGTGAACCGGTCTCTTTCA	miRNA	ssc-miR-128	mature	known	non-templated	pig	ssc-miR-128	NA
TCACAGTGAACCGGTCTCTTTCAA	miRNA	ssc-miR-128	mature	known	non-templated	pig	ssc-miR-128	NA
TCACAGTGAACCGGTCTCTTTCG	miRNA	ssc-miR-128	mature	known	non-templated	pig	ssc-miR-128	NA
TCACAGTGAACCGGTCTCTTTCT	miRNA	ssc-miR-128	mature	known	non-templated	pig	ssc-miR-128	NA
TCACAGTGAACCGGTCTCTTTCTT	miRNA	ssc-miR-128	mature	known	non-templated	pig	ssc-miR-128	NA
TCACAGTGAACCGGTCTCTTTG	miRNA	ssc-miR-128	mature	known	non-templated	pig	ssc-miR-128	NA
TCACAGTGAACCGGTCTCTTTTA	miRNA	ssc-miR-128	mature	known	non-templated	pig	ssc-miR-128	NA
TCACAGTGAACCGGTCTCTTTTAA	miRNA	ssc-miR-128	mature	known	non-templated	pig	ssc-miR-128	NA
TCACAGTGAACCGGTCTCTTTTC	miRNA	ssc-miR-128	mature	known	non-templated	pig	ssc-miR-128	NA
TCACAGTGAACCGGTCTCTTTTTT	miRNA	ssc-miR-128	mature	known	non-templated	pig	ssc-miR-128	NA
TCACAGTGGCTAAGTTCCGA	miRNA	ssc-miR-27a	mature	known	non-templated	pig	ssc-miR-27a	NA
TCACAGTGGCTAAGTTCTGA	miRNA	ssc-miR-27b-3p	mature	known	non-templated	pig	ssc-miR-27b-3p	NA
TCACAGTGGCTAAGTTCTGT	miRNA	ssc-miR-27b-3p	mature	known	non-templated	pig	ssc-miR-27b-3p	NA
TCAGACTGATGTTGAT	miRNA	ssc-miR-21	mature	known	non-templated	pig	ssc-miR-21	NA
TCAGTGCACTACAGAACTTTGA	miRNA	ssc-miR-148a-3p	mature	known	non-templated	pig	ssc-miR-148a-3p	NA
TCAGTGCACTACAGAACTTTGC	miRNA	ssc-miR-148a-3p	mature	known	non-templated	pig	ssc-miR-148a-3p	NA
TCAGTGCACTACAGAACTTTGG	miRNA	ssc-miR-148a-3p	mature	known	non-templated	pig	ssc-miR-148a-3p	NA
TCAGTGCACTACAGAACTTTGTA	miRNA	ssc-miR-148a-3p	mature	known	non-templated	pig	ssc-miR-148a-3p	NA
TCAGTGCACTACAGAACTTTGTT	miRNA	ssc-miR-148a-3p	mature	known	non-templated	pig	ssc-miR-148a-3p	NA
TCAGTGCATCACAGAACTTTGC	miRNA	ssc-miR-148b-3p	mature	known	non-templated	pig	ssc-miR-148b-3p	NA
TCAGTGCATCACAGAACTTTGTA	miRNA	ssc-miR-148b-3p	mature	known	non-templated	pig	ssc-miR-148b-3p	NA
TCAGTGCATCACAGAACTTTGTG	miRNA	ssc-miR-148b-3p	mature	known	non-templated	pig	ssc-miR-148b-3p	NA
TCAGTGCATCACAGAACTTTGTT	miRNA	ssc-miR-148b-3p	mature	known	non-templated	pig	ssc-miR-148b-3p	NA
TCAGTGCATGACAGAACTTGGA	miRNA	ssc-miR-152	mature	known	non-templated	pig	ssc-miR-152	NA
TCAGTGCATGACAGAACTTGGC	miRNA	ssc-miR-152	mature	known	non-templated	pig	ssc-miR-152	NA
TCAGTGCATGACAGAACTTGGT	miRNA	ssc-miR-152	mature	known	non-templated	pig	ssc-miR-152	NA
TCCCCCAGGTGTGATTCTGATTTGT	miRNA	ssc-miR-361-3p	mature	known	non-templated	pig	ssc-miR-361-3p	NA
TCCCCGACTGGAAGCC	miRNA	ssc-miR-30d	mature	known	non-templated	pig	ssc-miR-30d	NA
TCCCTGAGACCCTAACTTGTGAA	miRNA	ssc-miR-125b	mature	known	non-templated	pig	ssc-miR-125b	NA
TCCCTGAGACCCTAACTTGTGAAA	miRNA	ssc-miR-125b	mature	known	non-templated	pig	ssc-miR-125b	NA
TCCCTGAGACCCTAACTTGTGT	miRNA	ssc-miR-125b	mature	known	non-templated	pig	ssc-miR-125b	NA
TCCCTGAGACCCTTTAACCTGC	miRNA	ssc-miR-125a	mature	known	non-templated	pig	ssc-miR-125a	NA
TCCCTGAGACCCTTTAACCTGTA	miRNA	ssc-miR-125a	mature	known	non-templated	pig	ssc-miR-125a	NA
TCCCTGAGACCCTTTAACCTGTGT	miRNA	ssc-miR-125a	mature	known	non-templated	pig	ssc-miR-125a	NA
TCCCTGTCCTCCAGGAGCTCACA	miRNA	ssc-miR-339-5p	mature	known	non-templated	pig	ssc-miR-339-5p	NA
TCCCTGTCCTCCAGGAGCTCACC	miRNA	ssc-miR-339-5p	mature	known	non-templated	pig	ssc-miR-339-5p	NA
TCCCTGTCCTCCAGGAGCTCT	miRNA	ssc-miR-4334-3p	mature	known	non-templated	pig	ssc-miR-4334-3p	NA
TCCTTCATTCCACCGGAGTCTGA	miRNA	ssc-miR-205	mature	known	non-templated	pig	ssc-miR-205	NA
TCCTTGACTGGAAGCC	miRNA	ssc-miR-30e-5p	mature	known	non-templated	pig	ssc-miR-30e-5p	NA
TCGGCGTGGCGTCGGTCGTGA	miRNA	ssc-miR-1307	mature	known	non-templated	pig	ssc-miR-1307	NA
TCGGCGTGGCGTCGGTCGTGC	miRNA	ssc-miR-1307	mature	known	non-templated	pig	ssc-miR-1307	NA
TCGGCGTGGCGTCGGTCGTGT	miRNA	ssc-miR-1307	mature	known	non-templated	pig	ssc-miR-1307	NA
TCTGGCTCCGTGTCTTCACTCCT	miRNA	ssc-miR-149	mature	known	non-templated	pig	ssc-miR-149	NA
TCTGTACTCCAGCCTGGGCAACATAGCGAGACCCCGTCTCTA	miRNA	ssc-miR-1285	mature	known	non-templated	pig	ssc-miR-1285	NA
TCTGTACTCCAGCCTGGGCAACATAGCGAGACCCCGTCTCTT	miRNA	ssc-miR-1285	mature	known	non-templated	pig	ssc-miR-1285	NA
TCTGTACTCCAGCCTGGGCAACATAGCGAGACCCCGTCTCTTA	miRNA	ssc-miR-1285	mature	known	non-templated	pig	ssc-miR-1285	NA
TCTTTGGTTATCTAGCTGTATGT	miRNA	ssc-miR-9	mature	known	non-templated	pig	ssc-miR-9	NA
TGAGACCTCTGGGTTCTGAGCC	miRNA	ssc-miR-769-5p	mature	known	non-templated	pig	ssc-miR-769-5p	NA
TGAGATGAAGCACTGTAGCTCC	miRNA	ssc-miR-143-3p	mature	known	non-templated	pig	ssc-miR-143-3p	NA
TGAGATGAAGCACTGTAGCTCT	miRNA	ssc-miR-143-3p	mature	known	non-templated	pig	ssc-miR-143-3p	NA
TGAGATGAAGCACTGTAGCTT	miRNA	ssc-miR-143-3p	mature	known	non-templated	pig	ssc-miR-143-3p	NA
TGAGGGGCAGAGAGCGAGACA	miRNA	ssc-miR-423-5p	mature	known	non-templated	pig	ssc-miR-423-5p	NA
TGAGGGGCAGAGAGCGAGACC	miRNA	ssc-miR-423-5p	mature	known	non-templated	pig	ssc-miR-423-5p	NA
TGAGGGGCAGAGAGCGAGACTC	miRNA	ssc-miR-423-5p	mature	known	non-templated	pig	ssc-miR-423-5p	NA
TGAGGGGCAGAGAGCGAGACTTA	miRNA	ssc-miR-423-5p	mature	known	non-templated	pig	ssc-miR-423-5p	NA
TGAGGGGCAGAGAGCGAGACTTC	miRNA	ssc-miR-423-5p	mature	known	non-templated	pig	ssc-miR-423-5p	NA
TGAGGGGCAGAGAGCGAGACTTG	miRNA	ssc-miR-423-5p	mature	known	non-templated	pig	ssc-miR-423-5p	NA
TGAGGGGCAGAGAGCGAGACTTTA	miRNA	ssc-miR-423-5p	mature	known	non-templated	pig	ssc-miR-423-5p	NA
TGAGGGGCAGAGAGCGAGACTTTC	miRNA	ssc-miR-423-5p	mature	known	non-templated	pig	ssc-miR-423-5p	NA
TGAGGTAGGAGGTTGTATAGC	miRNA	ssc-let-7e	mature	known	non-templated	pig	ssc-let-7e	NA
TGAGGTAGGAGGTTGTATAGTC	miRNA	ssc-let-7e	mature	known	non-templated	pig	ssc-let-7e	NA
TGAGGTAGGAGGTTGTATAGTTT	miRNA	ssc-let-7e	mature	known	non-templated	pig	ssc-let-7e	NA
TGAGGTAGTAAGTTGTATTGTC	miRNA	ssc-miR-98	mature	known	non-templated	pig	ssc-miR-98	NA
TGAGGTAGTAGATTGTAC	miRNA	ssc-let-7f	mature	known	non-templated	pig	ssc-let-7f	NA
TGAGGTAGTAGATTGTATAGC	miRNA	ssc-let-7f	mature	known	non-templated	pig	ssc-let-7f	NA
TGAGGTAGTAGATTGTATAGG	miRNA	ssc-let-7f	mature	known	non-templated	pig	ssc-let-7f	NA
TGAGGTAGTAGATTGTATAGTA	miRNA	ssc-let-7f	mature	known	non-templated	pig	ssc-let-7f	NA
TGAGGTAGTAGATTGTATAGTC	miRNA	ssc-let-7f	mature	known	non-templated	pig	ssc-let-7f	NA
TGAGGTAGTAGATTGTATAGTG	miRNA	ssc-let-7f	mature	known	non-templated	pig	ssc-let-7f	NA
TGAGGTAGTAGATTGTATAGTTA	miRNA	ssc-let-7f	mature	known	non-templated	pig	ssc-let-7f	NA
TGAGGTAGTAGATTGTATAGTTC	miRNA	ssc-let-7f	mature	known	non-templated	pig	ssc-let-7f	NA
TGAGGTAGTAGGTTGTAC	miRNA	ssc-let-7a	mature	known	non-templated	pig	ssc-let-7a	NA
TGAGGTAGTAGGTTGTATAGA	miRNA	ssc-let-7a	mature	known	non-templated	pig	ssc-let-7a	NA
TGAGGTAGTAGGTTGTATAGC	miRNA	ssc-let-7a	mature	known	non-templated	pig	ssc-let-7a	NA
TGAGGTAGTAGGTTGTATAGG	miRNA	ssc-let-7a	mature	known	non-templated	pig	ssc-let-7a	NA
TGAGGTAGTAGGTTGTATAGTA	miRNA	ssc-let-7a	mature	known	non-templated	pig	ssc-let-7a	NA
TGAGGTAGTAGGTTGTATAGTC	miRNA	ssc-let-7a	mature	known	non-templated	pig	ssc-let-7a	NA
TGAGGTAGTAGGTTGTATAGTG	miRNA	ssc-let-7a	mature	known	non-templated	pig	ssc-let-7a	NA
TGAGGTAGTAGGTTGTATAGTTA	miRNA	ssc-let-7a	mature	known	non-templated	pig	ssc-let-7a	NA
TGAGGTAGTAGGTTGTATAGTTC	miRNA	ssc-let-7a	mature	known	non-templated	pig	ssc-let-7a	NA
TGAGGTAGTAGGTTGTATGGTC	miRNA	ssc-let-7c	mature	known	non-templated	pig	ssc-let-7c	NA
TGAGGTAGTAGTTTGTACAGC	miRNA	ssc-let-7g	mature	known	non-templated	pig	ssc-let-7g	NA
TGAGGTAGTAGTTTGTACAGTA	miRNA	ssc-let-7g	mature	known	non-templated	pig	ssc-let-7g	NA
TGAGGTAGTAGTTTGTACAGTC	miRNA	ssc-let-7g	mature	known	non-templated	pig	ssc-let-7g	NA
TGAGGTAGTAGTTTGTACAGTG	miRNA	ssc-let-7g	mature	known	non-templated	pig	ssc-let-7g	NA
TGAGGTAGTAGTTTGTACAGTTA	miRNA	ssc-let-7g	mature	known	non-templated	pig	ssc-let-7g	NA
TGAGGTAGTAGTTTGTACAGTTC	miRNA	ssc-let-7g	mature	known	non-templated	pig	ssc-let-7g	NA
TGAGGTAGTAGTTTGTGCC	miRNA	ssc-let-7i	mature	known	non-templated	pig	ssc-let-7i	NA
TGAGGTAGTAGTTTGTGCCGTT	miRNA	ssc-let-7i	mature	known	non-templated	pig	ssc-let-7i	NA
TGAGGTAGTAGTTTGTGCTGC	miRNA	ssc-let-7i	mature	known	non-templated	pig	ssc-let-7i	NA
TGAGGTAGTAGTTTGTGCTGCT	miRNA	ssc-let-7i	mature	known	non-templated	pig	ssc-let-7i	NA
TGAGGTAGTAGTTTGTGCTGG	miRNA	ssc-let-7i	mature	known	non-templated	pig	ssc-let-7i	NA
TGAGGTAGTAGTTTGTGCTGGT	miRNA	ssc-let-7i	mature	known	non-templated	pig	ssc-let-7i	NA
TGAGGTAGTAGTTTGTGCTGTA	miRNA	ssc-let-7i	mature	known	non-templated	pig	ssc-let-7i	NA
TGAGGTAGTAGTTTGTGCTGTC	miRNA	ssc-let-7i	mature	known	non-templated	pig	ssc-let-7i	NA
TGAGGTAGTAGTTTGTGCTGTG	miRNA	ssc-let-7i	mature	known	non-templated	pig	ssc-let-7i	NA
TGAGGTAGTAGTTTGTGCTGTTA	miRNA	ssc-let-7i	mature	known	non-templated	pig	ssc-let-7i	NA
TGAGGTAGTAGTTTGTGCTGTTAA	miRNA	ssc-let-7i	mature	known	non-templated	pig	ssc-let-7i	NA
TGAGGTAGTAGTTTGTGCTGTTAT	miRNA	ssc-let-7i	mature	known	non-templated	pig	ssc-let-7i	NA
TGAGGTAGTAGTTTGTGCTGTTC	miRNA	ssc-let-7i	mature	known	non-templated	pig	ssc-let-7i	NA
TGAGGTAGTAGTTTGTGCTGTTT	miRNA	ssc-let-7i	mature	known	non-templated	pig	ssc-let-7i	NA
TGAGGTAGTAGTTTGTGCTGTTTT	miRNA	ssc-let-7i	mature	known	non-templated	pig	ssc-let-7i	NA
TGCGGAACCTGCGGATACGGA	miRNA	ssc-miR-7134-3p	mature	known	non-templated	pig	ssc-miR-7134-3p	NA
TGCGGGGCTAGGGCTAACAGCG	miRNA	ssc-miR-744	mature	known	non-templated	pig	ssc-miR-744	NA
TGCGGGGCTAGGGCTAACAGT	miRNA	ssc-miR-744	mature	known	non-templated	pig	ssc-miR-744	NA
TGGAAGACTAGTGATTTTGTC	miRNA	ssc-miR-7	mature	known	non-templated	pig	ssc-miR-7	NA
TGGAAGACTAGTGATTTTGTTA	miRNA	ssc-miR-7	mature	known	non-templated	pig	ssc-miR-7	NA
TGGAAGACTAGTGATTTTGTTGA	miRNA	ssc-miR-7	mature	known	non-templated	pig	ssc-miR-7	NA
TGGAAGACTAGTGATTTTGTTGC	miRNA	ssc-miR-7	mature	known	non-templated	pig	ssc-miR-7	NA
TGGAAGACTAGTGATTTTGTTGG	miRNA	ssc-miR-7	mature	known	non-templated	pig	ssc-miR-7	NA
TGGAAGACTAGTGATTTTGTTGTA	miRNA	ssc-miR-7	mature	known	non-templated	pig	ssc-miR-7	NA
TGGAAGACTAGTGATTTTGTTGTAA	miRNA	ssc-miR-7	mature	known	non-templated	pig	ssc-miR-7	NA
TGGAAGACTAGTGATTTTGTTGTAAA	miRNA	ssc-miR-7	mature	known	non-templated	pig	ssc-miR-7	NA
TGGAAGACTAGTGATTTTGTTGTAGA	miRNA	ssc-miR-7	mature	known	non-templated	pig	ssc-miR-7	NA
TGGAAGACTAGTGATTTTGTTGTC	miRNA	ssc-miR-7	mature	known	non-templated	pig	ssc-miR-7	NA
TGGAAGACTAGTGATTTTGTTGTG	miRNA	ssc-miR-7	mature	known	non-templated	pig	ssc-miR-7	NA
TGGAAGACTAGTGATTTTGTTGTTA	miRNA	ssc-miR-7	mature	known	non-templated	pig	ssc-miR-7	NA
TGGAAGACTAGTGATTTTGTTGTTAA	miRNA	ssc-miR-7	mature	known	non-templated	pig	ssc-miR-7	NA
TGGAAGACTAGTGATTTTGTTGTTAAA	miRNA	ssc-miR-7	mature	known	non-templated	pig	ssc-miR-7	NA
TGGAAGACTAGTGATTTTGTTGTTAAAA	miRNA	ssc-miR-7	mature	known	non-templated	pig	ssc-miR-7	NA
TGGAAGACTAGTGATTTTGTTGTTAAAAT	miRNA	ssc-miR-7	mature	known	non-templated	pig	ssc-miR-7	NA
TGGAAGACTAGTGATTTTGTTGTTAAAT	miRNA	ssc-miR-7	mature	known	non-templated	pig	ssc-miR-7	NA
TGGAAGACTAGTGATTTTGTTGTTAAC	miRNA	ssc-miR-7	mature	known	non-templated	pig	ssc-miR-7	NA
TGGAAGACTAGTGATTTTGTTGTTAAG	miRNA	ssc-miR-7	mature	known	non-templated	pig	ssc-miR-7	NA
TGGAAGACTAGTGATTTTGTTGTTAAT	miRNA	ssc-miR-7	mature	known	non-templated	pig	ssc-miR-7	NA
TGGAAGACTAGTGATTTTGTTGTTAGA	miRNA	ssc-miR-7	mature	known	non-templated	pig	ssc-miR-7	NA
TGGAAGACTAGTGATTTTGTTGTTAT	miRNA	ssc-miR-7	mature	known	non-templated	pig	ssc-miR-7	NA
TGGAATGTAAAGAAGTATGTAC	miRNA	ssc-miR-1	mature	known	non-templated	pig	ssc-miR-1	NA
TGGACGGAGAACTGATAAGGGC	miRNA	ssc-miR-184	mature	known	non-templated	pig	ssc-miR-184	NA
TGGACTTGGAGTCAGAAGGA	miRNA	ssc-miR-378	mature	known	non-templated	pig	ssc-miR-378	NA
TGGACTTGGAGTCAGAAGGCA	miRNA	ssc-miR-378	mature	known	non-templated	pig	ssc-miR-378	NA
TGGACTTGGAGTCAGAAGGT	miRNA	ssc-miR-378	mature	known	non-templated	pig	ssc-miR-378	NA
TGGAGAGAAAGGCAGTTCCTGAA	miRNA	ssc-miR-185	mature	known	non-templated	pig	ssc-miR-185	NA
TGGAGAGAAAGGCAGTTCCTGAAA	miRNA	ssc-miR-185	mature	known	non-templated	pig	ssc-miR-185	NA
TGGAGAGAAAGGCAGTTCCTGG	miRNA	ssc-miR-185	mature	known	non-templated	pig	ssc-miR-185	NA
TGGAGAGAAAGGCAGTTCCTGT	miRNA	ssc-miR-185	mature	known	non-templated	pig	ssc-miR-185	NA
TGGAGTGTGACAATGGTGTC	miRNA	ssc-miR-122	mature	known	non-templated	pig	ssc-miR-122	NA
TGGAGTGTGACAATGGTGTTC	miRNA	ssc-miR-122	mature	known	non-templated	pig	ssc-miR-122	NA
TGGAGTGTGACAATGGTGTTTA	miRNA	ssc-miR-122	mature	known	non-templated	pig	ssc-miR-122	NA
TGGAGTGTGACAATGGTGTTTGA	miRNA	ssc-miR-122	mature	known	non-templated	pig	ssc-miR-122	NA
TGGAGTGTGACAATGGTGTTTGAA	miRNA	ssc-miR-122	mature	known	non-templated	pig	ssc-miR-122	NA
TGGAGTGTGACAATGGTGTTTGC	miRNA	ssc-miR-122	mature	known	non-templated	pig	ssc-miR-122	NA
TGGATTGTTCTCCAACCTGGCTCC	miRNA	ssc-miR-7857-3p	mature	known	non-templated	pig	ssc-miR-7857-3p	NA
TGGCTCAGTTCAGCAGGAACAA	miRNA	ssc-miR-24-3p	mature	known	non-templated	pig	ssc-miR-24-3p	NA
TGGCTCAGTTCAGCAGGAACAGA	miRNA	ssc-miR-24-3p	mature	known	non-templated	pig	ssc-miR-24-3p	NA
TGGCTCAGTTCAGCAGGAACAGC	miRNA	ssc-miR-24-3p	mature	known	non-templated	pig	ssc-miR-24-3p	NA
TGGCTCAGTTCAGCAGGAACAGT	miRNA	ssc-miR-24-3p	mature	known	non-templated	pig	ssc-miR-24-3p	NA
TGGCTCAGTTCAGCAGGAAT	miRNA	ssc-miR-24-3p	mature	known	non-templated	pig	ssc-miR-24-3p	NA
TGTAAACATCCCCGACTGGAAA	miRNA	ssc-miR-30d	mature	known	non-templated	pig	ssc-miR-30d	NA
TGTAAACATCCCCGACTGGAAGA	miRNA	ssc-miR-30d	mature	known	non-templated	pig	ssc-miR-30d	NA
TGTAAACATCCCCGACTGGAAGCA	miRNA	ssc-miR-30d	mature	known	non-templated	pig	ssc-miR-30d	NA
TGTAAACATCCCCGACTGGAAGCC	miRNA	ssc-miR-30d	mature	known	non-templated	pig	ssc-miR-30d	NA
TGTAAACATCCCCGACTGGAAGCG	miRNA	ssc-miR-30d	mature	known	non-templated	pig	ssc-miR-30d	NA
TGTAAACATCCCCGACTGGAAGCTA	miRNA	ssc-miR-30d	mature	known	non-templated	pig	ssc-miR-30d	NA
TGTAAACATCCCCGACTGGAAGCTC	miRNA	ssc-miR-30d	mature	known	non-templated	pig	ssc-miR-30d	NA
TGTAAACATCCCCGACTGGAAGCTT	miRNA	ssc-miR-30d	mature	known	non-templated	pig	ssc-miR-30d	NA
TGTAAACATCCCCGACTGGAAGCTTT	miRNA	ssc-miR-30d	mature	known	non-templated	pig	ssc-miR-30d	NA
TGTAAACATCCCCGACTGGAAGG	miRNA	ssc-miR-30d	mature	known	non-templated	pig	ssc-miR-30d	NA
TGTAAACATCCCCGACTGGAAGT	miRNA	ssc-miR-30d	mature	known	non-templated	pig	ssc-miR-30d	NA
TGTAAACATCCCCGACTGGAAT	miRNA	ssc-miR-30d	mature	known	non-templated	pig	ssc-miR-30d	NA
TGTAAACATCCTACACTCAGCC	miRNA	ssc-miR-30b-5p	mature	known	non-templated	pig	ssc-miR-30b-5p	NA
TGTAAACATCCTACACTCTCAGA	miRNA	ssc-miR-30c-5p	mature	known	non-templated	pig	ssc-miR-30c-5p	NA
TGTAAACATCCTACACTCTCAGCA	miRNA	ssc-miR-30c-5p	mature	known	non-templated	pig	ssc-miR-30c-5p	NA
TGTAAACATCCTACACTCTCAGCC	miRNA	ssc-miR-30c-5p	mature	known	non-templated	pig	ssc-miR-30c-5p	NA
TGTAAACATCCTACACTCTCAGCG	miRNA	ssc-miR-30c-5p	mature	known	non-templated	pig	ssc-miR-30c-5p	NA
TGTAAACATCCTACACTCTCAGCTA	miRNA	ssc-miR-30c-5p	mature	known	non-templated	pig	ssc-miR-30c-5p	NA
TGTAAACATCCTACACTCTCAGCTAA	miRNA	ssc-miR-30c-5p	mature	known	non-templated	pig	ssc-miR-30c-5p	NA
TGTAAACATCCTACACTCTCAGCTAAA	miRNA	ssc-miR-30c-5p	mature	known	non-templated	pig	ssc-miR-30c-5p	NA
TGTAAACATCCTACACTCTCAGCTT	miRNA	ssc-miR-30c-5p	mature	known	non-templated	pig	ssc-miR-30c-5p	NA
TGTAAACATCCTACACTCTCAGT	miRNA	ssc-miR-30c-5p	mature	known	non-templated	pig	ssc-miR-30c-5p	NA
TGTAAACATCCTCGACTGGAAA	miRNA	ssc-miR-30a-5p	mature	known	non-templated	pig	ssc-miR-30a-5p	NA
TGTAAACATCCTCGACTGGAAGA	miRNA	ssc-miR-30a-5p	mature	known	non-templated	pig	ssc-miR-30a-5p	NA
TGTAAACATCCTCGACTGGAAGCA	miRNA	ssc-miR-30a-5p	mature	known	non-templated	pig	ssc-miR-30a-5p	NA
TGTAAACATCCTCGACTGGAAGCC	miRNA	ssc-miR-30a-5p	mature	known	non-templated	pig	ssc-miR-30a-5p	NA
TGTAAACATCCTCGACTGGAAGCG	miRNA	ssc-miR-30a-5p	mature	known	non-templated	pig	ssc-miR-30a-5p	NA
TGTAAACATCCTCGACTGGAAGCTT	miRNA	ssc-miR-30a-5p	mature	known	non-templated	pig	ssc-miR-30a-5p	NA
TGTAAACATCCTCGACTGGAAGCTTT	miRNA	ssc-miR-30a-5p	mature	known	non-templated	pig	ssc-miR-30a-5p	NA
TGTAAACATCCTCGACTGGAAGT	miRNA	ssc-miR-30a-5p	mature	known	non-templated	pig	ssc-miR-30a-5p	NA
TGTAAACATCCTTGACTGGAAGCA	miRNA	ssc-miR-30e-5p	mature	known	non-templated	pig	ssc-miR-30e-5p	NA
TGTAAACATCCTTGACTGGAAGCC	miRNA	ssc-miR-30e-5p	mature	known	non-templated	pig	ssc-miR-30e-5p	NA
TGTAAACATCCTTGACTGGAAGCG	miRNA	ssc-miR-30e-5p	mature	known	non-templated	pig	ssc-miR-30e-5p	NA
TGTAAACATCCTTGACTGGAAGCTT	miRNA	ssc-miR-30e-5p	mature	known	non-templated	pig	ssc-miR-30e-5p	NA
TGTAAACATCCTTGACTGGAAGCTTT	miRNA	ssc-miR-30e-5p	mature	known	non-templated	pig	ssc-miR-30e-5p	NA
TGTAAACATCCTTGACTGGAAGT	miRNA	ssc-miR-30e-5p	mature	known	non-templated	pig	ssc-miR-30e-5p	NA
TGTACTCCAGCCTGGGCAACATAGCGAGACCCCGTCTCTA	miRNA	ssc-miR-1285	mature	known	non-templated	pig	ssc-miR-1285	NA
TGTACTCCAGCCTGGGCAACATAGCGAGACCCCGTCTCTC	miRNA	ssc-miR-1285	mature	known	non-templated	pig	ssc-miR-1285	NA
TGTACTCCAGCCTGGGCAACATAGCGAGACCCCGTCTCTTA	miRNA	ssc-miR-1285	mature	known	non-templated	pig	ssc-miR-1285	NA
TGTGCAAATCCATGCAAAACTGC	miRNA	ssc-miR-19a	mature	known	non-templated	pig	ssc-miR-19a	NA
TGTGCAAATCCATGCAAAACTGT	miRNA	ssc-miR-19a	mature	known	non-templated	pig	ssc-miR-19a	NA
TGTGCAAATCTATGCAAAACTGT	miRNA	ssc-miR-19a	mature	known	non-templated	pig	ssc-miR-19a	NA
TTACAGTACTGTGATAACTGAA	miRNA	ssc-miR-101	mature	known	non-templated	pig	ssc-miR-101	NA
TTATAAAGCAATGAGACTGATC	miRNA	ssc-miR-340	mature	known	non-templated	pig	ssc-miR-340	NA
TTATAATACAACCTGATAAGTA	miRNA	ssc-miR-374a-5p	mature	known	non-templated	pig	ssc-miR-374a-5p	NA
TTATCAGAATCTCCAGGGGTAT	miRNA	ssc-miR-361-5p	mature	known	non-templated	pig	ssc-miR-361-5p	NA
TTATCAGACTGATGTTGAT	miRNA	ssc-miR-21	mature	known	non-templated	pig	ssc-miR-21	NA
TTCAAGTAATCCAGGATAGGCA	miRNA	ssc-miR-26a	mature	known	non-templated	pig	ssc-miR-26a	NA
TTCAAGTAATCCAGGATAGGCC	miRNA	ssc-miR-26a	mature	known	non-templated	pig	ssc-miR-26a	NA
TTCAAGTAATCCAGGATAGGCG	miRNA	ssc-miR-26a	mature	known	non-templated	pig	ssc-miR-26a	NA
TTCAAGTAATCCAGGATAGGCTA	miRNA	ssc-miR-26a	mature	known	non-templated	pig	ssc-miR-26a	NA
TTCAAGTAATCCAGGATAGGCTAA	miRNA	ssc-miR-26a	mature	known	non-templated	pig	ssc-miR-26a	NA
TTCAAGTAATCCAGGATAGGCTAT	miRNA	ssc-miR-26a	mature	known	non-templated	pig	ssc-miR-26a	NA
TTCAAGTAATCCAGGATAGGCTC	miRNA	ssc-miR-26a	mature	known	non-templated	pig	ssc-miR-26a	NA
TTCAAGTAATCCAGGATAGGCTT	miRNA	ssc-miR-26a	mature	known	non-templated	pig	ssc-miR-26a	NA
TTCAAGTAATCCAGGATAGGCTTT	miRNA	ssc-miR-26a	mature	known	non-templated	pig	ssc-miR-26a	NA
TTCAAGTAATCCAGGATAGGT	miRNA	ssc-miR-26a	mature	known	non-templated	pig	ssc-miR-26a	NA
TTCACAGTGGCTAAGTTCA	miRNA	ssc-miR-27a	mature	known	non-templated	pig	ssc-miR-27a	NA
TTCACAGTGGCTAAGTTCCA	miRNA	ssc-miR-27a	mature	known	non-templated	pig	ssc-miR-27a	NA
TTCACAGTGGCTAAGTTCCGA	miRNA	ssc-miR-27a	mature	known	non-templated	pig	ssc-miR-27a	NA
TTCACAGTGGCTAAGTTCCGAT	miRNA	ssc-miR-27a	mature	known	non-templated	pig	ssc-miR-27a	NA
TTCACAGTGGCTAAGTTCCGATT	miRNA	ssc-miR-27a	mature	known	non-templated	pig	ssc-miR-27a	NA
TTCACAGTGGCTAAGTTCCGT	miRNA	ssc-miR-27a	mature	known	non-templated	pig	ssc-miR-27a	NA
TTCACAGTGGCTAAGTTCCGTTT	miRNA	ssc-miR-27a	mature	known	non-templated	pig	ssc-miR-27a	NA
TTCACAGTGGCTAAGTTCG	miRNA	ssc-miR-27a	mature	known	non-templated	pig	ssc-miR-27a	NA
TTCACAGTGGCTAAGTTCTA	miRNA	ssc-miR-27b-3p	mature	known	non-templated	pig	ssc-miR-27b-3p	NA
TTCACAGTGGCTAAGTTCTGA	miRNA	ssc-miR-27b-3p	mature	known	non-templated	pig	ssc-miR-27b-3p	NA
TTCACAGTGGCTAAGTTCTGAAA	miRNA	ssc-miR-27b-3p	mature	known	non-templated	pig	ssc-miR-27b-3p	NA
TTCACAGTGGCTAAGTTCTGCAA	miRNA	ssc-miR-27b-3p	mature	known	non-templated	pig	ssc-miR-27b-3p	NA
TTCACAGTGGCTAAGTTCTGCAT	miRNA	ssc-miR-27b-3p	mature	known	non-templated	pig	ssc-miR-27b-3p	NA
TTCACAGTGGCTAAGTTCTGCATT	miRNA	ssc-miR-27b-3p	mature	known	non-templated	pig	ssc-miR-27b-3p	NA
TTCACAGTGGCTAAGTTCTGCG	miRNA	ssc-miR-27b-3p	mature	known	non-templated	pig	ssc-miR-27b-3p	NA
TTCACAGTGGCTAAGTTCTGCT	miRNA	ssc-miR-27b-3p	mature	known	non-templated	pig	ssc-miR-27b-3p	NA
TTCACAGTGGCTAAGTTCTGCTT	miRNA	ssc-miR-27b-3p	mature	known	non-templated	pig	ssc-miR-27b-3p	NA
TTCACAGTGGCTAAGTTCTGT	miRNA	ssc-miR-27b-3p	mature	known	non-templated	pig	ssc-miR-27b-3p	NA
TTCACAGTGGCTAAGTTCTT	miRNA	ssc-miR-27b-3p	mature	known	non-templated	pig	ssc-miR-27b-3p	NA
TTCCCTTTGTCATCCTATGCCA	miRNA	ssc-miR-204	mature	known	non-templated	pig	ssc-miR-204	NA
TTCCCTTTGTCATCCTATGCCC	miRNA	ssc-miR-204	mature	known	non-templated	pig	ssc-miR-204	NA
TTCCCTTTGTCATCCTATGCCTGT	miRNA	ssc-miR-204	mature	known	non-templated	pig	ssc-miR-204	NA
TTGCACTTGTCCCGGCCTGC	miRNA	ssc-miR-92a	mature	known	non-templated	pig	ssc-miR-92a	NA
TTGCACTTGTCCCGGCCTGTA	miRNA	ssc-miR-92a	mature	known	non-templated	pig	ssc-miR-92a	NA
TTGGCAATGGTAGAACTCACACC	miRNA	ssc-miR-182	mature	known	non-templated	pig	ssc-miR-182	NA
TTGGCAATGGTAGAACTCACACTA	miRNA	ssc-miR-182	mature	known	non-templated	pig	ssc-miR-182	NA
TTGGCACTAGCACATTTTTGCC	miRNA	ssc-miR-96-5p	mature	known	non-templated	pig	ssc-miR-96-5p	NA
TTGTACTCCAGCCTGGGCAACATAGCGAGACCCCGTCTCTT	miRNA	ssc-miR-1285	mature	known	non-templated	pig	ssc-miR-1285	NA
TTGTTCTCCAACCTGGCTCTC	miRNA	ssc-miR-7857-3p	mature	known	non-templated	pig	ssc-miR-7857-3p	NA
TTGTTCTCCAACCTGGCTCTTC	miRNA	ssc-miR-7857-3p	mature	known	non-templated	pig	ssc-miR-7857-3p	NA
TTTCAGTCGGATGTTTACAGT	miRNA	ssc-miR-30e-3p	mature	known	non-templated	pig	ssc-miR-30e-3p	NA
TTTGGCAATGGTAGAACTCACACA	miRNA	ssc-miR-182	mature	known	non-templated	pig	ssc-miR-182	NA
TTTGGCAATGGTAGAACTCACACC	miRNA	ssc-miR-182	mature	known	non-templated	pig	ssc-miR-182	NA
TTTGGCAATGGTAGAACTCACACG	miRNA	ssc-miR-182	mature	known	non-templated	pig	ssc-miR-182	NA
TTTGGCAATGGTAGAACTCACACTA	miRNA	ssc-miR-182	mature	known	non-templated	pig	ssc-miR-182	NA
TTTGGCAATGGTAGAACTCACACTGA	miRNA	ssc-miR-182	mature	known	non-templated	pig	ssc-miR-182	NA
TTTGGCAATGGTAGAACTCACACTGGA	miRNA	ssc-miR-182	mature	known	non-templated	pig	ssc-miR-182	NA
TTTGGCACTAGCACATTTTTGCA	miRNA	ssc-miR-96-5p	mature	known	non-templated	pig	ssc-miR-96-5p	NA
TTTGGCACTAGCACATTTTTGCC	miRNA	ssc-miR-96-5p	mature	known	non-templated	pig	ssc-miR-96-5p	NA
TTTGTTGGCTCCTCTGAAGTGT	miRNA	ssc-miR-7142-3p	mature	known	non-templated	pig	ssc-miR-7142-3p	NA
AAAACGTGAGGCGCTGCTAT	miRNA	ssc-miR-424-3p	mature	known	templated	pig	ssc-miR-424-3p	ssc-mir-424
AAAACGTGAGGCGCTGCTATA	miRNA	ssc-miR-424-3p	mature	known	templated	pig	ssc-miR-424-3p	ssc-mir-424
AAAAGCTGGGTTGAGAGGGC	miRNA	ssc-miR-320	mature	known	templated	pig	ssc-miR-320	bta-mir-320a-2
AAAAGCTGGGTTGAGAGGGCA	miRNA	ssc-miR-320	mature	known	templated	pig	ssc-miR-320	hsa-mir-320b-2
AAAAGCTGGGTTGAGAGGGCG	miRNA	ssc-miR-320	mature	known	templated	pig	ssc-miR-320	ssc-mir-320
AAAAGCTGGGTTGAGAGGGCGA	miRNA	ssc-miR-320	mature	known	templated	pig	ssc-miR-320	ssc-mir-320
AAAAGCTGGGTTGAGAGGGCGAA	miRNA	ssc-miR-320	mature	known	templated	pig	ssc-miR-320	ssc-mir-320
AAAAGCTGGGTTGAGAGGGCGAAA	miRNA	ssc-miR-320	mature	known	templated	pig	ssc-miR-320	ssc-mir-320
AAAAGCTGGGTTGAGAGGGCGAAAA	miRNA	ssc-miR-320	mature	known	templated	pig	ssc-miR-320	ssc-mir-320
AAAAGCTGGGTTGAGAGGGT	miRNA	ssc-miR-320	mature	known	templated	pig	ssc-miR-320	hsa-mir-320c-2
AAAAGTGCTTACAGTGCAGGTAG	miRNA	ssc-miR-106a	mature	known	templated	pig	ssc-miR-106a	ssc-mir-106a
AAACCCGTAGATCCGATCTTGT	miRNA	ssc-miR-99a	mature	known	templated	pig	ssc-miR-99a	ssc-mir-99a
AAACCGTTACCATTACTGAGT	miRNA	ssc-miR-451	mature	known	templated	pig	ssc-miR-451	ssc-mir-451
AAACTGTGGGGGCACTT	miRNA	ssc-miR-371-5p	mature	known	templated	pig	ssc-miR-371-5p	ssc-mir-371
AAACTGTGGGGGCACTTT	miRNA	ssc-miR-371-5p	mature	known	templated	pig	ssc-miR-371-5p	ssc-mir-371
AAACTGTGGGGGCACTTTC	miRNA	ssc-miR-371-5p	mature	known	templated	pig	ssc-miR-371-5p	ssc-mir-371
AAAGAATTCTCCTTTTGGGC	miRNA	ssc-miR-186	mature	known	templated	pig	ssc-miR-186	ssc-mir-186
AAAGAATTCTCCTTTTGGGCT	miRNA	ssc-miR-186	mature	known	templated	pig	ssc-miR-186	ssc-mir-186
AAAGAATTCTCCTTTTGGGCTT	miRNA	ssc-miR-186	mature	known	templated	pig	ssc-miR-186	ssc-mir-186
AAAGCTGGGTTGAGAGGGC	miRNA	ssc-miR-320	mature	known	templated	pig	ssc-miR-320	bta-mir-320a-2
AAAGCTGGGTTGAGAGGGCG	miRNA	ssc-miR-320	mature	known	templated	pig	ssc-miR-320	ssc-mir-320
AAAGCTGGGTTGAGAGGGCGA	miRNA	ssc-miR-320	mature	known	templated	pig	ssc-miR-320	ssc-mir-320
AAAGCTGGGTTGAGAGGGCGAA	miRNA	ssc-miR-320	mature	known	templated	pig	ssc-miR-320	ssc-mir-320
AAAGCTGGGTTGAGAGGGCGAAA	miRNA	ssc-miR-320	mature	known	templated	pig	ssc-miR-320	ssc-mir-320
AAAGTGCTTACAGTGCAGGT	miRNA	ssc-miR-106a	mature	known	templated	pig	ssc-miR-106a	ssc-mir-106a
AAAGTGCTTACAGTGCAGGTAG	miRNA	ssc-miR-106a	mature	known	templated	pig	ssc-miR-106a	ssc-mir-106a
AAAGTGCTTATAGTGCAGGT	miRNA	ssc-miR-20a	mature	known	templated	pig	ssc-miR-20a	ssc-mir-20a
AAAGTGCTTATAGTGCAGGTAG	miRNA	ssc-miR-20a	mature	known	templated	pig	ssc-miR-20a	ssc-mir-20a
AAAGTTCTGAGACACTCCGACT	miRNA	ssc-miR-148a-5p	mature	known	templated	pig	ssc-miR-148a-5p	ssc-mir-148a
AAATTCGTATCTAGGGGAAT	miRNA	ssc-miR-10a-3p	mature	known	templated	pig	ssc-miR-10a-3p	ssc-mir-10a
AACATTCAACGCTGTCGGT	miRNA	ssc-miR-181a	mature	known	templated	pig	ssc-miR-181a	ssc-mir-181a-2
AACATTCAACGCTGTCGGTG	miRNA	ssc-miR-181a	mature	known	templated	pig	ssc-miR-181a	ssc-mir-181a-2
AACATTCAACGCTGTCGGTGA	miRNA	ssc-miR-181a	mature	known	templated	pig	ssc-miR-181a	ssc-mir-181a-2
AACATTCAACGCTGTCGGTGAG	miRNA	ssc-miR-181a	mature	known	templated	pig	ssc-miR-181a	ssc-mir-181a-2
AACATTCAACGCTGTCGGTGAGT	miRNA	ssc-miR-181a	mature	known	templated	pig	ssc-miR-181a	ssc-mir-181a-2
AACATTCATTGCTGTCGGTGGGT	miRNA	ssc-miR-181b	mature	known	templated	pig	ssc-miR-181b	ssc-mir-181b-2
AACATTCATTGTTGTCGGTGGGT	miRNA	ssc-miR-181d-5p	mature	known	templated	pig	ssc-miR-181d-5p	ssc-mir-181d
AACATTCATTGTTGTCGGTGGGTT	miRNA	ssc-miR-181d-5p	mature	known	templated	pig	ssc-miR-181d-5p	ssc-mir-181d
AACCCGTAGATCCGAACTTG	miRNA	ssc-miR-100	mature	known	templated	pig	ssc-miR-100	ssc-mir-100
AACCCGTAGATCCGAACTTGT	miRNA	ssc-miR-100	mature	known	templated	pig	ssc-miR-100	ssc-mir-100
AACCCGTAGATCCGAACTTGTG	miRNA	ssc-miR-100	mature	known	templated	pig	ssc-miR-100	ssc-mir-100
AACCCGTAGATCCGATCT	miRNA	ssc-miR-99a	mature	known	templated	pig	ssc-miR-99a	ssc-mir-99a
AACCCGTAGATCCGATCTT	miRNA	ssc-miR-99a	mature	known	templated	pig	ssc-miR-99a	ssc-mir-99a
AACCCGTAGATCCGATCTTG	miRNA	ssc-miR-99a	mature	known	templated	pig	ssc-miR-99a	ssc-mir-99a
AACCCGTAGATCCGATCTTGT	miRNA	ssc-miR-99a	mature	known	templated	pig	ssc-miR-99a	ssc-mir-99a
AACCCGTAGATCCGATCTTGTG	miRNA	ssc-miR-99a	mature	known	templated	pig	ssc-miR-99a	ssc-mir-99a
AACCCGTAGATCCGATCTTGTGG	miRNA	ssc-miR-99a	mature	known	templated	pig	ssc-miR-99a	ssc-mir-99a
AACGGAATCCCAAAAGC	miRNA	ssc-miR-191	mature	known	templated	pig	ssc-miR-191	ssc-mir-191
AACGGAATCCCAAAAGCAGC	miRNA	ssc-miR-191	mature	known	templated	pig	ssc-miR-191	ssc-mir-191
AACGGAATCCCAAAAGCAGCT	miRNA	ssc-miR-191	mature	known	templated	pig	ssc-miR-191	ssc-mir-191
AACGGAATCCCAAAAGCAGCTG	miRNA	ssc-miR-191	mature	known	templated	pig	ssc-miR-191	ssc-mir-191
AACGGAATCCCAAAAGCAGCTGT	miRNA	ssc-miR-191	mature	known	templated	pig	ssc-miR-191	ssc-mir-191
AACTGTGGGGGCACTTT	miRNA	ssc-miR-371-5p	mature	known	templated	pig	ssc-miR-371-5p	ssc-mir-371
AAGCTCGGTCTGAGGCCCCTCAG	miRNA	ssc-miR-423-3p	mature	known	templated	pig	ssc-miR-423-3p	ssc-mir-423
AAGCTCGGTCTGAGGCCCCTCAGT	miRNA	ssc-miR-423-3p	mature	known	templated	pig	ssc-miR-423-3p	ssc-mir-423
AAGCTGCCAGTTGAAGAAC	miRNA	ssc-miR-22-3p	mature	known	templated	pig	ssc-miR-22-3p	ssc-mir-22
AAGCTGCCAGTTGAAGAACT	miRNA	ssc-miR-22-3p	mature	known	templated	pig	ssc-miR-22-3p	ssc-mir-22
AAGCTGCCAGTTGAAGAACTG	miRNA	ssc-miR-22-3p	mature	known	templated	pig	ssc-miR-22-3p	ssc-mir-22
AAGCTGCCAGTTGAAGAACTGT	miRNA	ssc-miR-22-3p	mature	known	templated	pig	ssc-miR-22-3p	ssc-mir-22
AAGCTGCCAGTTGAAGAACTGTT	miRNA	ssc-miR-22-3p	mature	known	templated	pig	ssc-miR-22-3p	ssc-mir-22
AAGCTGGGTTGAGAGGGCGAA	miRNA	ssc-miR-320	mature	known	templated	pig	ssc-miR-320	ssc-mir-320
AAGCTGGGTTGAGAGGGCGAAA	miRNA	ssc-miR-320	mature	known	templated	pig	ssc-miR-320	ssc-mir-320
AAGGAGCTCACAGTCTATTG	miRNA	ssc-miR-28-5p	mature	known	templated	pig	ssc-miR-28-5p	ssc-mir-28
AAGGAGCTCACAGTCTATTGA	miRNA	ssc-miR-28-5p	mature	known	templated	pig	ssc-miR-28-5p	ssc-mir-28
AAGGAGCTCACAGTCTATTGAG	miRNA	ssc-miR-28-5p	mature	known	templated	pig	ssc-miR-28-5p	ssc-mir-28
AAGGTGCATCTAGTGCAGATAG	miRNA	ssc-miR-18a	mature	known	templated	pig	ssc-miR-18a	ssc-mir-18a
AAGTTCTGAGACACTCCGACT	miRNA	ssc-miR-148a-5p	mature	known	templated	pig	ssc-miR-148a-5p	ssc-mir-148a
AATACTGTCTGGTAATGCCG	miRNA	ssc-miR-429	mature	known	templated	pig	ssc-miR-429	ssc-mir-429
AATACTGTCTGGTAATGCCGT	miRNA	ssc-miR-429	mature	known	templated	pig	ssc-miR-429	ssc-mir-429
AATAGCCACTGTACTCCAGCCTGGGCAACATAGCGAGACCCCGTC	miRNA	ssc-miR-1285	mature	known	templated	pig	ssc-miR-1285	ssc-mir-1285
AATAGCCACTGTACTCCAGCCTGGGCAACATAGCGAGACCCCGTCT	miRNA	ssc-miR-1285	mature	known	templated	pig	ssc-miR-1285	ssc-mir-1285
AATAGCCACTGTACTCCAGCCTGGGCAACATAGCGAGACCCCGTCTCT	miRNA	ssc-miR-1285	mature	known	templated	pig	ssc-miR-1285	ssc-mir-1285
AATAGCCACTGTACTCCAGCCTGGGCAACATAGCGAGACCCCGTCTCTT	miRNA	ssc-miR-1285	mature	known	templated	pig	ssc-miR-1285	ssc-mir-1285
AATAGCCACTGTACTCCAGCCTGGGCAACATAGCGAGACCCCGTCTCTTT	miRNA	ssc-miR-1285	mature	known	templated	pig	ssc-miR-1285	ssc-mir-1285
AATCCTTGGAACCTAGGTGTGAGT	miRNA	ssc-miR-362	mature	known	templated	pig	ssc-miR-362	ssc-mir-362
AATCCTTGGAACCTAGGTGTGAGTG	miRNA	ssc-miR-362	mature	known	templated	pig	ssc-miR-362	ssc-mir-362
AATCCTTGGAACCTAGGTGTGAGTGC	miRNA	ssc-miR-362	mature	known	templated	pig	ssc-miR-362	ssc-mir-362
AATGACACGATCACTCCCGTTG	miRNA	ssc-miR-425-5p	mature	known	templated	pig	ssc-miR-425-5p	ssc-mir-425
AATGACACGATCACTCCCGTTGA	miRNA	ssc-miR-425-5p	mature	known	templated	pig	ssc-miR-425-5p	ssc-mir-425
AATGACACGATCACTCCCGTTGAG	miRNA	ssc-miR-425-5p	mature	known	templated	pig	ssc-miR-425-5p	ssc-mir-425
AATGACACGATCACTCCCGTTGAGT	miRNA	ssc-miR-425-5p	mature	known	templated	pig	ssc-miR-425-5p	ssc-mir-425
AATGCCCCTAAAAATCCTTAT	miRNA	ssc-miR-365-3p	mature	known	templated	pig	ssc-miR-365-3p	ssc-mir-365-2
AATTGCACGGTATCCATCTGTA	miRNA	ssc-miR-363	mature	known	templated	pig	ssc-miR-363	ssc-mir-363-2
ACAGTACTGTGATAACTGA	miRNA	ssc-miR-101	mature	known	templated	pig	ssc-miR-101	ssc-mir-101-2
ACAGTACTGTGATAACTGAA	miRNA	ssc-miR-101	mature	known	templated	pig	ssc-miR-101	ssc-mir-101-2
ACAGTACTGTGATAACTGAAG	miRNA	ssc-miR-101	mature	known	templated	pig	ssc-miR-101	ssc-mir-101-2
ACATGCCTTGAGTGTAGGACCGT	miRNA	ssc-miR-532-5p	mature	known	templated	pig	ssc-miR-532-5p	ssc-mir-532
ACATTCAACGCTGTCGGTGAGT	miRNA	ssc-miR-181a	mature	known	templated	pig	ssc-miR-181a	ssc-mir-181a-2
ACCACAGGGTAGAACC	miRNA	ssc-miR-140-3p	mature	known	templated	pig	ssc-miR-140-3p	ssc-mir-140
ACCACAGGGTAGAACCACGG	miRNA	ssc-miR-140-3p	mature	known	templated	pig	ssc-miR-140-3p	ssc-mir-140
ACCACAGGGTAGAACCACGGA	miRNA	ssc-miR-140-3p	mature	known	templated	pig	ssc-miR-140-3p	ssc-mir-140
ACCACAGGGTAGAACCACGGAC	miRNA	ssc-miR-140-3p	mature	known	templated	pig	ssc-miR-140-3p	ssc-mir-140
ACCACAGGGTAGAACCACGGACA	miRNA	ssc-miR-140-3p	mature	known	templated	pig	ssc-miR-140-3p	ssc-mir-140
ACCCGTAGAACCGACCTTGC	miRNA	ssc-miR-99b	mature	known	templated	pig	ssc-miR-99b	ssc-mir-99b
ACCCGTAGAACCGACCTTGCG	miRNA	ssc-miR-99b	mature	known	templated	pig	ssc-miR-99b	ssc-mir-99b
ACCCGTAGATCCGATCTTG	miRNA	ssc-miR-99a	mature	known	templated	pig	ssc-miR-99a	ssc-mir-99a
ACCCGTAGATCCGATCTTGT	miRNA	ssc-miR-99a	mature	known	templated	pig	ssc-miR-99a	ssc-mir-99a
ACCCGTAGATCCGATCTTGTG	miRNA	ssc-miR-99a	mature	known	templated	pig	ssc-miR-99a	ssc-mir-99a
ACCCTGTAGAACCGAATT	miRNA	ssc-miR-10b	mature	known	templated	pig	ssc-miR-10b	ssc-mir-10b
ACCCTGTAGAACCGAATTTG	miRNA	ssc-miR-10b	mature	known	templated	pig	ssc-miR-10b	ssc-mir-10b
ACCCTGTAGAACCGAATTTGT	miRNA	ssc-miR-10b	mature	known	templated	pig	ssc-miR-10b	ssc-mir-10b
ACCCTGTAGAACCGAATTTGTG	miRNA	ssc-miR-10b	mature	known	templated	pig	ssc-miR-10b	ssc-mir-10b
ACCCTGTAGATCCGAAT	miRNA	ssc-miR-10a-5p	mature	known	templated	pig	ssc-miR-10a-5p	ssc-mir-10a
ACCCTGTAGATCCGAATT	miRNA	ssc-miR-10a-5p	mature	known	templated	pig	ssc-miR-10a-5p	ssc-mir-10a
ACCCTGTAGATCCGAATTT	miRNA	ssc-miR-10a-5p	mature	known	templated	pig	ssc-miR-10a-5p	ssc-mir-10a
ACCCTGTAGATCCGAATTTG	miRNA	ssc-miR-10a-5p	mature	known	templated	pig	ssc-miR-10a-5p	ssc-mir-10a
ACCCTGTAGATCCGAATTTGT	miRNA	ssc-miR-10a-5p	mature	known	templated	pig	ssc-miR-10a-5p	ssc-mir-10a
ACCCTGTAGATCCGAATTTGTG	miRNA	ssc-miR-10a-5p	mature	known	templated	pig	ssc-miR-10a-5p	ssc-mir-10a
ACGCCCTTCCCCCCCTTCTTC	miRNA	ssc-miR-1249	mature	known	templated	pig	ssc-miR-1249	ssc-mir-1249-1
ACGCCCTTCCCCCCCTTCTTCA	miRNA	ssc-miR-1249	mature	known	templated	pig	ssc-miR-1249	ssc-mir-1249-1
ACGGAATCCCAAAAGCAGCTG	miRNA	ssc-miR-191	mature	known	templated	pig	ssc-miR-191	ssc-mir-191
ACGTTGGCTCTGGTGGTGATG	miRNA	ssc-miR-1306-3p	mature	known	templated	pig	ssc-miR-1306-3p	ssc-mir-1306
ACTACAGAACTTTGT	miRNA	ssc-miR-148a-3p	mature	known	templated	pig	ssc-miR-148a-3p	ssc-mir-148a
ACTAGACTGAAGCTCCTTGAGG	miRNA	ssc-miR-151-3p	mature	known	templated	pig	ssc-miR-151-3p	ssc-mir-151
ACTAGATTGTGAGCTCCTGG	miRNA	ssc-miR-28-3p	mature	known	templated	pig	ssc-miR-28-3p	ssc-mir-28
ACTAGATTGTGAGCTCCTGGA	miRNA	ssc-miR-28-3p	mature	known	templated	pig	ssc-miR-28-3p	ssc-mir-28
ACTAGATTGTGAGCTCCTGGAG	miRNA	ssc-miR-28-3p	mature	known	templated	pig	ssc-miR-28-3p	ssc-mir-28
ACTCAAACTGTGGGG	miRNA	ssc-miR-371-5p	mature	known	templated	pig	ssc-miR-371-5p	ssc-mir-371
ACTCAAACTGTGGGGG	miRNA	ssc-miR-371-5p	mature	known	templated	pig	ssc-miR-371-5p	ssc-mir-371
ACTCAAACTGTGGGGGC	miRNA	ssc-miR-371-5p	mature	known	templated	pig	ssc-miR-371-5p	ssc-mir-371
ACTCAAACTGTGGGGGCA	miRNA	ssc-miR-371-5p	mature	known	templated	pig	ssc-miR-371-5p	ssc-mir-371
ACTCAAACTGTGGGGGCAC	miRNA	ssc-miR-371-5p	mature	known	templated	pig	ssc-miR-371-5p	ssc-mir-371
ACTCAAACTGTGGGGGCACT	miRNA	ssc-miR-371-5p	mature	known	templated	pig	ssc-miR-371-5p	ssc-mir-371
ACTCAAACTGTGGGGGCACTT	miRNA	ssc-miR-371-5p	mature	known	templated	pig	ssc-miR-371-5p	ssc-mir-371
ACTCAAACTGTGGGGGCACTTC	miRNA	ssc-miR-371-5p	mature	known	templated	pig	ssc-miR-371-5p	bta-mir-371
ACTCAAACTGTGGGGGCACTTCC	miRNA	ssc-miR-371-5p	mature	known	templated	pig	ssc-miR-371-5p	bta-mir-371
ACTCAAACTGTGGGGGCACTTT	miRNA	ssc-miR-371-5p	mature	known	templated	pig	ssc-miR-371-5p	ssc-mir-371
ACTCAAACTGTGGGGGCACTTTC	miRNA	ssc-miR-371-5p	mature	known	templated	pig	ssc-miR-371-5p	ssc-mir-371
ACTCAAACTGTGGGGGCACTTTCT	miRNA	ssc-miR-371-5p	mature	known	templated	pig	ssc-miR-371-5p	ssc-mir-371
ACTCCAGCCTGGGCAACATAGCGAGACCCCGTCTCTT	miRNA	ssc-miR-1285	mature	known	templated	pig	ssc-miR-1285	ssc-mir-1285
ACTCGGCGTGGCGTCGGTCG	miRNA	ssc-miR-1307	mature	known	templated	pig	ssc-miR-1307	ssc-mir-1307
ACTCGGCGTGGCGTCGGTCGT	miRNA	ssc-miR-1307	mature	known	templated	pig	ssc-miR-1307	ssc-mir-1307
ACTCGGCGTGGCGTCGGTCGTG	miRNA	ssc-miR-1307	mature	known	templated	pig	ssc-miR-1307	ssc-mir-1307
ACTCGGCGTGGCGTCGGTCGTGG	miRNA	ssc-miR-1307	mature	known	templated	pig	ssc-miR-1307	ssc-mir-1307
ACTCGGCGTGGCGTCGGTCGTGGT	miRNA	ssc-miR-1307	mature	known	templated	pig	ssc-miR-1307	ssc-mir-1307
ACTGGACTTGGAGTC	miRNA	ssc-miR-378b-3p	mature	known	templated	pig	ssc-miR-378b-3p	hsa-mir-378e
ACTGGACTTGGAGTCA	miRNA	ssc-miR-378b-3p	mature	known	templated	pig	ssc-miR-378b-3p	hsa-mir-378e
ACTGGACTTGGAGTCAG	miRNA	ssc-miR-378b-3p	mature	known	templated	pig	ssc-miR-378b-3p	hsa-mir-378e
ACTGGACTTGGAGTCAGA	miRNA	ssc-miR-378b-3p	mature	known	templated	pig	ssc-miR-378b-3p	bta-mir-378c
ACTGGACTTGGAGTCAGAA	miRNA	ssc-miR-378b-3p	mature	known	templated	pig	ssc-miR-378b-3p	bta-mir-378c
ACTGGACTTGGAGTCAGAAG	miRNA	ssc-miR-378b-3p	mature	known	templated	pig	ssc-miR-378b-3p	bta-mir-378c
ACTGGACTTGGAGTCAGAAGA	miRNA	ssc-miR-378b-3p	mature	known	templated	pig	ssc-miR-378b-3p	ENSSSCG00000028003
ACTGGACTTGGAGTCAGAAGAC	miRNA	ssc-miR-378b-3p	mature	known	templated	pig	ssc-miR-378b-3p	ENSSSCG00000028003
ACTGGACTTGGAGTCAGAAGG	miRNA	ssc-miR-378	mature	known	templated	pig	ssc-miR-378	ssc-mir-378-2
ACTGGACTTGGAGTCAGAAGGC	miRNA	ssc-miR-378	mature	known	templated	pig	ssc-miR-378	ssc-mir-378-2
ACTGGACTTGGAGTCAGAAGGCC	miRNA	ssc-miR-378	mature	known	templated	pig	ssc-miR-378	ssc-mir-378-2
ACTGGACTTGGAGTCAGAAGGCT	miRNA	ssc-miR-378	mature	known	templated	pig	ssc-miR-378	bta-mir-378-2
ACTGGACTTGGAGTCAGAAGT	miRNA	ssc-miR-378b-3p	mature	known	templated	pig	ssc-miR-378b-3p	ssc-mir-378b
ACTGTACTCCAGCCTGGGCAACATAGCGAGACCCCGTCTCT	miRNA	ssc-miR-1285	mature	known	templated	pig	ssc-miR-1285	ssc-mir-1285
ACTGTACTCCAGCCTGGGCAACATAGCGAGACCCCGTCTCTT	miRNA	ssc-miR-1285	mature	known	templated	pig	ssc-miR-1285	ssc-mir-1285
ACTGTACTCCAGCCTGGGCAACATAGCGAGACCCCGTCTCTTT	miRNA	ssc-miR-1285	mature	known	templated	pig	ssc-miR-1285	ssc-mir-1285
ACTTGTCCCGGCCTGT	miRNA	ssc-miR-92a	mature	known	templated	pig	ssc-miR-92a	ssc-mir-92a-2
AGAGGTAGTAGGTTGCAT	miRNA	ssc-let-7d-5p	mature	known	templated	pig	ssc-let-7d-5p	ssc-let-7d
AGAGGTAGTAGGTTGCATAGT	miRNA	ssc-let-7d-5p	mature	known	templated	pig	ssc-let-7d-5p	ssc-let-7d
AGAGGTAGTAGGTTGCATAGTT	miRNA	ssc-let-7d-5p	mature	known	templated	pig	ssc-let-7d-5p	ssc-let-7d
AGAGGTAGTAGGTTGCATAGTTT	miRNA	ssc-let-7d-5p	mature	known	templated	pig	ssc-let-7d-5p	ssc-let-7d
AGAGTTGAGTCTGGACGTCCCG	miRNA	ssc-miR-219a	mature	known	templated	pig	ssc-miR-219a	ssc-mir-219a
AGCACCATCTGAAATCGGTTA	miRNA	ssc-miR-29a	mature	known	templated	pig	ssc-miR-29a	ssc-mir-29a
AGCAGCAATTCATGTTTTGAA	miRNA	ssc-miR-424-5p	mature	known	templated	pig	ssc-miR-424-5p	ssc-mir-424
AGCAGCACGTAAATATTGGCG	miRNA	ssc-miR-16	mature	known	templated	pig	ssc-miR-16	ssc-mir-16-2
AGCAGCATTGTACAGGGCT	miRNA	ssc-miR-107	mature	known	templated	pig	ssc-miR-107	bta-mir-107
AGCAGCATTGTACAGGGCTAT	miRNA	ssc-miR-107	mature	known	templated	pig	ssc-miR-107	bta-mir-107
AGCAGCATTGTACAGGGCTATC	miRNA	ssc-miR-107	mature	known	templated	pig	ssc-miR-107	ssc-mir-107
AGCAGCATTGTACAGGGCTATCA	miRNA	ssc-miR-107	mature	known	templated	pig	ssc-miR-107	ssc-mir-107
AGCAGCATTGTACAGGGCTATG	miRNA	ssc-miR-103	mature	known	templated	pig	ssc-miR-103	ssc-mir-103-2
AGCAGCATTGTACAGGGCTATGA	miRNA	ssc-miR-103	mature	known	templated	pig	ssc-miR-103	ssc-mir-103-2
AGCAGCATTGTACAGGGCTATGAA	miRNA	ssc-miR-103	mature	known	templated	pig	ssc-miR-103	ssc-mir-103-2
AGCAGCGGGAACAGTACT	miRNA	ssc-miR-503	mature	known	templated	pig	ssc-miR-503	ssc-mir-503
AGCAGCGGGAACAGTACTG	miRNA	ssc-miR-503	mature	known	templated	pig	ssc-miR-503	ssc-mir-503
AGCAGCGGGAACAGTACTGCAG	miRNA	ssc-miR-503	mature	known	templated	pig	ssc-miR-503	ssc-mir-503
AGCTACATCTGGCTACTGGGTCT	miRNA	ssc-miR-222	mature	known	templated	pig	ssc-miR-222	ssc-mir-222
AGCTACATCTGGCTACTGGGTCTC	miRNA	ssc-miR-222	mature	known	templated	pig	ssc-miR-222	ssc-mir-222
AGCTACATCTGGCTACTGGGTCTCT	miRNA	ssc-miR-222	mature	known	templated	pig	ssc-miR-222	ssc-mir-222
AGCTACATTGTCTGCTGGGTTT	miRNA	ssc-miR-221-3p	mature	known	templated	pig	ssc-miR-221-3p	ssc-mir-221
AGCTACATTGTCTGCTGGGTTTC	miRNA	ssc-miR-221-3p	mature	known	templated	pig	ssc-miR-221-3p	ssc-mir-221
AGCTCGGTCTGAGGCCCCT	miRNA	ssc-miR-423-3p	mature	known	templated	pig	ssc-miR-423-3p	ssc-mir-423
AGCTCGGTCTGAGGCCCCTC	miRNA	ssc-miR-423-3p	mature	known	templated	pig	ssc-miR-423-3p	ssc-mir-423
AGCTCGGTCTGAGGCCCCTCA	miRNA	ssc-miR-423-3p	mature	known	templated	pig	ssc-miR-423-3p	ssc-mir-423
AGCTCGGTCTGAGGCCCCTCAG	miRNA	ssc-miR-423-3p	mature	known	templated	pig	ssc-miR-423-3p	ssc-mir-423
AGCTCGGTCTGAGGCCCCTCAGT	miRNA	ssc-miR-423-3p	mature	known	templated	pig	ssc-miR-423-3p	ssc-mir-423
AGCTCGGTCTGAGGCCCCTCAGTC	miRNA	ssc-miR-423-3p	mature	known	templated	pig	ssc-miR-423-3p	ssc-mir-423
AGCTGCCAGTTGAAGAACT	miRNA	ssc-miR-22-3p	mature	known	templated	pig	ssc-miR-22-3p	ssc-mir-22
AGCTGCCAGTTGAAGAACTGT	miRNA	ssc-miR-22-3p	mature	known	templated	pig	ssc-miR-22-3p	ssc-mir-22
AGCTTATCAGACTGATG	miRNA	ssc-miR-21	mature	known	templated	pig	ssc-miR-21	ssc-mir-21
AGCTTATCAGACTGATGT	miRNA	ssc-miR-21	mature	known	templated	pig	ssc-miR-21	ssc-mir-21
AGCTTATCAGACTGATGTT	miRNA	ssc-miR-21	mature	known	templated	pig	ssc-miR-21	ssc-mir-21
AGCTTATCAGACTGATGTTG	miRNA	ssc-miR-21	mature	known	templated	pig	ssc-miR-21	ssc-mir-21
AGCTTATCAGACTGATGTTGA	miRNA	ssc-miR-21	mature	known	templated	pig	ssc-miR-21	ssc-mir-21
AGCTTATCAGACTGATGTTGAC	miRNA	ssc-miR-20a	mature	known	templated	pig	ssc-miR-20a	ssc-mir-21
AGGAGCTCACAGTCTATTG	miRNA	ssc-miR-28-5p	mature	known	templated	pig	ssc-miR-28-5p	ssc-mir-28
AGGAGCTCACAGTCTATTGAG	miRNA	ssc-miR-28-5p	mature	known	templated	pig	ssc-miR-28-5p	ssc-mir-28
AGGCAAGATGCTGGCATAGCTG	miRNA	ssc-miR-31	mature	known	templated	pig	ssc-miR-31	ssc-mir-31
AGGCAAGATGCTGGCATAGCTGT	miRNA	ssc-miR-31	mature	known	templated	pig	ssc-miR-31	ssc-mir-31
AGGCAGTGTAGTTAGC	miRNA	ssc-miR-34c	mature	known	templated	pig	ssc-miR-34c	ssc-mir-34c-2
AGGCAGTGTAGTTAGCTGA	miRNA	ssc-miR-34c	mature	known	templated	pig	ssc-miR-34c	ssc-mir-34c-2
AGGCAGTGTAGTTAGCTGAT	miRNA	ssc-miR-34c	mature	known	templated	pig	ssc-miR-34c	ssc-mir-34c-2
AGGCAGTGTAGTTAGCTGATT	miRNA	ssc-miR-34c	mature	known	templated	pig	ssc-miR-34c	ssc-mir-34c-2
AGGCAGTGTAGTTAGCTGATTG	miRNA	ssc-miR-34c	mature	known	templated	pig	ssc-miR-34c	ssc-mir-34c-2
AGGCAGTGTAGTTAGCTGATTGC	miRNA	ssc-miR-34c	mature	known	templated	pig	ssc-miR-34c	ssc-mir-34c-2
AGGCAGTGTAGTTAGCTGATTGCT	miRNA	ssc-miR-34c	mature	known	templated	pig	ssc-miR-34c	ssc-mir-34c-2
AGGGACGGGACGCGGTGCAGTGTT	miRNA	ssc-miR-92b-5p	mature	known	templated	pig	ssc-miR-92b-5p	ssc-mir-92b
AGGGACTTTCAGGGGCAGCTGTG	miRNA	ssc-miR-365-5p	mature	known	templated	pig	ssc-miR-365-5p	ssc-mir-365-2
AGGGTTGGGCGGAGGCTTTC	miRNA	ssc-miR-296-3p	mature	known	templated	pig	ssc-miR-296-3p	ssc-mir-296
AGGGTTGGGCGGAGGCTTTCC	miRNA	ssc-miR-296-3p	mature	known	templated	pig	ssc-miR-296-3p	ssc-mir-296
AGGGTTGGGCGGAGGCTTTCCT	miRNA	ssc-miR-296-3p	mature	known	templated	pig	ssc-miR-296-3p	ssc-mir-296
AGGTAGTTTCATGTTGTTGGG	miRNA	ssc-miR-196a	mature	known	templated	pig	ssc-miR-196a	ssc-mir-196a-2
AGTGGTTTTACCCTATGGTAG	miRNA	ssc-miR-140-5p	mature	known	templated	pig	ssc-miR-140-5p	ssc-mir-140
AGTTCTTCAGTGGCAAGCTTT	miRNA	ssc-miR-22-5p	mature	known	templated	pig	ssc-miR-22-5p	ssc-mir-22
AGTTCTTCAGTGGCAAGCTTTA	miRNA	ssc-miR-22-5p	mature	known	templated	pig	ssc-miR-22-5p	ssc-mir-22
ATACCCTGTAGATCCGAATTTGT	miRNA	ssc-miR-10a-5p	mature	known	templated	pig	ssc-miR-10a-5p	ssc-mir-10a
ATAGCCACTGTACTCCAGCCTGGGCAACATAGCGAGACCCCGTCTCT	miRNA	ssc-miR-1285	mature	known	templated	pig	ssc-miR-1285	ssc-mir-1285
ATAGCCACTGTACTCCAGCCTGGGCAACATAGCGAGACCCCGTCTCTT	miRNA	ssc-miR-1285	mature	known	templated	pig	ssc-miR-1285	ssc-mir-1285
ATATAATACAACCTGCTAAGT	miRNA	ssc-miR-374b-5p	mature	known	templated	pig	ssc-miR-374b-5p	ssc-mir-374b
ATATAATACAACCTGCTAAGTG	miRNA	ssc-miR-374b-5p	mature	known	templated	pig	ssc-miR-374b-5p	ssc-mir-374b
ATCAACAGACATTAATTGGGC	miRNA	ssc-miR-421-3p	mature	known	templated	pig	ssc-miR-421-3p	ssc-mir-421
ATCAACAGACATTAATTGGGCG	miRNA	ssc-miR-421-3p	mature	known	templated	pig	ssc-miR-421-3p	ssc-mir-421
ATCAACAGACATTAATTGGGCGC	miRNA	ssc-miR-421-3p	mature	known	templated	pig	ssc-miR-421-3p	ssc-mir-421
ATCACATTGCCAGGGATT	miRNA	ssc-miR-23b	mature	known	templated	pig	ssc-miR-23b	ssc-mir-23b
ATCACATTGCCAGGGATTACC	miRNA	ssc-miR-23b	mature	known	templated	pig	ssc-miR-23b	ssc-mir-23b
ATCACATTGCCAGGGATTACCA	miRNA	ssc-miR-23b	mature	known	templated	pig	ssc-miR-23b	ssc-mir-23b
ATCACATTGCCAGGGATTACCAC	miRNA	ssc-miR-23b	mature	known	templated	pig	ssc-miR-23b	ssc-mir-23b
ATCACATTGCCAGGGATTTC	miRNA	ssc-miR-23a	mature	known	templated	pig	ssc-miR-23a	ssc-mir-23a
ATCACATTGCCAGGGATTTCC	miRNA	ssc-miR-23a	mature	known	templated	pig	ssc-miR-23a	ssc-mir-23a
ATCACATTGCCAGGGATTTCCA	miRNA	ssc-miR-23a	mature	known	templated	pig	ssc-miR-23a	ssc-mir-23a
ATCAGACTGATGTTGAC	miRNA	ssc-miR-21	mature	known	templated	pig	ssc-miR-21	ssc-mir-21
ATCCCCGACTGGAAGCT	miRNA	ssc-miR-30d	mature	known	templated	pig	ssc-miR-30d	ssc-mir-30d
ATCCTTGACTGGAAGCT	miRNA	ssc-miR-30e-5p	mature	known	templated	pig	ssc-miR-30e-5p	ssc-mir-30e
ATCGGGAATGTCGTGTCCGCCC	miRNA	ssc-miR-425-3p	mature	known	templated	pig	ssc-miR-425-3p	ssc-mir-425
ATGACACGATCACTCCCGTTGAG	miRNA	ssc-miR-425-5p	mature	known	templated	pig	ssc-miR-425-5p	ssc-mir-425
ATGCACCTGGGCAAGGATTCTG	miRNA	ssc-miR-500	mature	known	templated	pig	ssc-miR-500	ssc-mir-500
ATGCACCTGGGCAAGGATTCTGA	miRNA	ssc-miR-500	mature	known	templated	pig	ssc-miR-500	ssc-mir-500
ATGCCTTGAGTGTAGGACCG	miRNA	ssc-miR-532-5p	mature	known	templated	pig	ssc-miR-532-5p	ssc-mir-532
ATGCCTTGAGTGTAGGACCGT	miRNA	ssc-miR-532-5p	mature	known	templated	pig	ssc-miR-532-5p	ssc-mir-532
ATGCGGAACCTGCGGATAC	miRNA	ssc-miR-7134-3p	mature	known	templated	pig	ssc-miR-7134-3p	ssc-mir-7134
ATGCGGAACCTGCGGATACG	miRNA	ssc-miR-7134-3p	mature	known	templated	pig	ssc-miR-7134-3p	ssc-mir-7134
ATGCGGAACCTGCGGATACGG	miRNA	ssc-miR-7134-3p	mature	known	templated	pig	ssc-miR-7134-3p	ssc-mir-7134
ATGGCACTGGTAGAATTCAC	miRNA	ssc-miR-183	mature	known	templated	pig	ssc-miR-183	ssc-mir-183
ATGGCACTGGTAGAATTCACT	miRNA	ssc-miR-183	mature	known	templated	pig	ssc-miR-183	ssc-mir-183
ATGGCACTGGTAGAATTCACTG	miRNA	ssc-miR-183	mature	known	templated	pig	ssc-miR-183	ssc-mir-183
ATGGCACTGGTAGAATTCACTGT	miRNA	ssc-miR-183	mature	known	templated	pig	ssc-miR-183	ssc-mir-183
ATGTCCGCGGGTTCCCTATC	miRNA	ssc-miR-7134-5p	mature	known	templated	pig	ssc-miR-7134-5p	ssc-mir-7134
ATGTCCGCGGGTTCCCTATCC	miRNA	ssc-miR-7134-5p	mature	known	templated	pig	ssc-miR-7134-5p	ssc-mir-7134
ATGTCCGCGGGTTCCCTATCCC	miRNA	ssc-miR-7134-5p	mature	known	templated	pig	ssc-miR-7134-5p	ssc-mir-7134
ATGTGCCTTTGGACTACATCGT	miRNA	ssc-miR-455-5p	mature	known	templated	pig	ssc-miR-455-5p	ssc-mir-455
ATTGCACATTACTAAGTTGCA	miRNA	ssc-miR-32	mature	known	templated	pig	ssc-miR-32	ssc-mir-32
ATTGCACGGTATCCATCTGTA	miRNA	ssc-miR-363	mature	known	templated	pig	ssc-miR-363	ssc-mir-363-2
ATTGCACTCGTCCCGGCCT	miRNA	ssc-miR-92b-3p	mature	known	templated	pig	ssc-miR-92b-3p	ssc-mir-92b
ATTGCACTCGTCCCGGCCTC	miRNA	ssc-miR-92b-3p	mature	known	templated	pig	ssc-miR-92b-3p	ssc-mir-92b
ATTGCACTCGTCCCGGCCTCC	miRNA	ssc-miR-92b-3p	mature	known	templated	pig	ssc-miR-92b-3p	ssc-mir-92b
ATTGCACTTGTCCCGGCCTG	miRNA	ssc-miR-92a	mature	known	templated	pig	ssc-miR-92a	ssc-mir-92a-2
ATTGCACTTGTCCCGGCCTGT	miRNA	ssc-miR-92a	mature	known	templated	pig	ssc-miR-92a	ssc-mir-92a-2
ATTGCACTTGTCCCGGCCTGTG	miRNA	ssc-miR-92a	mature	known	templated	pig	ssc-miR-92a	ssc-mir-92a-2
ATTGCACTTGTCCCGGCCTGTT	miRNA	ssc-miR-92a	mature	known	templated	pig	ssc-miR-92a	ssc-mir-92a-1
ATTGTTCTCCAACCTGGCTCT	miRNA	ssc-miR-7857-3p	mature	known	templated	pig	ssc-miR-7857-3p	ssc-mir-7857
ATTGTTCTCCAACCTGGCTCTT	miRNA	ssc-miR-7857-3p	mature	known	templated	pig	ssc-miR-7857-3p	ssc-mir-7857
ATTGTTCTCCAACCTGGCTCTTT	miRNA	ssc-miR-7857-3p	mature	known	templated	pig	ssc-miR-7857-3p	ssc-mir-7857
ATTGTTCTCCAACCTGGCTCTTTA	miRNA	ssc-miR-7857-3p	mature	known	templated	pig	ssc-miR-7857-3p	ssc-mir-7857
CAAAACGTGAGGCGCTGCTA	miRNA	ssc-miR-424-3p	mature	known	templated	pig	ssc-miR-424-3p	ssc-mir-424
CAAAACGTGAGGCGCTGCTAT	miRNA	ssc-miR-424-3p	mature	known	templated	pig	ssc-miR-424-3p	ssc-mir-424
CAAAACGTGAGGCGCTGCTATA	miRNA	ssc-miR-424-3p	mature	known	templated	pig	ssc-miR-424-3p	ssc-mir-424
CAAACTGTGGGGGCACTT	miRNA	ssc-miR-371-5p	mature	known	templated	pig	ssc-miR-371-5p	ssc-mir-371
CAAACTGTGGGGGCACTTC	miRNA	ssc-miR-371-5p	mature	known	templated	pig	ssc-miR-371-5p	bta-mir-371
CAAACTGTGGGGGCACTTT	miRNA	ssc-miR-371-5p	mature	known	templated	pig	ssc-miR-371-5p	ssc-mir-371
CAAACTGTGGGGGCACTTTC	miRNA	ssc-miR-371-5p	mature	known	templated	pig	ssc-miR-371-5p	ssc-mir-371
CAAAGAATTCTCCTTTTGGG	miRNA	ssc-miR-186	mature	known	templated	pig	ssc-miR-186	ssc-mir-186
CAAAGAATTCTCCTTTTGGGC	miRNA	ssc-miR-186	mature	known	templated	pig	ssc-miR-186	ssc-mir-186
CAAAGAATTCTCCTTTTGGGCT	miRNA	ssc-miR-186	mature	known	templated	pig	ssc-miR-186	ssc-mir-186
CAAAGAATTCTCCTTTTGGGCTT	miRNA	ssc-miR-186	mature	known	templated	pig	ssc-miR-186	ssc-mir-186
CAAAGTGCTCACAGTGCAGGTAG	miRNA	ssc-miR-20b	mature	known	templated	pig	ssc-miR-20b	ssc-mir-20b-1
CAAAGTGCTTACAGTGCAGGT	miRNA	ssc-miR-17-5p	mature	known	templated	pig	ssc-miR-17-5p	ssc-mir-17
CAAAGTGCTTACAGTGCAGGTA	miRNA	ssc-miR-17-5p	mature	known	templated	pig	ssc-miR-17-5p	ssc-mir-17
CAAAGTGCTTACAGTGCAGGTAG	miRNA	ssc-miR-17-5p	mature	known	templated	pig	ssc-miR-17-5p	ssc-mir-17
CAAAGTGCTTACAGTGCAGGTAGT	miRNA	ssc-miR-17-5p	mature	known	templated	pig	ssc-miR-17-5p	ssc-mir-17
CAAATTCGTATCTAGGGGAAT	miRNA	ssc-miR-10a-3p	mature	known	templated	pig	ssc-miR-10a-3p	ssc-mir-10a
CAACGGAATCCCAAAAGC	miRNA	ssc-miR-191	mature	known	templated	pig	ssc-miR-191	ssc-mir-191
CAACGGAATCCCAAAAGCAG	miRNA	ssc-miR-191	mature	known	templated	pig	ssc-miR-191	ssc-mir-191
CAACGGAATCCCAAAAGCAGC	miRNA	ssc-miR-191	mature	known	templated	pig	ssc-miR-191	ssc-mir-191
CAACGGAATCCCAAAAGCAGCT	miRNA	ssc-miR-191	mature	known	templated	pig	ssc-miR-191	ssc-mir-191
CAACGGAATCCCAAAAGCAGCTG	miRNA	ssc-miR-191	mature	known	templated	pig	ssc-miR-191	ssc-mir-191
CAACGGAATCCCAAAAGCAGCTGT	miRNA	ssc-miR-191	mature	known	templated	pig	ssc-miR-191	ssc-mir-191
CACAGTGAACCGGTCTCTT	miRNA	ssc-miR-128	mature	known	templated	pig	ssc-miR-128	ssc-mir-128-2
CACAGTGAACCGGTCTCTTT	miRNA	ssc-miR-128	mature	known	templated	pig	ssc-miR-128	ssc-mir-128-2
CACAGTGAACCGGTCTCTTTC	miRNA	ssc-miR-128	mature	known	templated	pig	ssc-miR-128	ssc-mir-128-2
CACAGTGAACCGGTCTCTTTT	miRNA	ssc-miR-128	mature	known	templated	pig	ssc-miR-128	ssc-mir-128-1
CACCCGTAGAACCGACCTTG	miRNA	ssc-miR-99b	mature	known	templated	pig	ssc-miR-99b	ssc-mir-99b
CACCCGTAGAACCGACCTTGC	miRNA	ssc-miR-99b	mature	known	templated	pig	ssc-miR-99b	ssc-mir-99b
CACCCGTAGAACCGACCTTGCG	miRNA	ssc-miR-99b	mature	known	templated	pig	ssc-miR-99b	ssc-mir-99b
CACCTCCCCTGCAAACGTCCA	miRNA	ssc-miR-1306-5p	mature	known	templated	pig	ssc-miR-1306-5p	ssc-mir-1306
CACTACAGAACTTTGT	miRNA	ssc-miR-148a-3p	mature	known	templated	pig	ssc-miR-148a-3p	ssc-mir-148a
CACTAGATTGTGAGCTCCTG	miRNA	ssc-miR-28-3p	mature	known	templated	pig	ssc-miR-28-3p	ssc-mir-28
CACTAGATTGTGAGCTCCTGG	miRNA	ssc-miR-28-3p	mature	known	templated	pig	ssc-miR-28-3p	ssc-mir-28
CACTAGATTGTGAGCTCCTGGA	miRNA	ssc-miR-28-3p	mature	known	templated	pig	ssc-miR-28-3p	ssc-mir-28
CACTCAAACTGTGGGGGCACTT	miRNA	ssc-miR-371-5p	mature	known	templated	pig	ssc-miR-371-5p	hsa-mir-371a
CACTCAAACTGTGGGGGCACTTT	miRNA	ssc-miR-371-5p	mature	known	templated	pig	ssc-miR-371-5p	hsa-mir-371a
CACTCAAACTGTGGGGGCACTTTC	miRNA	ssc-miR-371-5p	mature	known	templated	pig	ssc-miR-371-5p	hsa-mir-371a
CACTGGACTTGGAGTCAGAAGG	miRNA	ssc-miR-378	mature	known	templated	pig	ssc-miR-378	ssc-mir-378-2
CACTGGACTTGGAGTCAGAAGGC	miRNA	ssc-miR-378	mature	known	templated	pig	ssc-miR-378	ssc-mir-378-2
CACTGTACTCCAGCCTGGGCAACATAGCGAGACCCCGTCTCT	miRNA	ssc-miR-1285	mature	known	templated	pig	ssc-miR-1285	ssc-mir-1285
CACTGTACTCCAGCCTGGGCAACATAGCGAGACCCCGTCTCTT	miRNA	ssc-miR-1285	mature	known	templated	pig	ssc-miR-1285	ssc-mir-1285
CACTGTACTCCAGCCTGGGCAACATAGCGAGACCCCGTCTCTTT	miRNA	ssc-miR-1285	mature	known	templated	pig	ssc-miR-1285	ssc-mir-1285
CACTTGTCCCGGCCTGT	miRNA	ssc-miR-92a	mature	known	templated	pig	ssc-miR-92a	ssc-mir-92a-2
CAGCAGCAATTCATGTTTTGA	miRNA	ssc-miR-424-5p	mature	known	templated	pig	ssc-miR-424-5p	ssc-mir-424
CAGCAGCAATTCATGTTTTGAA	miRNA	ssc-miR-424-5p	mature	known	templated	pig	ssc-miR-424-5p	ssc-mir-424
CAGCATTGTACAGGGCTATGA	miRNA	ssc-miR-103	mature	known	templated	pig	ssc-miR-103	ssc-mir-103-2
CAGTGCAATGTTAAAAGGGCA	miRNA	ssc-miR-130a	mature	known	templated	pig	ssc-miR-130a	ssc-mir-130a
CAGTGCACTACAGAACTTTGT	miRNA	ssc-miR-148a-3p	mature	known	templated	pig	ssc-miR-148a-3p	ssc-mir-148a
CAGTGCATCACAGAACTTTGT	miRNA	ssc-miR-148b-3p	mature	known	templated	pig	ssc-miR-148b-3p	ssc-mir-148b
CAGTGCATGACAGAACTTGG	miRNA	ssc-miR-152	mature	known	templated	pig	ssc-miR-152	ssc-mir-152
CAGTGGTTTTACCCTATGGTAG	miRNA	ssc-miR-140-5p	mature	known	templated	pig	ssc-miR-140-5p	ssc-mir-140
CATGCCTTGAGTGTAGGACCG	miRNA	ssc-miR-532-5p	mature	known	templated	pig	ssc-miR-532-5p	ssc-mir-532
CATGCCTTGAGTGTAGGACCGT	miRNA	ssc-miR-532-5p	mature	known	templated	pig	ssc-miR-532-5p	ssc-mir-532
CATGCCTTGAGTGTAGGACCGTT	miRNA	ssc-miR-532-5p	mature	known	templated	pig	ssc-miR-532-5p	ssc-mir-532
CCACAGGGTAGAACCACGGA	miRNA	ssc-miR-140-3p	mature	known	templated	pig	ssc-miR-140-3p	ssc-mir-140
CCACAGGGTAGAACCACGGAC	miRNA	ssc-miR-140-3p	mature	known	templated	pig	ssc-miR-140-3p	ssc-mir-140
CCACAGGGTAGAACCACGGACA	miRNA	ssc-miR-140-3p	mature	known	templated	pig	ssc-miR-140-3p	ssc-mir-140
CCACCTCCCCTGCAAACGTCC	miRNA	ssc-miR-1306-5p	mature	known	templated	pig	ssc-miR-1306-5p	ssc-mir-1306
CCACCTCCCCTGCAAACGTCCA	miRNA	ssc-miR-1306-5p	mature	known	templated	pig	ssc-miR-1306-5p	ssc-mir-1306
CCACTGTACTCCAGCCTGGGCAACATAGCGAGACCCCGTCTCTT	miRNA	ssc-miR-1285	mature	known	templated	pig	ssc-miR-1285	ssc-mir-1285
CCAGCCTGGGCAACATAGCGAGACCCCGTCTCTT	miRNA	ssc-miR-1285	mature	known	templated	pig	ssc-miR-1285	ssc-mir-1285
CCCCAGGTGTGATTCTGATTTGC	miRNA	ssc-miR-361-3p	mature	known	templated	pig	ssc-miR-361-3p	ssc-mir-361
CCCCCAGGTGTGATTCTGATTTGC	miRNA	ssc-miR-361-3p	mature	known	templated	pig	ssc-miR-361-3p	ssc-mir-361
CCCCGACTGGAAGCT	miRNA	ssc-miR-30d	mature	known	templated	pig	ssc-miR-30d	ssc-mir-30d
CCCTGAGACCCTAACTTGTGA	miRNA	ssc-miR-125b	mature	known	templated	pig	ssc-miR-125b	ssc-mir-125b-2
CCCTGAGACCCTTTAACCTGT	miRNA	ssc-miR-125a	mature	known	templated	pig	ssc-miR-125a	ssc-mir-125a
CCCTGAGACCCTTTAACCTGTG	miRNA	ssc-miR-125a	mature	known	templated	pig	ssc-miR-125a	ssc-mir-125a
CCCTGAGACCCTTTAACCTGTGA	miRNA	ssc-miR-125a	mature	known	templated	pig	ssc-miR-125a	ssc-mir-125a
CCCTGTAGAACCGAATTTG	miRNA	ssc-miR-10b	mature	known	templated	pig	ssc-miR-10b	ssc-mir-10b
CCCTGTAGAACCGAATTTGTG	miRNA	ssc-miR-10b	mature	known	templated	pig	ssc-miR-10b	ssc-mir-10b
CCCTGTAGATCCGAATTTG	miRNA	ssc-miR-10a-5p	mature	known	templated	pig	ssc-miR-10a-5p	ssc-mir-10a
CCCTGTAGATCCGAATTTGT	miRNA	ssc-miR-10a-5p	mature	known	templated	pig	ssc-miR-10a-5p	ssc-mir-10a
CCCTGTAGATCCGAATTTGTG	miRNA	ssc-miR-10a-5p	mature	known	templated	pig	ssc-miR-10a-5p	ssc-mir-10a
CCCTGTCCTCCAGGAGCTCAC	miRNA	ssc-miR-339-5p	mature	known	templated	pig	ssc-miR-339-5p	ssc-mir-339-1
CCGTCCTAAGGTTGTTGAGTT	miRNA	ssc-miR-676-3p	mature	known	templated	pig	ssc-miR-676-3p	ssc-mir-676-2
CCTCCCACACCCAAGGCTTGCA	miRNA	ssc-miR-532-3p	mature	known	templated	pig	ssc-miR-532-3p	ssc-mir-532
CCTCCTGGGGCCCGCACTCTCG	miRNA	ssc-miR-1343	mature	known	templated	pig	ssc-miR-1343	ssc-mir-1343
CCTTGACTGGAAGCT	miRNA	ssc-miR-30e-5p	mature	known	templated	pig	ssc-miR-30e-5p	ssc-mir-30e
CGATGATGGTCCCTGTGTTTG	miRNA	ssc-miR-2320-3p	mature	known	templated	pig	ssc-miR-2320-3p	ssc-mir-2320
CGTACCGTGAGTAATAATGCG	miRNA	ssc-miR-126-3p	mature	known	templated	pig	ssc-miR-126-3p	ssc-mir-126
CGTCAACACTTGCTGGTTTCCTC	miRNA	ssc-miR-505	mature	known	templated	pig	ssc-miR-505	ssc-mir-505
CGTCAACACTTGCTGGTTTCCTCT	miRNA	ssc-miR-505	mature	known	templated	pig	ssc-miR-505	ssc-mir-505
CTAGACTGAAGCTCCTTG	miRNA	ssc-miR-151-3p	mature	known	templated	pig	ssc-miR-151-3p	ssc-mir-151
CTAGACTGAAGCTCCTTGA	miRNA	ssc-miR-151-3p	mature	known	templated	pig	ssc-miR-151-3p	ssc-mir-151
CTAGACTGAAGCTCCTTGAG	miRNA	ssc-miR-151-3p	mature	known	templated	pig	ssc-miR-151-3p	ssc-mir-151
CTAGACTGAAGCTCCTTGAGG	miRNA	ssc-miR-151-3p	mature	known	templated	pig	ssc-miR-151-3p	ssc-mir-151
CTAGACTGAAGCTCCTTGAGGA	miRNA	ssc-miR-151-3p	mature	known	templated	pig	ssc-miR-151-3p	ssc-mir-151
CTAGCACCATCTGAAATCGGTT	miRNA	ssc-miR-29a	mature	known	templated	pig	ssc-miR-29a	ssc-mir-29a
CTAGCACCATTTGAAATCAGTGT	miRNA	ssc-miR-29b	mature	known	templated	pig	ssc-miR-29b	ssc-mir-29b-2
CTAGTGATTTTGTTGTT	miRNA	ssc-miR-7	mature	known	templated	pig	ssc-miR-7	bta-mir-7-3
CTATACGACCTGCTGCCTTTC	miRNA	ssc-let-7d-3p	mature	known	templated	pig	ssc-let-7d-3p	ssc-let-7d
CTCAAACTGTGGGGG	miRNA	ssc-miR-371-5p	mature	known	templated	pig	ssc-miR-371-5p	ssc-mir-371
CTCAAACTGTGGGGGC	miRNA	ssc-miR-371-5p	mature	known	templated	pig	ssc-miR-371-5p	ssc-mir-371
CTCAAACTGTGGGGGCA	miRNA	ssc-miR-371-5p	mature	known	templated	pig	ssc-miR-371-5p	ssc-mir-371
CTCAAACTGTGGGGGCAC	miRNA	ssc-miR-371-5p	mature	known	templated	pig	ssc-miR-371-5p	ssc-mir-371
CTCAAACTGTGGGGGCACT	miRNA	ssc-miR-371-5p	mature	known	templated	pig	ssc-miR-371-5p	ssc-mir-371
CTCAAACTGTGGGGGCACTT	miRNA	ssc-miR-371-5p	mature	known	templated	pig	ssc-miR-371-5p	ssc-mir-371
CTCAAACTGTGGGGGCACTTC	miRNA	ssc-miR-371-5p	mature	known	templated	pig	ssc-miR-371-5p	bta-mir-371
CTCAAACTGTGGGGGCACTTCC	miRNA	ssc-miR-371-5p	mature	known	templated	pig	ssc-miR-371-5p	bta-mir-371
CTCAAACTGTGGGGGCACTTT	miRNA	ssc-miR-371-5p	mature	known	templated	pig	ssc-miR-371-5p	ssc-mir-371
CTCAAACTGTGGGGGCACTTTC	miRNA	ssc-miR-371-5p	mature	known	templated	pig	ssc-miR-371-5p	ssc-mir-371
CTCCAGCCTGGGCAACATAGCGAGACCCCGTCTCTT	miRNA	ssc-miR-1285	mature	known	templated	pig	ssc-miR-1285	ssc-mir-1285
CTCCGTTTGCCTGTTTTGCTG	miRNA	ssc-miR-1468	mature	known	templated	pig	ssc-miR-1468	ssc-mir-1468
CTCCGTTTGCCTGTTTTGCTGA	miRNA	ssc-miR-1468	mature	known	templated	pig	ssc-miR-1468	ssc-mir-1468
CTCCTGGGGCCCGCACTCTCG	miRNA	ssc-miR-1343	mature	known	templated	pig	ssc-miR-1343	ssc-mir-1343
CTCCTGGGGCCCGCACTCTCGC	miRNA	ssc-miR-1343	mature	known	templated	pig	ssc-miR-1343	ssc-mir-1343
CTCGGCGTGGCGTCGGTCG	miRNA	ssc-miR-1307	mature	known	templated	pig	ssc-miR-1307	ssc-mir-1307
CTCGGCGTGGCGTCGGTCGT	miRNA	ssc-miR-1307	mature	known	templated	pig	ssc-miR-1307	ssc-mir-1307
CTCGGCGTGGCGTCGGTCGTG	miRNA	ssc-miR-1307	mature	known	templated	pig	ssc-miR-1307	ssc-mir-1307
CTCGGCGTGGCGTCGGTCGTGG	miRNA	ssc-miR-1307	mature	known	templated	pig	ssc-miR-1307	ssc-mir-1307
CTGACCTATGAATTGACAGCC	miRNA	ssc-miR-192	mature	known	templated	pig	ssc-miR-192	ssc-mir-192
CTGGAAGACTAGTGATTTTGTTGTT	miRNA	ssc-miR-7	mature	known	templated	pig	ssc-miR-7	ssc-mir-7-1
CTGGACTTGGAGTCA	miRNA	ssc-miR-378b-3p	mature	known	templated	pig	ssc-miR-378b-3p	hsa-mir-378e
CTGGACTTGGAGTCAGA	miRNA	ssc-miR-378b-3p	mature	known	templated	pig	ssc-miR-378b-3p	bta-mir-378d
CTGGACTTGGAGTCAGAA	miRNA	ssc-miR-378b-3p	mature	known	templated	pig	ssc-miR-378b-3p	bta-mir-378d
CTGGACTTGGAGTCAGAAG	miRNA	ssc-miR-378b-3p	mature	known	templated	pig	ssc-miR-378b-3p	bta-mir-378d
CTGGACTTGGAGTCAGAAGA	miRNA	ssc-miR-378b-3p	mature	known	templated	pig	ssc-miR-378b-3p	ENSSSCG00000028003
CTGGACTTGGAGTCAGAAGAC	miRNA	ssc-miR-378b-3p	mature	known	templated	pig	ssc-miR-378b-3p	ENSSSCG00000028003
CTGGACTTGGAGTCAGAAGC	miRNA	ssc-miR-378b-3p	mature	known	templated	pig	ssc-miR-378b-3p	NA
CTGGACTTGGAGTCAGAAGG	miRNA	ssc-miR-378	mature	known	templated	pig	ssc-miR-378	ssc-mir-378-2
CTGGACTTGGAGTCAGAAGGC	miRNA	ssc-miR-378	mature	known	templated	pig	ssc-miR-378	ssc-mir-378-2
CTGGACTTGGAGTCAGAAGGCC	miRNA	ssc-miR-378	mature	known	templated	pig	ssc-miR-378	ssc-mir-378-2
CTGGACTTGGAGTCAGAAGGCT	miRNA	ssc-miR-378	mature	known	templated	pig	ssc-miR-378	bta-mir-378-2
CTGGACTTGGAGTCAGAAGT	miRNA	ssc-miR-378b-3p	mature	known	templated	pig	ssc-miR-378b-3p	ssc-mir-378b
CTGGCTCCGTGTCTTCACTCCC	miRNA	ssc-miR-149	mature	known	templated	pig	ssc-miR-149	ssc-mir-149
CTGGGAGAAGGCTGTTTACTCT	miRNA	ssc-miR-30c-3p	mature	known	templated	pig	ssc-miR-30c-3p	ssc-mir-30c-2
CTGGGCAACATAGCGAGACCCCGTCTCTT	miRNA	ssc-miR-1285	mature	known	templated	pig	ssc-miR-1285	ssc-mir-1285
CTGTACTCCAGCCTGGGCAACATAGCGAGACCCCGTCTCT	miRNA	ssc-miR-1285	mature	known	templated	pig	ssc-miR-1285	ssc-mir-1285
CTGTACTCCAGCCTGGGCAACATAGCGAGACCCCGTCTCTT	miRNA	ssc-miR-1285	mature	known	templated	pig	ssc-miR-1285	ssc-mir-1285
CTGTACTCCAGCCTGGGCAACATAGCGAGACCCCGTCTCTTT	miRNA	ssc-miR-1285	mature	known	templated	pig	ssc-miR-1285	ssc-mir-1285
CTGTGCGTGTGACAGCGGCTGA	miRNA	ssc-miR-210	mature	known	templated	pig	ssc-miR-210	ssc-mir-210
CTTATCAGACTGATGTTGAC	miRNA	ssc-miR-21	mature	known	templated	pig	ssc-miR-21	ssc-mir-21
CTTATCAGGTTGTATTATCATT	miRNA	ssc-miR-374b-3p	mature	known	templated	pig	ssc-miR-374b-3p	ssc-mir-374b
CTTATCAGGTTGTATTGTAATT	miRNA	ssc-miR-374a-3p	mature	known	templated	pig	ssc-miR-374a-3p	ssc-mir-374a
CTTGTCCCGGCCTGT	miRNA	ssc-miR-92a	mature	known	templated	pig	ssc-miR-92a	ssc-mir-92a-2
CTTTCAGTCGGATGTTTAC	miRNA	ssc-miR-30e-3p	mature	known	templated	pig	ssc-miR-30e-3p	ssc-mir-30e
CTTTCAGTCGGATGTTTACAG	miRNA	ssc-miR-30e-3p	mature	known	templated	pig	ssc-miR-30e-3p	ssc-mir-30e
CTTTCAGTCGGATGTTTACAGC	miRNA	ssc-miR-30e-3p	mature	known	templated	pig	ssc-miR-30e-3p	ssc-mir-30e
CTTTCAGTCGGATGTTTGCAG	miRNA	ssc-miR-30a-3p	mature	known	templated	pig	ssc-miR-30a-3p	ssc-mir-30a
CTTTCAGTCGGATGTTTGCAGC	miRNA	ssc-miR-30a-3p	mature	known	templated	pig	ssc-miR-30a-3p	ssc-mir-30a
CTTTGGTTATCTAGCTGTATG	miRNA	ssc-miR-9	mature	known	templated	pig	ssc-miR-9	ssc-mir-9-3
CTTTGGTTATCTAGCTGTATGA	miRNA	ssc-miR-9-1	mature	known	templated	pig	ssc-miR-9-1	ssc-mir-9-3
CTTTTTGCGGTCTGGGCTTGC	miRNA	ssc-miR-129b	mature	known	templated	pig	ssc-miR-129b	ENSSSCG00000019121
GAAGTTCTGTTATACACTCAGGC	miRNA	ssc-miR-148b-5p	mature	known	templated	pig	ssc-miR-148b-5p	ssc-mir-148b
GAATAGCCACTGTACTCCAGCCTGGGCAACATAGCGAGACCCCGTCTCTT	miRNA	ssc-miR-1285	mature	known	templated	pig	ssc-miR-1285	ssc-mir-1285
GACGTTGGCTCTGGTGGTGAT	miRNA	ssc-miR-1306-3p	mature	known	templated	pig	ssc-miR-1306-3p	ssc-mir-1306
GACGTTGGCTCTGGTGGTGATG	miRNA	ssc-miR-1306-3p	mature	known	templated	pig	ssc-miR-1306-3p	ssc-mir-1306
GAGACCTCTGGGTTCTGAGCT	miRNA	ssc-miR-769-5p	mature	known	templated	pig	ssc-miR-769-5p	ssc-mir-769
GAGATGAAGCACTGTAGCTC	miRNA	ssc-miR-143-3p	mature	known	templated	pig	ssc-miR-143-3p	ssc-mir-143
GAGGGCCCCCCCCAATCCTGT	miRNA	ssc-miR-296-5p	mature	known	templated	pig	ssc-miR-296-5p	ssc-mir-296
GAGGGGCAGAGAGCGAGACT	miRNA	ssc-miR-423-5p	mature	known	templated	pig	ssc-miR-423-5p	ssc-mir-423
GAGGGGCAGAGAGCGAGACTT	miRNA	ssc-miR-423-5p	mature	known	templated	pig	ssc-miR-423-5p	ssc-mir-423
GAGGGGCAGAGAGCGAGACTTT	miRNA	ssc-miR-423-5p	mature	known	templated	pig	ssc-miR-423-5p	ssc-mir-423
GAGGGGCAGAGAGCGAGACTTTT	miRNA	ssc-miR-423-5p	mature	known	templated	pig	ssc-miR-423-5p	ssc-mir-423
GAGGTAGGAGGTTGTATAGTT	miRNA	ssc-let-7e	mature	known	templated	pig	ssc-let-7e	ssc-let-7e
GAGGTAGTAAGTTGTATTGTT	miRNA	ssc-miR-98	mature	known	templated	pig	ssc-miR-98	ssc-mir-98
GAGGTAGTAGATTGTAT	miRNA	ssc-let-7f	mature	known	templated	pig	ssc-let-7f	ssc-let-7f-2
GAGGTAGTAGATTGTATAGT	miRNA	ssc-let-7f	mature	known	templated	pig	ssc-let-7f	ssc-let-7f-2
GAGGTAGTAGATTGTATAGTT	miRNA	ssc-let-7f	mature	known	templated	pig	ssc-let-7f	ssc-let-7f-2
GAGGTAGTAGATTGTATAGTTT	miRNA	ssc-let-7f	mature	known	templated	pig	ssc-let-7f	ssc-let-7f-1
GAGGTAGTAGGTTGCATAGT	miRNA	ssc-let-7d-5p	mature	known	templated	pig	ssc-let-7d-5p	ssc-let-7d
GAGGTAGTAGGTTGCATAGTT	miRNA	ssc-let-7d-5p	mature	known	templated	pig	ssc-let-7d-5p	ssc-let-7d
GAGGTAGTAGGTTGTAT	miRNA	ssc-let-7a	mature	known	templated	pig	ssc-let-7a	ssc-let-7c
GAGGTAGTAGGTTGTATAG	miRNA	ssc-let-7a	mature	known	templated	pig	ssc-let-7a	ssc-let-7a-2
GAGGTAGTAGGTTGTATAGT	miRNA	ssc-let-7a	mature	known	templated	pig	ssc-let-7a	ssc-let-7a-2
GAGGTAGTAGGTTGTATAGTT	miRNA	ssc-let-7a	mature	known	templated	pig	ssc-let-7a	ssc-let-7a-2
GAGGTAGTAGGTTGTATAGTTT	miRNA	ssc-let-7a	mature	known	templated	pig	ssc-let-7a	ssc-let-7a-2
GAGGTAGTAGGTTGTATGGTT	miRNA	ssc-let-7c	mature	known	templated	pig	ssc-let-7c	ssc-let-7c
GAGGTAGTAGTTTGTAC	miRNA	ssc-let-7g	mature	known	templated	pig	ssc-let-7g	ssc-let-7g
GAGGTAGTAGTTTGTACAG	miRNA	ssc-let-7g	mature	known	templated	pig	ssc-let-7g	ssc-let-7g
GAGGTAGTAGTTTGTACAGT	miRNA	ssc-let-7g	mature	known	templated	pig	ssc-let-7g	ssc-let-7g
GAGGTAGTAGTTTGTACAGTT	miRNA	ssc-let-7g	mature	known	templated	pig	ssc-let-7g	ssc-let-7g
GAGGTAGTAGTTTGTACAGTTT	miRNA	ssc-let-7g	mature	known	templated	pig	ssc-let-7g	ssc-let-7g
GAGGTAGTAGTTTGTGCTG	miRNA	ssc-let-7i	mature	known	templated	pig	ssc-let-7i	ssc-let-7i
GATGCGGAACCTGCGGATACGG	miRNA	ssc-miR-7134-3p	mature	known	templated	pig	ssc-miR-7134-3p	ssc-mir-7134
GCACTACAGAACTTTGT	miRNA	ssc-miR-148a-3p	mature	known	templated	pig	ssc-miR-148a-3p	ssc-mir-148a
GCACTTGTCCCGGCCTGT	miRNA	ssc-miR-92a	mature	known	templated	pig	ssc-miR-92a	ssc-mir-92a-2
GCAGCATTGTACAGGGCTATCA	miRNA	ssc-miR-107	mature	known	templated	pig	ssc-miR-107	ssc-mir-107
GCAGCATTGTACAGGGCTATG	miRNA	ssc-miR-103	mature	known	templated	pig	ssc-miR-103	ssc-mir-103-2
GCAGCATTGTACAGGGCTATGA	miRNA	ssc-miR-103	mature	known	templated	pig	ssc-miR-103	ssc-mir-103-2
GCCACTGTACTCCAGCCTGGGCAACATAGCGAGACCCCGTCTCTT	miRNA	ssc-miR-1285	mature	known	templated	pig	ssc-miR-1285	ssc-mir-1285
GCGGGGCTAGGGCTAACAGC	miRNA	ssc-miR-744	mature	known	templated	pig	ssc-miR-744	ssc-mir-744
GCGGGGCTAGGGCTAACAGCA	miRNA	ssc-miR-744	mature	known	templated	pig	ssc-miR-744	ssc-mir-744
GCTACATCTGGCTACTGGGTCTC	miRNA	ssc-miR-222	mature	known	templated	pig	ssc-miR-222	ssc-mir-222
GCTACATTGTCTGCTGGGTTTC	miRNA	ssc-miR-221-3p	mature	known	templated	pig	ssc-miR-221-3p	ssc-mir-221
GCTCGGTCTGAGGCCCCTC	miRNA	ssc-miR-423-3p	mature	known	templated	pig	ssc-miR-423-3p	ssc-mir-423
GCTCGGTCTGAGGCCCCTCA	miRNA	ssc-miR-423-3p	mature	known	templated	pig	ssc-miR-423-3p	ssc-mir-423
GCTCGGTCTGAGGCCCCTCAG	miRNA	ssc-miR-423-3p	mature	known	templated	pig	ssc-miR-423-3p	ssc-mir-423
GCTCGGTCTGAGGCCCCTCAGT	miRNA	ssc-miR-423-3p	mature	known	templated	pig	ssc-miR-423-3p	ssc-mir-423
GCTTATCAGACTGATGTTGAC	miRNA	ssc-miR-21	mature	known	templated	pig	ssc-miR-21	ssc-mir-21
GGAAGACTAGTGATTTTGTT	miRNA	ssc-miR-7	mature	known	templated	pig	ssc-miR-7	bta-mir-7-3
GGAAGACTAGTGATTTTGTTG	miRNA	ssc-miR-7	mature	known	templated	pig	ssc-miR-7	bta-mir-7-3
GGAAGACTAGTGATTTTGTTGT	miRNA	ssc-miR-7	mature	known	templated	pig	ssc-miR-7	bta-mir-7-3
GGAAGACTAGTGATTTTGTTGTT	miRNA	ssc-miR-7	mature	known	templated	pig	ssc-miR-7	bta-mir-7-3
GGAAGACTAGTGATTTTGTTGTTT	miRNA	ssc-miR-7	mature	known	templated	pig	ssc-miR-7	ssc-mir-7-2
GGACGGAGAACTGATAAGGGT	miRNA	ssc-miR-184	mature	known	templated	pig	ssc-miR-184	ssc-mir-184
GGAGAGAAAGGCAGTTCCTG	miRNA	ssc-miR-185	mature	known	templated	pig	ssc-miR-185	ssc-mir-185
GGAGAGAAAGGCAGTTCCTGA	miRNA	ssc-miR-185	mature	known	templated	pig	ssc-miR-185	ssc-mir-185
GGAGTGTGACAATGGTGTT	miRNA	ssc-miR-122	mature	known	templated	pig	ssc-miR-122	ssc-mir-122
GGAGTGTGACAATGGTGTTT	miRNA	ssc-miR-122	mature	known	templated	pig	ssc-miR-122	ssc-mir-122
GGAGTGTGACAATGGTGTTTG	miRNA	ssc-miR-122	mature	known	templated	pig	ssc-miR-122	ssc-mir-122
GGAGTGTGACAATGGTGTTTGT	miRNA	ssc-miR-122	mature	known	templated	pig	ssc-miR-122	ssc-mir-122
GGATTGTTCTCCAACCTGGCTCT	miRNA	ssc-miR-7857-3p	mature	known	templated	pig	ssc-miR-7857-3p	ssc-mir-7857
GGCAGTGTAGTTAGCTGAT	miRNA	ssc-miR-34c	mature	known	templated	pig	ssc-miR-34c	ssc-mir-34c-2
GGCAGTGTAGTTAGCTGATT	miRNA	ssc-miR-34c	mature	known	templated	pig	ssc-miR-34c	ssc-mir-34c-2
GGCAGTGTAGTTAGCTGATTG	miRNA	ssc-miR-34c	mature	known	templated	pig	ssc-miR-34c	ssc-mir-34c-2
GGCAGTGTAGTTAGCTGATTGC	miRNA	ssc-miR-34c	mature	known	templated	pig	ssc-miR-34c	ssc-mir-34c-2
GGCTCAGTTCAGCAGGAAC	miRNA	ssc-miR-24-3p	mature	known	templated	pig	ssc-miR-24-3p	ssc-mir-24-2
GGCTCAGTTCAGCAGGAACA	miRNA	ssc-miR-24-3p	mature	known	templated	pig	ssc-miR-24-3p	ssc-mir-24-2
GGCTCAGTTCAGCAGGAACAG	miRNA	ssc-miR-24-3p	mature	known	templated	pig	ssc-miR-24-3p	ssc-mir-24-2
GGGTCTTTGCGGGCGAGATG	miRNA	ssc-miR-193a-5p	mature	known	templated	pig	ssc-miR-193a-5p	ssc-mir-193a
GGGTCTTTGCGGGCGAGATGA	miRNA	ssc-miR-193a-5p	mature	known	templated	pig	ssc-miR-193a-5p	ssc-mir-193a
GGGTTGGGCGGAGGCTTTCC	miRNA	ssc-miR-296-3p	mature	known	templated	pig	ssc-miR-296-3p	ssc-mir-296
GGGTTGGGCGGAGGCTTTCCT	miRNA	ssc-miR-296-3p	mature	known	templated	pig	ssc-miR-296-3p	ssc-mir-296
GTAAACATCCCCGACTGGA	miRNA	ssc-miR-30d	mature	known	templated	pig	ssc-miR-30d	ssc-mir-30d
GTAAACATCCCCGACTGGAA	miRNA	ssc-miR-30d	mature	known	templated	pig	ssc-miR-30d	ssc-mir-30d
GTAAACATCCCCGACTGGAAG	miRNA	ssc-miR-30d	mature	known	templated	pig	ssc-miR-30d	ssc-mir-30d
GTAAACATCCCCGACTGGAAGC	miRNA	ssc-miR-30d	mature	known	templated	pig	ssc-miR-30d	ssc-mir-30d
GTAAACATCCCCGACTGGAAGCT	miRNA	ssc-miR-30d	mature	known	templated	pig	ssc-miR-30d	ssc-mir-30d
GTAAACATCCTACACTCAGCT	miRNA	ssc-miR-30b-5p	mature	known	templated	pig	ssc-miR-30b-5p	ssc-mir-30b
GTAAACATCCTACACTCTC	miRNA	ssc-miR-30c-5p	mature	known	templated	pig	ssc-miR-30c-5p	ssc-mir-30c-2
GTAAACATCCTACACTCTCAGC	miRNA	ssc-miR-30c-5p	mature	known	templated	pig	ssc-miR-30c-5p	ssc-mir-30c-2
GTAAACATCCTACACTCTCAGCT	miRNA	ssc-miR-30c-5p	mature	known	templated	pig	ssc-miR-30c-5p	ssc-mir-30c-2
GTAAACATCCTCGACTGGA	miRNA	ssc-miR-30a-5p	mature	known	templated	pig	ssc-miR-30a-5p	ssc-mir-30a
GTAAACATCCTCGACTGGAA	miRNA	ssc-miR-30a-5p	mature	known	templated	pig	ssc-miR-30a-5p	ssc-mir-30a
GTAAACATCCTCGACTGGAAG	miRNA	ssc-miR-30a-5p	mature	known	templated	pig	ssc-miR-30a-5p	ssc-mir-30a
GTAAACATCCTCGACTGGAAGC	miRNA	ssc-miR-30a-3p	mature	known	templated	pig	ssc-miR-30a-3p	ssc-mir-30a
GTAAACATCCTTGACTGGAAG	miRNA	ssc-miR-30e-5p	mature	known	templated	pig	ssc-miR-30e-5p	ssc-mir-30e
GTAAACATCCTTGACTGGAAGC	miRNA	ssc-miR-30e-5p	mature	known	templated	pig	ssc-miR-30e-5p	ssc-mir-30e
GTAAACATCCTTGACTGGAAGCT	miRNA	ssc-miR-30e-5p	mature	known	templated	pig	ssc-miR-30e-5p	ssc-mir-30e
GTAAACATCCTTGACTGGAAGCTG	miRNA	ssc-miR-30e-5p	mature	known	templated	pig	ssc-miR-30e-5p	ssc-mir-30e
GTACAGTACTGTGATAACTGA	miRNA	ssc-miR-101	mature	known	templated	pig	ssc-miR-101	ssc-mir-101-2
GTACAGTACTGTGATAACTGAA	miRNA	ssc-miR-101	mature	known	templated	pig	ssc-miR-101	ssc-mir-101-2
GTACTCCAGCCTGGGCAACATAGCGAGACCCCGTCTCTT	miRNA	ssc-miR-1285	mature	known	templated	pig	ssc-miR-1285	ssc-mir-1285
GTAGCTTATCAGACTGATGTTG	miRNA	ssc-miR-21	mature	known	templated	pig	ssc-miR-21	ssc-mir-21
GTAGCTTATCAGACTGATGTTGA	miRNA	ssc-miR-21	mature	known	templated	pig	ssc-miR-21	ssc-mir-21
GTAGCTTATCAGACTGATGTTGAC	miRNA	ssc-miR-21	mature	known	templated	pig	ssc-miR-21	ssc-mir-21
GTCAACACTTGCTGGTTTCCTCT	miRNA	ssc-miR-505	mature	known	templated	pig	ssc-miR-505	ssc-mir-505
GTGCAAATCCATGCAAAACTG	miRNA	ssc-miR-19b	mature	known	templated	pig	ssc-miR-19b	ssc-mir-19b-2
GTGCAAATCCATGCAAAACTGA	miRNA	ssc-miR-19b	mature	known	templated	pig	ssc-miR-19b	ssc-mir-19b-2
GTGTAGTTAGCTGATTGC	miRNA	ssc-miR-34c	mature	known	templated	pig	ssc-miR-34c	ssc-mir-34c-2
TAAACATCCTTGACTGGAAGCT	miRNA	ssc-miR-30e-5p	mature	known	templated	pig	ssc-miR-30e-5p	ssc-mir-30e
TAAAGTGCTTATAGTGCAGGT	miRNA	ssc-miR-20a	mature	known	templated	pig	ssc-miR-20a	ssc-mir-20a
TAAAGTGCTTATAGTGCAGGTA	miRNA	ssc-miR-20a	mature	known	templated	pig	ssc-miR-20a	ssc-mir-20a
TAAAGTGCTTATAGTGCAGGTAG	miRNA	ssc-miR-20a	mature	known	templated	pig	ssc-miR-20a	ssc-mir-20a
TAAAGTGCTTATAGTGCAGGTAGT	miRNA	ssc-miR-20a	mature	known	templated	pig	ssc-miR-20a	ssc-mir-20a
TAAGACTTGCAGTGATGTTT	miRNA	ssc-miR-499-5p	mature	known	templated	pig	ssc-miR-499-5p	ssc-mir-499
TAAGACTTGCAGTGATGTTTA	miRNA	ssc-miR-499-5p	mature	known	templated	pig	ssc-miR-499-5p	ssc-mir-499
TAAGGTGCATCTAGTGCAGAT	miRNA	ssc-miR-18a	mature	known	templated	pig	ssc-miR-18a	ssc-mir-18a
TAAGGTGCATCTAGTGCAGATA	miRNA	ssc-miR-18a	mature	known	templated	pig	ssc-miR-18a	ssc-mir-18a
TAAGGTGCATCTAGTGCAGATAG	miRNA	ssc-miR-18a	mature	known	templated	pig	ssc-miR-18a	ssc-mir-18a
TAATACTGTCTGGTAATGC	miRNA	ssc-miR-429	mature	known	templated	pig	ssc-miR-429	ssc-mir-429
TAATACTGTCTGGTAATGCC	miRNA	ssc-miR-429	mature	known	templated	pig	ssc-miR-429	ssc-mir-429
TAATACTGTCTGGTAATGCCG	miRNA	ssc-miR-429	mature	known	templated	pig	ssc-miR-429	ssc-mir-429
TAATACTGTCTGGTAATGCCGT	miRNA	ssc-miR-429	mature	known	templated	pig	ssc-miR-429	ssc-mir-429
TAATGCCCCTAAAAATCCTTAT	miRNA	ssc-miR-365-3p	mature	known	templated	pig	ssc-miR-365-3p	ssc-mir-365-2
TACAGTACTGTGATAACTGA	miRNA	ssc-miR-101	mature	known	templated	pig	ssc-miR-101	ssc-mir-101-2
TACAGTACTGTGATAACTGAA	miRNA	ssc-miR-101	mature	known	templated	pig	ssc-miR-101	ssc-mir-101-2
TACAGTACTGTGATAACTGAAG	miRNA	ssc-miR-101	mature	known	templated	pig	ssc-miR-101	ssc-mir-101-2
TACAGTACTGTGATAACTGAAGA	miRNA	ssc-miR-101	mature	known	templated	pig	ssc-miR-101	ssc-mir-101-1
TACCACAGGGTAGAACCACGG	miRNA	ssc-miR-140-3p	mature	known	templated	pig	ssc-miR-140-3p	ssc-mir-140
TACCACAGGGTAGAACCACGGA	miRNA	ssc-miR-140-3p	mature	known	templated	pig	ssc-miR-140-3p	ssc-mir-140
TACCACAGGGTAGAACCACGGAC	miRNA	ssc-miR-140-3p	mature	known	templated	pig	ssc-miR-140-3p	ssc-mir-140
TACCACAGGGTAGAACCACGGACA	miRNA	ssc-miR-140-3p	mature	known	templated	pig	ssc-miR-140-3p	ssc-mir-140
TACCCTGTAGAACCGAATT	miRNA	ssc-miR-10b	mature	known	templated	pig	ssc-miR-10b	ssc-mir-10b
TACCCTGTAGAACCGAATTT	miRNA	ssc-miR-10b	mature	known	templated	pig	ssc-miR-10b	ssc-mir-10b
TACCCTGTAGAACCGAATTTG	miRNA	ssc-miR-10b	mature	known	templated	pig	ssc-miR-10b	ssc-mir-10b
TACCCTGTAGAACCGAATTTGT	miRNA	ssc-miR-10b	mature	known	templated	pig	ssc-miR-10b	ssc-mir-10b
TACCCTGTAGAACCGAATTTGTG	miRNA	ssc-miR-10b	mature	known	templated	pig	ssc-miR-10b	ssc-mir-10b
TACCCTGTAGAACCGAATTTGTGT	miRNA	ssc-miR-10b	mature	known	templated	pig	ssc-miR-10b	ssc-mir-10b
TACCCTGTAGATCCGAAT	miRNA	ssc-miR-10a-5p	mature	known	templated	pig	ssc-miR-10a-5p	ssc-mir-10a
TACCCTGTAGATCCGAATT	miRNA	ssc-miR-10a-5p	mature	known	templated	pig	ssc-miR-10a-5p	ssc-mir-10a
TACCCTGTAGATCCGAATTT	miRNA	ssc-miR-10a-5p	mature	known	templated	pig	ssc-miR-10a-5p	ssc-mir-10a
TACCCTGTAGATCCGAATTTG	miRNA	ssc-miR-10a-5p	mature	known	templated	pig	ssc-miR-10a-5p	ssc-mir-10a
TACCCTGTAGATCCGAATTTGT	miRNA	ssc-miR-10a-5p	mature	known	templated	pig	ssc-miR-10a-5p	ssc-mir-10a
TACCCTGTAGATCCGAATTTGTG	miRNA	ssc-miR-10a-5p	mature	known	templated	pig	ssc-miR-10a-5p	ssc-mir-10a
TACCCTGTAGATCCGAATTTGTGT	miRNA	ssc-miR-10a-5p	mature	known	templated	pig	ssc-miR-10a-5p	ssc-mir-10a
TACTAGACTGAAGCTCCTTGAGG	miRNA	ssc-miR-151-3p	mature	known	templated	pig	ssc-miR-151-3p	ssc-mir-151
TACTCCAGCCTGGGCAACATAGCGAGACCCCGTCTCTT	miRNA	ssc-miR-1285	mature	known	templated	pig	ssc-miR-1285	ssc-mir-1285
TAGACTGAAGCTCCTTGAGG	miRNA	ssc-miR-151-3p	mature	known	templated	pig	ssc-miR-151-3p	ssc-mir-151
TAGACTGAAGCTCCTTGAGGA	miRNA	ssc-miR-151-3p	mature	known	templated	pig	ssc-miR-151-3p	ssc-mir-151
TAGCACCATCTGAAAT	miRNA	ssc-miR-29a	mature	known	templated	pig	ssc-miR-29a	ssc-mir-29a
TAGCACCATCTGAAATC	miRNA	ssc-miR-29a	mature	known	templated	pig	ssc-miR-29a	ssc-mir-29a
TAGCACCATCTGAAATCGGT	miRNA	ssc-miR-29a	mature	known	templated	pig	ssc-miR-29a	ssc-mir-29a
TAGCACCATCTGAAATCGGTT	miRNA	ssc-miR-29a	mature	known	templated	pig	ssc-miR-29a	ssc-mir-29a
TAGCACCATCTGAAATCGGTTA	miRNA	ssc-miR-29a	mature	known	templated	pig	ssc-miR-29a	ssc-mir-29a
TAGCAGCACATCATGGTTTACA	miRNA	ssc-miR-15b	mature	known	templated	pig	ssc-miR-15b	ssc-mir-15b
TAGCAGCACGTAAATATTGG	miRNA	ssc-miR-16	mature	known	templated	pig	ssc-miR-16	ssc-mir-16-2
TAGCAGCACGTAAATATTGGC	miRNA	ssc-miR-16	mature	known	templated	pig	ssc-miR-16	ssc-mir-16-2
TAGCAGCACGTAAATATTGGCG	miRNA	ssc-miR-16	mature	known	templated	pig	ssc-miR-16	ssc-mir-16-2
TAGCAGCACGTAAATATTGGCGT	miRNA	ssc-miR-16	mature	known	templated	pig	ssc-miR-16	ssc-mir-16-2
TAGCAGCGGGAACAGTACT	miRNA	ssc-miR-503	mature	known	templated	pig	ssc-miR-503	ssc-mir-503
TAGCAGCGGGAACAGTACTG	miRNA	ssc-miR-503	mature	known	templated	pig	ssc-miR-503	ssc-mir-503
TAGCAGCGGGAACAGTACTGC	miRNA	ssc-miR-503	mature	known	templated	pig	ssc-miR-503	ssc-mir-503
TAGCAGCGGGAACAGTACTGCA	miRNA	ssc-miR-503	mature	known	templated	pig	ssc-miR-503	ssc-mir-503
TAGCAGCGGGAACAGTACTGCAG	miRNA	ssc-miR-503	mature	known	templated	pig	ssc-miR-503	ssc-mir-503
TAGCAGCGGGAACAGTACTGCAGT	miRNA	ssc-miR-503	mature	known	templated	pig	ssc-miR-503	ssc-mir-503
TAGCCACTGTACTCCAGCCTGGGCAACATAGCGAGACCCCGTCTCTT	miRNA	ssc-miR-1285	mature	known	templated	pig	ssc-miR-1285	ssc-mir-1285
TAGCTTATCAGACTG	miRNA	ssc-miR-21	mature	known	templated	pig	ssc-miR-21	ssc-mir-21
TAGCTTATCAGACTGAT	miRNA	ssc-miR-21	mature	known	templated	pig	ssc-miR-21	ssc-mir-21
TAGCTTATCAGACTGATG	miRNA	ssc-miR-21	mature	known	templated	pig	ssc-miR-21	ssc-mir-21
TAGCTTATCAGACTGATGT	miRNA	ssc-miR-21	mature	known	templated	pig	ssc-miR-21	ssc-mir-21
TAGCTTATCAGACTGATGTT	miRNA	ssc-miR-21	mature	known	templated	pig	ssc-miR-21	ssc-mir-21
TAGCTTATCAGACTGATGTTG	miRNA	ssc-miR-21	mature	known	templated	pig	ssc-miR-21	ssc-mir-21
TAGCTTATCAGACTGATGTTGA	miRNA	ssc-miR-21	mature	known	templated	pig	ssc-miR-21	ssc-mir-21
TAGCTTATCAGACTGATGTTGAC	miRNA	ssc-miR-21	mature	known	templated	pig	ssc-miR-21	ssc-mir-21
TAGCTTATCAGACTGATGTTGACT	miRNA	ssc-miR-21	mature	known	templated	pig	ssc-miR-21	ssc-mir-21
TAGGCAGTGTAGTTAGCTGATTG	miRNA	ssc-miR-34c	mature	known	templated	pig	ssc-miR-34c	ssc-mir-34c-2
TAGGTAGTTTCATGTTGTTGG	miRNA	ssc-miR-196a	mature	known	templated	pig	ssc-miR-196a	ssc-mir-196a-2
TAGGTAGTTTCATGTTGTTGGG	miRNA	ssc-miR-196a	mature	known	templated	pig	ssc-miR-196a	ssc-mir-196a-2
TATAAAGCAATGAGACTGATT	miRNA	ssc-miR-340	mature	known	templated	pig	ssc-miR-340	ssc-mir-340-2
TATAATACAACCTGATAAGTG	miRNA	ssc-miR-374a-5p	mature	known	templated	pig	ssc-miR-374a-5p	ssc-mir-374a
TATAATACAACCTGCTAAGTG	miRNA	ssc-miR-374b-5p	mature	known	templated	pig	ssc-miR-374b-5p	ssc-mir-374b
TATCAGAATCTCCAGGGGTAC	miRNA	ssc-miR-361-5p	mature	known	templated	pig	ssc-miR-361-5p	ssc-mir-361
TATCAGACTGATGTTG	miRNA	ssc-miR-21	mature	known	templated	pig	ssc-miR-21	ssc-mir-21
TATCAGACTGATGTTGAC	miRNA	ssc-miR-21	mature	known	templated	pig	ssc-miR-21	ssc-mir-21
TATGGCACTGGTAGAATTCAC	miRNA	ssc-miR-183	mature	known	templated	pig	ssc-miR-183	ssc-mir-183
TATGGCACTGGTAGAATTCACT	miRNA	ssc-miR-183	mature	known	templated	pig	ssc-miR-183	ssc-mir-183
TATGGCACTGGTAGAATTCACTG	miRNA	ssc-miR-183	mature	known	templated	pig	ssc-miR-183	ssc-mir-183
TATGGCACTGGTAGAATTCACTGT	miRNA	ssc-miR-183	mature	known	templated	pig	ssc-miR-183	ssc-mir-183
TATGGCTTTTTATTCCTATGTG	miRNA	ssc-miR-135	mature	known	templated	pig	ssc-miR-135	ssc-mir-135-2
TATGTGCCTTTGGACTACATCG	miRNA	ssc-miR-455-5p	mature	known	templated	pig	ssc-miR-455-5p	ssc-mir-455
TATGTGCCTTTGGACTACATCGT	miRNA	ssc-miR-455-5p	mature	known	templated	pig	ssc-miR-455-5p	ssc-mir-455
TATGTGCCTTTGGACTACATCGTG	miRNA	ssc-miR-455-5p	mature	known	templated	pig	ssc-miR-455-5p	ssc-mir-455
TATTGCACATTACTAAGTTGC	miRNA	ssc-miR-32	mature	known	templated	pig	ssc-miR-32	ssc-mir-32
TATTGCACATTACTAAGTTGCA	miRNA	ssc-miR-32	mature	known	templated	pig	ssc-miR-32	ssc-mir-32
TATTGCACTCGTCCCGGCC	miRNA	ssc-miR-92b-3p	mature	known	templated	pig	ssc-miR-92b-3p	ssc-mir-92b
TATTGCACTCGTCCCGGCCT	miRNA	ssc-miR-92b-3p	mature	known	templated	pig	ssc-miR-92b-3p	ssc-mir-92b
TATTGCACTCGTCCCGGCCTC	miRNA	ssc-miR-92b-3p	mature	known	templated	pig	ssc-miR-92b-3p	ssc-mir-92b
TATTGCACTCGTCCCGGCCTCC	miRNA	ssc-miR-92b-3p	mature	known	templated	pig	ssc-miR-92b-3p	ssc-mir-92b
TATTGCACTTGTCCCGGCC	miRNA	ssc-miR-92a	mature	known	templated	pig	ssc-miR-92a	ssc-mir-92a-2
TATTGCACTTGTCCCGGCCT	miRNA	ssc-miR-92a	mature	known	templated	pig	ssc-miR-92a	ssc-mir-92a-2
TATTGCACTTGTCCCGGCCTG	miRNA	ssc-miR-92a	mature	known	templated	pig	ssc-miR-92a	ssc-mir-92a-2
TATTGCACTTGTCCCGGCCTGT	miRNA	ssc-miR-92a	mature	known	templated	pig	ssc-miR-92a	ssc-mir-92a-2
TATTGCACTTGTCCCGGCCTGTG	miRNA	ssc-miR-92a	mature	known	templated	pig	ssc-miR-92a	ssc-mir-92a-2
TATTGCACTTGTCCCGGCCTGTT	miRNA	ssc-miR-92a	mature	known	templated	pig	ssc-miR-92a	ssc-mir-92a-1
TCAAACTGTGGGGGCACTTT	miRNA	ssc-miR-371-5p	mature	known	templated	pig	ssc-miR-371-5p	ssc-mir-371
TCAAACTGTGGGGGCACTTTC	miRNA	ssc-miR-371-5p	mature	known	templated	pig	ssc-miR-371-5p	ssc-mir-371
TCAAAGTGCTTACAGTGCAGGTAG	miRNA	ssc-miR-17-5p	mature	known	templated	pig	ssc-miR-17-5p	ssc-mir-17
TCAACACTTGCTGGTTTCCTCT	miRNA	ssc-miR-505	mature	known	templated	pig	ssc-miR-505	ssc-mir-505
TCAACAGACATTAATTGGGCGC	miRNA	ssc-miR-421-3p	mature	known	templated	pig	ssc-miR-421-3p	ssc-mir-421
TCAAGTAATCCAGGATAGGC	miRNA	ssc-miR-26a	mature	known	templated	pig	ssc-miR-26a	ssc-mir-26a
TCAAGTAATCCAGGATAGGCT	miRNA	ssc-miR-26a	mature	known	templated	pig	ssc-miR-26a	ssc-mir-26a
TCAAGTAATCCAGGATAGGCTG	miRNA	ssc-miR-26a	mature	known	templated	pig	ssc-miR-26a	ssc-mir-26a
TCACAGTGAACCGGTC	miRNA	ssc-miR-128	mature	known	templated	pig	ssc-miR-128	ssc-mir-128-2
TCACAGTGAACCGGTCTCT	miRNA	ssc-miR-128	mature	known	templated	pig	ssc-miR-128	ssc-mir-128-2
TCACAGTGAACCGGTCTCTT	miRNA	ssc-miR-128	mature	known	templated	pig	ssc-miR-128	ssc-mir-128-2
TCACAGTGAACCGGTCTCTTT	miRNA	ssc-miR-128	mature	known	templated	pig	ssc-miR-128	ssc-mir-128-2
TCACAGTGAACCGGTCTCTTTC	miRNA	ssc-miR-128	mature	known	templated	pig	ssc-miR-128	ssc-mir-128-2
TCACAGTGAACCGGTCTCTTTCC	miRNA	ssc-miR-128	mature	known	templated	pig	ssc-miR-128	ssc-mir-128-2
TCACAGTGAACCGGTCTCTTTT	miRNA	ssc-miR-128	mature	known	templated	pig	ssc-miR-128	ssc-mir-128-1
TCACAGTGAACCGGTCTCTTTTT	miRNA	ssc-miR-128	mature	known	templated	pig	ssc-miR-128	ssc-mir-128-1
TCACAGTGGCTAAGTTCC	miRNA	ssc-miR-27a	mature	known	templated	pig	ssc-miR-27a	ssc-mir-27a
TCACAGTGGCTAAGTTCCG	miRNA	ssc-miR-27a	mature	known	templated	pig	ssc-miR-27a	ssc-mir-27a
TCACAGTGGCTAAGTTCT	miRNA	ssc-miR-27b-3p	mature	known	templated	pig	ssc-miR-27b-3p	ssc-mir-27b
TCACAGTGGCTAAGTTCTG	miRNA	ssc-miR-27b-3p	mature	known	templated	pig	ssc-miR-27b-3p	ssc-mir-27b
TCACAGTGGCTAAGTTCTGC	miRNA	ssc-miR-27b-3p	mature	known	templated	pig	ssc-miR-27b-3p	ssc-mir-27b
TCACAGTGGCTAAGTTCTGCA	miRNA	ssc-miR-27b-3p	mature	known	templated	pig	ssc-miR-27b-3p	ssc-mir-27b
TCAGACTGATGTTGAC	miRNA	ssc-miR-21	mature	known	templated	pig	ssc-miR-21	ssc-mir-21
TCAGTGCACTACAGAACT	miRNA	ssc-miR-148a-3p	mature	known	templated	pig	ssc-miR-148a-3p	ssc-mir-148a
TCAGTGCACTACAGAACTTTG	miRNA	ssc-miR-148a-3p	mature	known	templated	pig	ssc-miR-148a-3p	ssc-mir-148a
TCAGTGCACTACAGAACTTTGT	miRNA	ssc-miR-148a-3p	mature	known	templated	pig	ssc-miR-148a-3p	ssc-mir-148a
TCAGTGCACTACAGAACTTTGTC	miRNA	ssc-miR-148a-3p	mature	known	templated	pig	ssc-miR-148a-3p	ssc-mir-148a
TCAGTGCATCACAGAACTTTG	miRNA	ssc-miR-148b-3p	mature	known	templated	pig	ssc-miR-148b-3p	ssc-mir-148b
TCAGTGCATCACAGAACTTTGT	miRNA	ssc-miR-148b-3p	mature	known	templated	pig	ssc-miR-148b-3p	ssc-mir-148b
TCAGTGCATCACAGAACTTTGTC	miRNA	ssc-miR-148b-3p	mature	known	templated	pig	ssc-miR-148b-3p	ssc-mir-148b
TCAGTGCATGACAGAACTTGG	miRNA	ssc-miR-152	mature	known	templated	pig	ssc-miR-152	ssc-mir-152
TCCCCCAGGTGTGATTCTGATTTG	miRNA	ssc-miR-361-3p	mature	known	templated	pig	ssc-miR-361-3p	ssc-mir-361
TCCCCCAGGTGTGATTCTGATTTGC	miRNA	ssc-miR-361-3p	mature	known	templated	pig	ssc-miR-361-3p	ssc-mir-361
TCCCCGACTGGAAGC	miRNA	ssc-miR-30d	mature	known	templated	pig	ssc-miR-30d	ssc-mir-30d
TCCCCGACTGGAAGCT	miRNA	ssc-miR-30d	mature	known	templated	pig	ssc-miR-30d	ssc-mir-30d
TCCCTGAGACCCTAACTTG	miRNA	ssc-miR-125b	mature	known	templated	pig	ssc-miR-125b	ssc-mir-125b-2
TCCCTGAGACCCTAACTTGT	miRNA	ssc-miR-125b	mature	known	templated	pig	ssc-miR-125b	ssc-mir-125b-2
TCCCTGAGACCCTAACTTGTG	miRNA	ssc-miR-125b	mature	known	templated	pig	ssc-miR-125b	ssc-mir-125b-2
TCCCTGAGACCCTAACTTGTGA	miRNA	ssc-miR-125b	mature	known	templated	pig	ssc-miR-125b	ssc-mir-125b-2
TCCCTGAGACCCTTTAACCTG	miRNA	ssc-miR-125a	mature	known	templated	pig	ssc-miR-125a	ssc-mir-125a
TCCCTGAGACCCTTTAACCTGT	miRNA	ssc-miR-125a	mature	known	templated	pig	ssc-miR-125a	ssc-mir-125a
TCCCTGAGACCCTTTAACCTGTG	miRNA	ssc-miR-125a	mature	known	templated	pig	ssc-miR-125a	ssc-mir-125a
TCCCTGAGACCCTTTAACCTGTGA	miRNA	ssc-miR-125a	mature	known	templated	pig	ssc-miR-125a	ssc-mir-125a
TCCCTGTCCTCCAGGAGCTC	miRNA	ssc-miR-339-5p	mature	known	templated	pig	ssc-miR-339-5p	ssc-mir-4334
TCCCTGTCCTCCAGGAGCTCA	miRNA	ssc-miR-339-5p	mature	known	templated	pig	ssc-miR-339-5p	ssc-mir-339-2
TCCCTGTCCTCCAGGAGCTCAC	miRNA	ssc-miR-339-5p	mature	known	templated	pig	ssc-miR-339-5p	ssc-mir-339-1
TCCCTGTCCTCCAGGAGCTCACG	miRNA	ssc-miR-339-5p	mature	known	templated	pig	ssc-miR-339-5p	hsa-mir-339
TCCCTGTCCTCCAGGAGCTCACT	miRNA	ssc-miR-339-5p	mature	known	templated	pig	ssc-miR-339-5p	ssc-mir-339-1
TCCCTGTCCTCCAGGAGCTCAT	miRNA	ssc-miR-339	mature	known	templated	pig	ssc-miR-339	ssc-mir-339-2
TCCCTTTGTCATCCTATGCCT	miRNA	ssc-miR-204	mature	known	templated	pig	ssc-miR-204	ssc-mir-204
TCCTGGGGCCCGCACTCTCGC	miRNA	ssc-miR-1343	mature	known	templated	pig	ssc-miR-1343	ssc-mir-1343
TCCTTCATTCCACCGGAGTCTG	miRNA	ssc-miR-205	mature	known	templated	pig	ssc-miR-205	ssc-mir-205
TCCTTCATTCCACCGGAGTCTGT	miRNA	ssc-miR-205	mature	known	templated	pig	ssc-miR-205	ssc-mir-205
TCCTTGACTGGAAGCT	miRNA	ssc-miR-30e-5p	mature	known	templated	pig	ssc-miR-30e-5p	ssc-mir-30e
TCGAGGAGCTCACAGTCTAGT	miRNA	ssc-miR-151-5p	mature	known	templated	pig	ssc-miR-151-5p	ssc-mir-151
TCGAGGAGCTCACAGTCTAGTA	miRNA	ssc-miR-151-5p	mature	known	templated	pig	ssc-miR-151-5p	ssc-mir-151
TCGATGATGGTCCCTGTGTTTG	miRNA	ssc-miR-2320-3p	mature	known	templated	pig	ssc-miR-2320-3p	ssc-mir-2320
TCGCGCCTGTGAATAGCCACTGTACTCCAGCCTGGGCAACATAGCGAGACCCCGTCTCTT	miRNA	ssc-miR-1285	mature	known	templated	pig	ssc-miR-1285	ssc-mir-1285
TCGGATCCGTCTGAGCTTGGCT	miRNA	ssc-miR-127	mature	known	templated	pig	ssc-miR-127	ssc-mir-127
TCGGCGTGGCGTCGGTCGT	miRNA	ssc-miR-1307	mature	known	templated	pig	ssc-miR-1307	ssc-mir-1307
TCGGCGTGGCGTCGGTCGTG	miRNA	ssc-miR-1307	mature	known	templated	pig	ssc-miR-1307	ssc-mir-1307
TCGGCGTGGCGTCGGTCGTGG	miRNA	ssc-miR-1307	mature	known	templated	pig	ssc-miR-1307	ssc-mir-1307
TCGTACCGTGAGTAATAATGCG	miRNA	ssc-miR-126-3p	mature	known	templated	pig	ssc-miR-126-3p	ssc-mir-126
TCTACAGTGCACGTGTCTCCAGT	miRNA	ssc-miR-139-5p	mature	known	templated	pig	ssc-miR-139-5p	ssc-mir-139
TCTCCCAACCCTTGTACCAGT	miRNA	ssc-miR-150	mature	known	templated	pig	ssc-miR-150	ssc-mir-150-1
TCTCCCAACCCTTGTACCAGTG	miRNA	ssc-miR-150	mature	known	templated	pig	ssc-miR-150	ssc-mir-150-1
TCTGGCTCCGTGTCTTCACTC	miRNA	ssc-miR-149	mature	known	templated	pig	ssc-miR-149	ssc-mir-149
TCTGGCTCCGTGTCTTCACTCC	miRNA	ssc-miR-149	mature	known	templated	pig	ssc-miR-149	ssc-mir-149
TCTGGCTCCGTGTCTTCACTCCC	miRNA	ssc-miR-149	mature	known	templated	pig	ssc-miR-149	ssc-mir-149
TCTTTGGTTATCTAGCTGTAT	miRNA	ssc-miR-9	mature	known	templated	pig	ssc-miR-9	ssc-mir-9-3
TCTTTGGTTATCTAGCTGTATG	miRNA	ssc-miR-9	mature	known	templated	pig	ssc-miR-9	ssc-mir-9-3
TCTTTGGTTATCTAGCTGTATGA	miRNA	ssc-miR-9-1	mature	known	templated	pig	ssc-miR-9-1	ssc-mir-9-3
TGAATAGCCACTGTACTCCAGCCTGGGCAACATAGCGAGACCCCGTCTCTT	miRNA	ssc-miR-1285	mature	known	templated	pig	ssc-miR-1285	ssc-mir-1285
TGACCTCTGGTCTCCCGCCCTG	miRNA	ssc-miR-6782-3p	mature	known	templated	pig	ssc-miR-6782-3p	ssc-mir-6782
TGACCTCTGGTCTCCCGCCCTGC	miRNA	ssc-miR-6782-3p	mature	known	templated	pig	ssc-miR-6782-3p	ssc-mir-6782
TGACCTCTGGTCTCCCGCCCTGCT	miRNA	ssc-miR-6782-3p	mature	known	templated	pig	ssc-miR-6782-3p	ssc-mir-6782
TGAGAACTGAATTCCATAGGCT	miRNA	ssc-miR-146b	mature	known	templated	pig	ssc-miR-146b	ssc-mir-146b
TGAGAACTGAATTCCATAGGCTG	miRNA	ssc-miR-146b	mature	known	templated	pig	ssc-miR-146b	ssc-mir-146b
TGAGAACTGAATTCCATAGGCTGT	miRNA	ssc-miR-146b	mature	known	templated	pig	ssc-miR-146b	ssc-mir-146b
TGAGACCTCTGGGTTCTGAGC	miRNA	ssc-miR-769-5p	mature	known	templated	pig	ssc-miR-769-5p	ssc-mir-769
TGAGACCTCTGGGTTCTGAGCT	miRNA	ssc-miR-769-5p	mature	known	templated	pig	ssc-miR-769-5p	ssc-mir-769
TGAGATGAAGCACTGTAGCT	miRNA	ssc-miR-143-3p	mature	known	templated	pig	ssc-miR-143-3p	ssc-mir-143
TGAGATGAAGCACTGTAGCTC	miRNA	ssc-miR-143-3p	mature	known	templated	pig	ssc-miR-143-3p	ssc-mir-143
TGAGATGAAGCACTGTAGCTCA	miRNA	ssc-miR-143-3p	mature	known	templated	pig	ssc-miR-143-3p	hsa-mir-143
TGAGATGAAGCACTGTAGCTCG	miRNA	ssc-miR-143-3p	mature	known	templated	pig	ssc-miR-143-3p	ssc-mir-143
TGAGGGGCAGAGAGC	miRNA	ssc-miR-423-5p	mature	known	templated	pig	ssc-miR-423-5p	ssc-mir-423
TGAGGGGCAGAGAGCG	miRNA	ssc-miR-423-5p	mature	known	templated	pig	ssc-miR-423-5p	ssc-mir-423
TGAGGGGCAGAGAGCGAGA	miRNA	ssc-miR-423-5p	mature	known	templated	pig	ssc-miR-423-5p	ssc-mir-423
TGAGGGGCAGAGAGCGAGAC	miRNA	ssc-miR-423-5p	mature	known	templated	pig	ssc-miR-423-5p	ssc-mir-423
TGAGGGGCAGAGAGCGAGACT	miRNA	ssc-miR-423-5p	mature	known	templated	pig	ssc-miR-423-5p	ssc-mir-423
TGAGGGGCAGAGAGCGAGACTT	miRNA	ssc-miR-423-5p	mature	known	templated	pig	ssc-miR-423-5p	ssc-mir-423
TGAGGGGCAGAGAGCGAGACTTT	miRNA	ssc-miR-423-5p	mature	known	templated	pig	ssc-miR-423-5p	ssc-mir-423
TGAGGGGCAGAGAGCGAGACTTTT	miRNA	ssc-miR-423-5p	mature	known	templated	pig	ssc-miR-423-5p	ssc-mir-423
TGAGGTAGGAGGTTGTATAGT	miRNA	ssc-let-7e	mature	known	templated	pig	ssc-let-7e	ssc-let-7e
TGAGGTAGGAGGTTGTATAGTT	miRNA	ssc-let-7e	mature	known	templated	pig	ssc-let-7e	ssc-let-7e
TGAGGTAGTAAGTTGTATTGT	miRNA	ssc-miR-98	mature	known	templated	pig	ssc-miR-98	ssc-mir-98
TGAGGTAGTAAGTTGTATTGTT	miRNA	ssc-miR-98	mature	known	templated	pig	ssc-miR-98	ssc-mir-98
TGAGGTAGTAGATTGTAT	miRNA	ssc-let-7f	mature	known	templated	pig	ssc-let-7f	ssc-let-7f-2
TGAGGTAGTAGATTGTATA	miRNA	ssc-let-7f	mature	known	templated	pig	ssc-let-7f	ssc-let-7f-2
TGAGGTAGTAGATTGTATAG	miRNA	ssc-let-7f	mature	known	templated	pig	ssc-let-7f	ssc-let-7f-2
TGAGGTAGTAGATTGTATAGT	miRNA	ssc-let-7f	mature	known	templated	pig	ssc-let-7f	ssc-let-7f-2
TGAGGTAGTAGATTGTATAGTT	miRNA	ssc-let-7f	mature	known	templated	pig	ssc-let-7f	ssc-let-7f-2
TGAGGTAGTAGATTGTATAGTTT	miRNA	ssc-let-7f	mature	known	templated	pig	ssc-let-7f	ssc-let-7f-1
TGAGGTAGTAGGTTG	miRNA	ssc-let-7a	mature	known	templated	pig	ssc-let-7a	bta-let-7c
TGAGGTAGTAGGTTGT	miRNA	ssc-let-7a	mature	known	templated	pig	ssc-let-7a	bta-let-7c
TGAGGTAGTAGGTTGTA	miRNA	ssc-let-7a	mature	known	templated	pig	ssc-let-7a	ssc-let-7c
TGAGGTAGTAGGTTGTAT	miRNA	ssc-let-7a	mature	known	templated	pig	ssc-let-7a	ssc-let-7c
TGAGGTAGTAGGTTGTATA	miRNA	ssc-let-7a	mature	known	templated	pig	ssc-let-7a	ssc-let-7a-2
TGAGGTAGTAGGTTGTATAG	miRNA	ssc-let-7a	mature	known	templated	pig	ssc-let-7a	ssc-let-7a-2
TGAGGTAGTAGGTTGTATAGT	miRNA	ssc-let-7a	mature	known	templated	pig	ssc-let-7a	ssc-let-7a-2
TGAGGTAGTAGGTTGTATAGTT	miRNA	ssc-let-7a	mature	known	templated	pig	ssc-let-7a	ssc-let-7a-2
TGAGGTAGTAGGTTGTATAGTTT	miRNA	ssc-let-7a	mature	known	templated	pig	ssc-let-7a	ssc-let-7a-2
TGAGGTAGTAGGTTGTATGGT	miRNA	ssc-let-7c	mature	known	templated	pig	ssc-let-7c	ssc-let-7c
[truncated: 848 more rows]
