# Supplementary material for: Small RNA-seq analysis of single porcine blastocysts revealed that maternal estradiol-17beta exposure does not affect miRNA isoform (isomiR) expression
Source: BMC Genomics. 2018 Aug 6;19:590. doi: 10.1186/s12864-018-4954-9 (PMC6090871; doi:10.1186/s12864-018-4954-9)
Supplement: Supplementary file 10 — Table S4. EdgeR result of all comparisons on isomiR level. (XLSX 32902 kb) [file 12864_2018_4954_MOESM10_ESM.xlsx]

## Sheet: D0.df
identifier	logFC	logCPM	LR	PValue	FDR	counts	f000_S03_E01	f000_S09_E02	f000_S11_E03	f000_S11_E01	f000_S12_E02	f000_S12_E01	f010_S02_E01	f010_S04_E03	f010_S04_E01	f010_S07_E01	f010_S08_E01	f010_S08_E02	f1000_S01_E01	f1000_S01_E02	f1000_S05_E01	f1000_S05_E02	f1000_S06_E02	f1000_S10_E02	m000_S03_E02	m000_S09_E01	m000_S11_E02	m000_S12_E03	m000_S12_E04	m000_S12_E05	m010_S02_E03	m010_S02_E02	m010_S04_E02	m010_S04_E04	m010_S07_E02	m010_S07_E03	m1000_S01_E03	m1000_S05_E03	m1000_S06_E01	m1000_S06_E03	m1000_S10_E01	m1000_S10_E03	cpm	f000_S03_E01	f000_S09_E02	f000_S11_E03	f000_S11_E01	f000_S12_E02	f000_S12_E01
AAAACGTGAGGCGCTGCTAT_ssc-miR-424-3p	-0.329601	5.43958	1.06756	0.301498	0.999688		20	12	22	52	51	66	41	53	34	33	57	46	23	32	51	20	22	37	32	35	37	34	30	41	60	38	17	66	31	55	24	68	69	35	33	26		45.3426	8.65774	30.4509	51.1771	43.7635	50.5402
AAAACGTGAGGCGCTGCTATA_ssc-miR-424-3p	-0.199499	5.18611	0.247063	0.619151	0.999688		36	18	35	36	44	27	33	43	30	33	61	109	13	23	62	22	13	26	37	44	17	38	11	28	41	21	19	50	23	36	13	62	82	13	27	23		81.6168	12.9866	48.4447	35.4303	37.7568	20.6755
AAAAGCTGGGTTGAGAGGGC_ssc-miR-320	-0.11811	6.42843	0.0990597	0.752961	0.999688		73	86	99	90	100	59	113	83	54	95	121	79	21	94	109	45	66	89	105	71	130	73	48	51	97	107	43	82	71	121	63	68	79	38	119	47		165.501	62.0472	137.029	88.5758	85.8108	45.1798
AAAAGCTGGGTTGAGAGGGCA_ssc-miR-320	0.135873	3.93325	0.0858431	0.76953	0.999688		19	16	9	16	14	14	21	24	15	7	8	36	3	16	12	0	16	7	8	8	17	10	7	7	18	4	4	13	13	20	13	13	50	10	8	12		43.0755	11.5437	12.4572	15.7468	12.0135	10.7206
AAAAGCTGGGTTGAGAGGGCG_ssc-miR-320	-0.00796469	7.16932	0.000524577	0.981727	0.999688		145	247	229	113	151	146	154	118	130	174	182	241	45	164	146	54	117	136	102	208	195	121	46	96	154	136	55	103	124	209	77	108	229	53	158	74		328.734	178.205	316.967	111.212	129.574	111.801
AAAAGCTGGGTTGAGAGGGCGA_ssc-miR-320	0.218764	8.70076	0.541668	0.461742	0.999688		414	791	589	210	546	606	363	613	360	334	758	1474	123	413	505	219	247	403	222	509	254	526	174	480	341	237	146	226	238	480	221	302	856	223	369	217		938.593	570.69	815.255	206.677	468.527	464.051
AAAAGCTGGGTTGAGAGGGCGAA_ssc-miR-320	0.0619004	8.62715	0.0375298	0.84639	0.999688		543	755	498	234	495	546	255	594	428	271	700	1356	108	359	416	239	187	390	316	472	234	455	154	398	319	201	181	246	250	430	179	305	740	218	373	212		1231.05	544.716	689.299	230.297	424.764	418.105
AAAAGCTGGGTTGAGAGGGCGAAA_ssc-miR-320	0.0117837	7.41531	0.00117814	0.972619	0.999688		256	293	226	100	209	185	114	266	168	132	276	559	45	151	206	86	76	167	172	221	106	171	82	154	159	122	104	141	137	167	86	127	300	68	144	77		580.386	211.393	312.814	98.4175	179.345	141.666
AAAAGCTGGGTTGAGAGGGCGAAAA_ssc-miR-320	-0.0477747	4.32557	0.0150386	0.902399	0.999688		43	34	17	16	14	23	19	29	21	23	28	57	1	9	23	14	9	21	25	24	10	17	6	18	16	15	9	13	13	22	9	15	26	10	16	8		97.4867	24.5303	23.5303	15.7468	12.0135	17.6125
AAAAGCTGGGTTGAGAGGGCGAAAT_ssc-miR-320	0.0459747	3.90527	0.0161307	0.898935	0.999688		15	12	10	14	22	31	14	20	9	4	13	10	5	11	17	8	10	16	8	17	10	16	8	14	6	8	3	10	12	21	8	10	27	6	15	10		34.007	8.65774	13.8413	13.7785	18.8784	23.7386
AAAAGCTGGGTTGAGAGGGCGAAC_ssc-miR-320	-0.458942	4.7654	1.50038	0.220613	0.999688		17	17	10	17	20	43	36	42	32	25	32	25	18	37	17	14	27	24	19	13	22	14	21	30	16	7	10	22	25	39	21	20	52	18	29	24		38.5412	12.2651	13.8413	16.731	17.1622	32.9277
AAAAGCTGGGTTGAGAGGGCGAAG_ssc-miR-320	-0.417667	5.43515	1.19657	0.274009	0.999688		47	40	37	34	56	49	30	50	55	48	66	49	18	85	43	19	29	61	50	40	43	48	19	48	34	27	17	28	25	33	20	31	45	11	61	21		106.555	28.8591	51.2129	33.462	48.0541	37.5222
AAAAGCTGGGTTGAGAGGGCGAAT_ssc-miR-320	-0.217463	6.45455	0.666792	0.414172	0.999688		66	104	74	81	102	115	97	130	87	52	117	128	45	91	74	55	63	47	48	86	60	90	78	110	85	44	28	70	85	94	95	63	174	47	74	82		149.631	75.0338	102.426	79.7182	87.527	88.0624
AAAAGCTGGGTTGAGAGGGCGAC_ssc-miR-320	0.00865112	3.98367	0.000471422	0.982677	0.999688		5	14	11	16	13	28	23	23	23	10	16	10	14	21	9	6	14	8	9	5	8	10	11	17	14	8	4	5	9	18	18	13	40	4	18	13		11.3357	10.1007	15.2255	15.7468	11.1554	21.4413
AAAAGCTGGGTTGAGAGGGCGAG_ssc-miR-320	-0.239144	4.59767	0.257723	0.611689	0.999688		17	33	20	15	26	29	11	27	54	20	24	43	11	73	32	5	35	20	39	15	41	23	11	13	18	13	7	8	5	28	19	18	30	16	20	12		38.5412	23.8088	27.6827	14.7626	22.3108	22.207
AAAAGCTGGGTTGAGAGGGCGAT_ssc-miR-320	-0.124393	5.83142	0.162683	0.686698	0.999688		25	62	48	38	78	129	79	74	47	23	77	81	29	75	51	28	37	52	29	44	24	68	50	75	52	25	17	29	59	64	63	49	128	32	39	68		56.6783	44.7317	66.4384	37.3987	66.9324	98.7831
AAAAGCTGGGTTGAGAGGGCGATT_ssc-miR-320	0.520505	3.81576	0.983024	0.321453	0.999688		12	44	3	16	9	9	32	12	10	5	27	17	15	13	11	0	17	4	6	7	4	7	8	10	24	8	4	2	9	13	23	9	27	7	13	14		27.2056	31.7451	4.1524	15.7468	7.72297	6.89184
AAAAGCTGGGTTGAGAGGGCGC_ssc-miR-320	-0.499221	4.45348	1.85508	0.173194	0.999688		25	27	18	18	18	10	29	35	18	13	29	32	5	12	16	7	16	21	27	23	23	12	15	19	24	11	9	21	14	16	16	17	49	15	25	18		56.6783	19.4799	24.9144	17.7152	15.4459	7.6576
AAAAGCTGGGTTGAGAGGGCGG_ssc-miR-320	0.0716198	3.34582	0.011936	0.913003	0.999688		5	12	13	8	9	11	7	18	44	3	8	17	0	42	7	0	30	8	3	8	21	4	9	6	10	2	0	4	1	10	5	5	14	4	9	8		11.3357	8.65774	17.9937	7.8734	7.72297	8.42336
AAAAGCTGGGTTGAGAGGGCGT_ssc-miR-320	-0.197356	5.81649	0.372728	0.541521	0.999688		40	53	35	63	40	77	82	70	66	36	76	60	37	74	58	27	44	33	68	38	33	46	38	59	57	39	20	32	48	55	61	38	130	43	62	47		90.6853	38.2384	48.4447	62.0031	34.3243	58.9635
AAAAGCTGGGTTGAGAGGGT_ssc-miR-320	-0.451676	4.41249	0.701254	0.402363	0.999688		7	26	9	34	6	20	57	29	26	9	18	10	13	28	12	2	25	11	13	9	36	5	24	17	17	6	6	39	29	38	32	20	29	12	11	10		15.8699	18.7584	12.4572	33.462	5.14865	15.3152
AAAAGTGCTTACAGTGCAGGTAG_ssc-miR-106a	0.513285	6.66102	1.15054	0.283435	0.999688		83	224	155	42	180	231	44	165	66	30	192	638	29	62	115	74	33	93	14	257	33	196	47	113	83	32	68	67	65	112	27	148	267	53	40	56		188.172	161.611	214.541	41.3354	154.459	176.891
AAAAGTGCTTACAGTGCAGGTAGA_ssc-miR-106a	0.36324	5.64565	1.13003	0.28777	0.999688		30	92	57	28	69	76	40	98	47	35	108	220	18	48	66	36	23	51	9	76	18	48	25	42	57	19	18	29	40	61	25	59	99	33	25	15		68.014	66.376	78.8956	27.5569	59.2095	58.1978
AAACCCGTAGATCCGATCTTGC_ssc-miR-99a	0.194622	4.14845	0.104703	0.746257	0.999688		1	17	4	21	6	8	169	23	15	14	31	13	18	20	6	7	39	7	2	9	5	1	10	5	45	21	2	9	15	27	33	10	37	21	5	24		2.26713	12.2651	5.53653	20.6677	5.14865	6.12608
AAACCCGTAGATCCGATCTTGT_ssc-miR-99a	-0.0556416	6.2424	0.0122471	0.911881	0.999688		6	153	29	96	40	25	634	64	67	55	174	129	65	61	55	33	127	63	7	68	37	22	41	44	326	143	5	45	84	106	87	53	155	54	39	90		13.6028	110.386	40.1399	94.4808	34.3243	19.144
AAACCGTTACCATTACTGAGT_ssc-miR-451	-1.22045	5.14008	1.02915	0.310358	0.999688		1	0	1	5	2	23	29	1	2	4	1	3	32	8	2	0	2	622	1	0	1	3	13	45	11	10	2	2	14	8	108	0	9	1	315	642		2.26713	0	1.38413	4.92088	1.71622	17.6125
AAACGTGGATGTACTTGCT_hsa-miR-302a-5p	-0.169562	5.47788	0.300204	0.583755	0.999688		20	38	18	51	43	35	84	43	34	31	50	41	29	59	59	38	39	41	25	42	14	17	34	41	50	37	18	40	54	59	30	80	35	25	67	37		45.3426	27.4162	24.9144	50.1929	36.8986	26.8016
AAACGTGGATGTACTTGCTC_hsa-miR-302a-5p	-0.537634	5.74851	1.50235	0.22031	0.999688		6	29	28	116	25	69	124	63	64	17	46	21	58	76	52	40	65	32	25	26	27	23	62	55	48	34	10	74	57	83	58	100	86	33	45	58		13.6028	20.9229	38.7557	114.164	21.4527	52.8375
AAACGTGGATGTACTTGCTT_hsa-miR-302a-5p	0.0747523	8.25648	0.0916282	0.762117	0.999688		120	284	224	351	358	360	467	365	292	190	386	333	168	322	629	331	215	329	128	287	109	173	246	265	333	208	145	241	267	382	260	559	389	171	447	275		272.056	204.9	310.046	345.446	307.203	275.674
AAACGTGGATGTACTTGCTTT_bta-mir-302a	0.0254685	10.8318	0.012731	0.910164	0.999688		892	1731	1175	2124	1959	2163	2557	2571	1864	1156	2570	2309	992	1954	3894	2095	1543	1920	1081	1758	740	927	1337	1595	1782	1371	985	1680	1549	2020	1264	2888	2299	1021	2237	1359		2022.28	1248.88	1626.36	2090.39	1681.03	1656.34
AAACGTGGATGTACTTGCTTTA_bta-mir-302a	0.335975	4.92404	1.0603	0.303146	0.999688		18	48	27	30	31	39	40	30	31	14	49	62	12	25	70	41	10	38	12	31	7	23	16	27	21	14	19	19	23	40	16	32	35	14	32	16		40.8084	34.631	37.3716	29.5253	26.6014	29.8646
AAACTGTGGGGGCACTT_ssc-miR-371-5p	-0.918461	3.98384	3.3577	0.0668914	0.999688		6	5	9	12	14	13	9	25	9	16	11	3	5	13	15	4	16	8	15	4	10	10	30	12	20	6	7	12	22	24	16	29	6	8	16	13		13.6028	3.60739	12.4572	11.8101	12.0135	9.95488
AAACTGTGGGGGCACTTT_ssc-miR-371-5p	-0.419396	5.7973	1.53964	0.214672	0.999688		31	35	35	53	53	77	69	63	33	51	65	29	33	71	55	50	35	53	42	28	47	28	78	45	61	41	24	58	51	73	48	92	68	13	52	31		70.2811	25.2518	48.4447	52.1613	45.4797	58.9635
AAACTGTGGGGGCACTTTC_ssc-miR-371-5p	-0.225465	4.18597	0.248378	0.618219	0.999688		22	18	7	11	27	23	18	27	11	17	29	10	4	16	21	17	13	10	18	11	12	14	18	11	24	18	12	15	5	10	12	37	19	2	18	7		49.8769	12.9866	9.68894	10.8259	23.1689	17.6125
AAAGAATTCTCCTTTTGGGC_ssc-miR-186	-0.537662	4.1541	2.21213	0.13693	0.999688		5	23	11	11	16	8	20	15	8	28	32	28	6	10	18	6	11	19	9	28	6	11	16	10	36	23	7	8	15	25	8	17	27	11	17	21		11.3357	16.594	15.2255	10.8259	13.7297	6.12608
AAAGAATTCTCCTTTTGGGCT_ssc-miR-186	-0.0588036	5.62225	0.0443872	0.833135	0.999688		14	65	44	48	50	75	77	58	38	30	83	96	19	41	38	15	33	40	14	67	19	39	40	52	67	18	19	33	53	83	46	50	128	43	30	57		31.7399	46.8961	60.9019	47.2404	42.9054	57.432
AAAGAATTCTCCTTTTGGGCTT_ssc-miR-186	0.0563549	4.98757	0.0270969	0.86925	0.999688		17	36	24	21	36	70	38	53	29	11	64	80	11	21	27	12	16	28	10	37	9	41	18	38	32	12	24	32	21	36	23	30	81	23	17	24		38.5412	25.9732	33.2192	20.6677	30.8919	53.6032
AAAGCACACGGCCTGCAGAGAGG_ENSSSCG00000026843	0.0318972	4.93298	0.00632525	0.93661	0.999688		23	43	24	18	36	21	30	33	35	25	75	87	8	34	54	33	13	41	43	21	24	11	13	27	38	25	24	17	19	14	10	34	42	11	23	12		52.144	31.0236	33.2192	17.7152	30.8919	16.081
AAAGCACACGGCCTGCAGAGAGT_hsa-mir-330	0.0812522	3.74491	0.0343468	0.852971	0.999688		3	15	7	21	13	6	35	13	4	4	17	16	5	22	19	12	12	8	5	8	11	1	11	6	19	7	8	12	9	12	7	15	22	7	12	14		6.8014	10.8222	9.68894	20.6677	11.1554	4.59456
AAAGCTGGGTTGAGAGGGC_ssc-miR-320	-0.466444	4.60485	1.21803	0.269748	0.999688		16	14	16	29	17	15	28	22	16	55	39	23	5	18	23	15	23	25	38	22	29	14	15	13	32	31	17	19	17	20	15	28	31	8	36	16		36.2741	10.1007	22.1461	28.5411	14.5878	11.4864
AAAGCTGGGTTGAGAGGGCG_ssc-miR-320	-0.306671	5.19717	0.705439	0.400962	0.999688		31	57	67	22	33	34	34	31	29	44	51	61	17	38	36	14	27	31	39	36	46	29	19	39	32	31	7	21	25	48	14	37	57	16	49	25		70.2811	41.1243	92.737	21.6519	28.3176	26.0358
AAAGCTGGGTTGAGAGGGCGA_ssc-miR-320	0.3103	6.67667	0.934525	0.33369	0.999688		92	194	156	68	132	140	58	126	65	71	163	309	27	102	102	59	68	117	60	119	56	133	41	92	101	70	45	65	57	107	64	64	214	60	95	62		208.576	139.967	215.925	66.9239	113.27	107.206
AAAGCTGGGTTGAGAGGGCGAA_ssc-miR-320	-0.0489049	6.78252	0.020875	0.88512	0.999688		138	169	157	66	136	136	62	163	90	70	193	356	29	84	107	68	59	96	87	149	66	142	53	101	90	41	56	77	74	97	70	83	242	69	102	57		312.864	121.93	217.309	64.9556	116.703	104.143
AAAGCTGGGTTGAGAGGGCGAAA_ssc-miR-320	0.00258556	5.96259	4.96942e-05	0.994375	0.999688		88	106	82	30	64	86	27	97	56	46	108	178	18	51	56	34	22	64	61	86	45	53	28	57	68	29	40	42	50	56	39	56	103	28	56	26		199.508	76.4767	113.499	29.5253	54.9189	65.8554
AAAGCTGGGTTGAGAGGGCGAAAA_hsa-miR-320c	0.262539	3.62698	0.257714	0.611695	0.999688		28	16	15	9	13	12	4	13	8	17	18	31	6	11	13	7	2	16	9	12	5	13	0	8	6	4	2	6	8	11	7	9	16	3	15	3		63.4797	11.5437	20.762	8.85758	11.1554	9.18912
AAAGCTGGGTTGAGAGGGCGAAG_ssc-miR-320	-0.164764	4.0235	0.124867	0.723814	0.999688		18	12	16	17	14	11	9	18	19	11	23	30	8	29	15	14	7	20	15	10	22	12	9	7	4	7	4	12	18	15	9	15	16	2	15	11		40.8084	8.65774	22.1461	16.731	12.0135	8.42336
AAAGCTGGGTTGAGAGGGCGAAT_ssc-miR-320	-0.0830794	4.74753	0.0623046	0.80289	0.999688		19	28	14	15	38	47	20	31	29	14	39	32	16	33	24	19	32	15	18	14	15	24	22	28	23	14	11	15	27	28	25	32	39	7	29	14		43.0755	20.2014	19.3779	14.7626	32.6081	35.9907
AAAGCTGGGTTGAGAGGGCGAT_ssc-miR-320	0.0248332	4.03381	0.00422842	0.948153	0.999688		9	15	9	15	16	36	23	23	8	8	15	12	14	25	14	11	4	16	3	10	12	12	12	21	13	5	5	11	9	13	19	16	42	8	12	9		20.4042	10.8222	12.4572	14.7626	13.7297	27.5674
AAAGCTGGGTTGAGAGGGCGT_ssc-miR-320	-0.255331	3.74587	0.342547	0.558363	0.999688		7	8	9	12	13	19	20	15	15	7	15	14	8	12	8	6	7	12	22	6	4	11	7	21	15	9	0	8	9	9	8	6	25	7	14	16		15.8699	5.77183	12.4572	11.8101	11.1554	14.5494
AAAGTGCTGACAGTGCAGATA_bta-miR-106b	-0.490348	3.697	0.840164	0.35935	0.999688		8	13	13	8	10	22	4	22	8	1	16	63	4	4	13	7	2	13	4	32	1	21	14	14	4	5	6	6	15	8	3	9	19	8	3	9		18.1371	9.37922	17.9937	7.8734	8.58108	16.8467
AAAGTGCTGTTCGTGCAGGTAG_hsa-miR-93-5p	0.3435	7.05315	1.13786	0.286106	0.999688		99	245	164	74	226	212	97	214	105	70	290	626	38	122	129	96	55	103	35	204	52	162	89	130	113	59	66	74	112	136	73	155	311	88	89	95		224.446	176.762	226.998	72.829	193.932	162.341
AAAGTGCTGTTCGTGCAGGTAGA_hsa-miR-93-5p	0.399799	4.2166	1.06859	0.301264	0.999688		13	40	15	12	27	19	12	25	13	14	38	69	9	8	27	8	11	24	9	22	3	17	6	14	22	8	10	12	13	17	8	16	29	13	5	5		29.4727	28.8591	20.762	11.8101	23.1689	14.5494
AAAGTGCTTACAGTGCAGGT_ssc-miR-106a	-0.0259359	3.19153	0.00284519	0.957461	0.999688		2	14	10	4	10	17	8	11	5	3	12	36	2	5	4	3	2	4	2	12	2	10	6	11	5	1	0	6	8	13	2	7	23	7	4	9		4.53426	10.1007	13.8413	3.9367	8.58108	13.0179
AAAGTGCTTACAGTGCAGGTAA_ssc-miR-106a	0.675486	3.57316	1.07023	0.300893	0.999688		3	19	10	8	6	28	5	39	13	2	23	50	2	13	6	4	1	2	0	5	1	9	7	12	7	1	1	6	17	15	4	12	50	17	1	8		6.8014	13.7081	13.8413	7.8734	5.14865	21.4413
AAAGTGCTTACAGTGCAGGTAG_ssc-miR-106a	0.242994	7.61547	0.378754	0.538271	0.999688		143	378	288	71	320	421	109	304	149	121	353	1269	51	143	183	129	63	191	70	436	66	343	107	229	138	64	97	113	146	175	82	270	530	111	97	122		324.2	272.719	398.63	69.8765	274.595	322.385
AAAGTGCTTACAGTGCAGGTAGA_ssc-miR-106a	0.291351	6.69855	0.868094	0.351483	0.999688		76	194	81	69	156	137	65	135	101	93	228	435	34	73	129	92	45	98	39	108	55	110	50	81	109	40	53	92	96	102	46	170	173	69	83	54		172.302	139.967	112.115	67.9081	133.865	104.909
AAAGTGCTTATAGTGCAGGT_ssc-miR-20a	0.513504	3.61941	1.41903	0.233563	0.999688		5	16	12	7	26	25	9	13	9	6	15	42	4	5	12	6	1	9	2	12	4	9	8	12	7	2	7	7	10	14	7	17	25	7	2	10		11.3357	11.5437	16.6096	6.88923	22.3108	19.144
AAAGTGCTTATAGTGCAGGTAA_ssc-miR-20a	0.0973204	4.64155	0.0436932	0.834425	0.999688		5	31	16	27	21	71	24	53	18	6	30	83	11	27	11	13	12	16	3	22	4	22	29	25	10	3	9	25	26	31	23	33	93	25	7	22		11.3357	22.3658	22.1461	26.5727	18.0203	54.369
AAAGTGCTTATAGTGCAGGTAG_ssc-miR-20a	0.221226	9.00271	0.457236	0.498919	0.999688		295	664	554	323	982	956	281	726	387	295	1030	2003	188	452	610	448	211	620	133	874	172	694	319	555	466	225	295	333	374	609	261	884	1027	304	364	333		668.804	479.062	766.81	317.889	842.662	732.067
AAAGTGCTTATAGTGCAGGTAGA_bta-miR-20a	0.466537	5.57362	1.42651	0.232335	0.999688		30	78	54	18	78	88	24	69	40	44	86	197	9	34	69	39	19	51	13	67	10	55	30	31	45	23	31	26	42	60	11	64	72	30	33	29		68.014	56.2753	74.7432	17.7152	66.9324	67.3869
AAAGTGCTTCCATGTTTTAGA_bta-miR-302a	0.00531055	3.86393	9.55555e-05	0.992201	0.999688		6	9	10	13	7	31	20	26	16	1	16	28	9	18	11	5	5	8	1	8	6	8	13	23	10	3	6	14	8	27	12	11	42	15	1	11		13.6028	6.49331	13.8413	12.7943	6.00676	23.7386
AAAGTGCTTCCATGTTTTAGC_bta-miR-302a	0.00841885	7.74677	0.000976874	0.975066	0.999688		120	226	168	242	204	343	336	476	217	76	321	375	118	263	266	164	145	152	84	208	121	127	180	277	146	84	70	215	211	296	166	341	481	140	140	182		272.056	163.054	232.534	238.17	175.054	262.656
AAAGTGCTTCCATGTTTTAGG_bta-miR-302a	0.154107	4.12307	0.0645746	0.799406	0.999688		6	41	16	10	7	27	17	26	70	4	21	25	5	87	20	5	59	6	1	8	43	9	12	21	12	4	4	14	17	19	3	12	24	15	3	33		13.6028	29.5806	22.1461	9.84175	6.00676	20.6755
AAAGTGCTTCCATGTTTTAGTA_bta-miR-302a	0.435067	6.22016	1.23139	0.267136	0.999688		58	153	88	41	131	96	59	109	50	29	134	321	20	75	143	65	17	94	15	139	20	73	41	76	53	34	49	35	56	72	36	116	110	38	77	36		131.494	110.386	121.804	40.3512	112.412	73.513
AAAGTGCTTCCATGTTTTAGTG_bta-miR-302a	0.371868	6.77285	1.22396	0.268585	0.999688		63	264	109	55	193	147	102	128	100	59	163	435	49	126	215	124	49	110	35	181	34	89	54	120	108	70	54	49	78	116	47	136	112	39	133	61		142.829	190.47	150.871	54.1296	165.615	112.567
AAAGTGCTTCCATGTTTTAGTGA_bta-miR-302a	0.449309	8.82016	1.95217	0.162353	0.999688		262	1149	440	233	766	577	455	625	326	288	742	1806	169	419	1088	640	209	434	151	670	148	348	265	366	433	321	255	242	355	533	192	739	629	177	537	245		593.989	828.979	609.019	229.313	657.311	441.844
AAAGTGCTTCCATGTTTTAGTGAA_bta-miR-302a	0.167844	3.83569	0.140288	0.707995	0.999688		7	26	17	12	17	11	10	21	9	9	21	69	2	8	30	14	6	16	3	21	7	12	8	11	9	11	2	4	9	21	1	16	11	5	18	7		15.8699	18.7584	23.5303	11.8101	14.5878	8.42336
AAAGTGCTTCCATGTTTTAGTGC_bta-miR-302a	-0.0105782	5.58413	0.00126818	0.971592	0.999688		13	52	30	39	41	74	84	91	67	21	87	105	17	48	77	52	34	39	14	38	17	23	37	55	38	26	19	43	41	87	37	54	83	36	28	31		29.4727	37.5169	41.524	38.3828	35.1824	56.6663
AAAGTGCTTCCATGTTTTAGTGG_bta-miR-302a	0.0192535	4.73967	0.0018832	0.965386	0.999688		13	56	22	14	29	24	19	38	53	9	31	62	8	79	31	13	55	14	6	35	28	15	14	20	30	13	9	14	28	34	1	47	30	14	17	20		29.4727	40.4028	30.4509	13.7785	24.8851	18.3782
AAAGTGCTTCCATGTTTTAGTGT_bta-miR-302a	0.212452	7.3823	0.665306	0.414693	0.999688		83	282	144	125	194	233	267	300	195	97	247	469	96	195	318	171	115	102	49	216	70	82	125	164	152	86	60	115	168	239	77	191	295	100	146	97		188.172	203.457	199.315	123.022	166.473	178.422
AAAGTTCTGAGACACTCCGACC_ssc-miR-148a-5p	-0.481217	4.12437	1.02039	0.312427	0.999688		6	11	2	17	13	21	22	40	15	8	26	20	18	12	9	11	26	13	10	2	7	5	33	20	14	9	5	38	20	25	11	20	35	6	13	12		13.6028	7.93626	2.76827	16.731	11.1554	16.081
AAAGTTCTGAGACACTCCGACT_ssc-miR-148a-5p	-0.144681	6.35802	0.176202	0.674657	0.999688		30	72	15	77	126	137	116	114	73	48	163	254	57	65	96	67	76	54	40	39	18	48	100	119	60	70	40	132	69	94	46	111	120	25	85	54		68.014	51.9465	20.762	75.7815	108.122	104.909
AAATCAGTATGAATAAAGTCGTGATACTGTAAACGCTTTCTGATG_hsa-miR-3607-3p	-0.941368	5.26849	2.147	0.142849	0.999688		19	10	3	23	42	9	21	33	30	79	43	17	17	19	38	68	34	44	63	16	35	7	40	8	44	45	47	67	49	19	17	124	12	10	89	20		43.0755	7.21479	4.1524	22.636	36.0405	6.89184
AAATCAGTATGAATAAAGTCGTGATACTGTAAACGCTTTCTGATGTA_hsa-miR-3607-3p	-0.57449	5.07634	0.542379	0.461449	0.999688		14	2	1	34	30	8	9	14	12	89	22	8	16	8	42	97	64	45	75	5	18	2	40	3	46	31	42	53	48	14	10	105	8	14	92	11		31.7399	1.44296	1.38413	33.462	25.7432	6.12608
AAATGGATTTTTGGA_bta-mir-1246	-0.454289	5.12438	1.16355	0.280731	0.999688		59	38	26	12	46	35	33	68	12	44	53	21	27	34	41	13	18	22	31	30	31	27	34	25	64	27	22	21	28	39	14	43	24	19	43	15		133.761	27.4162	35.9875	11.8101	39.473	26.8016
AAATGGATTTTTGGAG_bta-mir-1246	-0.155604	6.80006	0.109576	0.740627	0.999688		127	153	66	46	143	165	99	210	79	108	192	54	54	161	187	55	85	57	162	31	148	49	125	61	186	128	66	126	64	119	56	127	66	48	142	36		287.926	110.386	91.3528	45.2721	122.709	126.35
AAATGGATTTTTGGAGC_bta-mir-1246	0.000556903	7.29112	1.55012e-06	0.999007	0.999688		199	220	84	74	277	197	122	270	131	186	368	88	89	214	235	76	101	69	208	95	124	64	209	55	231	152	96	138	87	194	98	188	72	75	192	58		451.159	158.725	116.267	72.829	237.696	150.855
AAATGGATTTTTGGAGCA_bta-mir-1246	-0.471891	3.80379	0.470272	0.492862	0.999688		8	7	6	8	5	29	16	22	10	6	5	7	16	29	4	1	32	2	10	5	38	1	18	8	9	4	4	16	13	17	6	18	16	28	3	3		18.1371	5.05035	8.3048	7.8734	4.29054	22.207
AAATGGATTTTTGGAGCC_bta-miR-1246	-1.12022	5.74835	2.60002	0.106862	0.999688		60	20	16	20	31	66	45	111	33	68	42	8	84	126	24	7	107	10	71	12	121	6	75	24	63	27	20	50	63	56	33	49	26	62	30	26		136.028	14.4296	22.1461	19.6835	26.6014	50.5402
AAATGGATTTTTGGAGCT_bta-miR-1246	-0.568108	7.67397	1.01816	0.312957	0.999688		276	164	97	99	210	271	166	346	158	422	236	55	209	509	163	64	300	63	322	71	383	55	264	114	203	124	98	172	203	222	147	203	133	202	129	59		625.729	118.322	134.261	97.4334	180.203	207.521
AAATGGATTTTTGGAGT_bta-miR-1246	-0.702331	5.23193	1.40626	0.235678	0.999688		21	26	11	31	23	69	53	102	33	17	53	16	50	64	14	2	44	10	31	10	47	10	112	21	27	19	6	73	28	78	34	33	34	39	21	18		47.6098	18.7584	15.2255	30.5094	19.7365	52.8375
AAATTCGTATCTAGGGGAAT_ssc-miR-10a-3p	0.476748	3.70955	0.683037	0.408543	0.999688		0	33	8	10	11	16	35	2	7	5	31	17	9	8	7	4	15	5	1	20	3	6	3	9	16	13	1	2	12	15	17	7	46	16	8	14		0	23.8088	11.0731	9.84175	9.43919	12.2522
AACACTGTCTGGTAAC_bta-miR-200a	-0.509628	6.94199	0.714404	0.397986	0.999688		10	30	16	161	92	70	290	27	63	247	205	33	109	122	285	302	206	156	34	28	66	15	108	37	278	369	60	99	64	125	68	260	38	17	324	70		22.6713	21.6444	22.1461	158.452	78.9459	53.6032
AACACTGTCTGGTAACG_bta-miR-200a	-0.0331447	4.5843	0.00410458	0.948917	0.999688		2	13	6	25	23	16	38	9	11	38	45	15	19	21	56	44	21	38	4	31	5	3	22	7	42	39	3	18	15	33	16	40	19	5	46	17		4.53426	9.37922	8.3048	24.6044	19.7365	12.2522
AACACTGTCTGGTAACGAT_bta-miR-200a	-0.572879	4.77701	2.07195	0.15003	0.999688		3	12	9	31	15	26	65	8	15	24	50	48	20	24	26	18	28	28	7	24	9	12	27	18	62	30	13	12	13	33	47	40	62	16	26	33		6.8014	8.65774	12.4572	30.5094	12.8716	19.9098
AACACTGTCTGGTAACGATG_bta-miR-200a	0.059878	6.93889	0.0295794	0.863448	0.999688		31	204	72	67	120	128	234	56	64	123	252	364	104	142	151	119	155	146	16	172	32	82	76	90	275	175	43	38	64	132	120	167	294	62	121	91		70.2811	147.182	99.6576	65.9398	102.973	98.0173
AACACTGTCTGGTAACGATGA_bta-miR-200a	-0.190592	3.50293	0.114706	0.734848	0.999688		5	13	4	6	7	29	29	4	9	3	23	24	8	8	3	3	14	2	1	14	3	10	8	14	9	3	1	6	6	14	14	6	70	9	3	7		11.3357	9.37922	5.53653	5.90505	6.00676	22.207
AACACTGTCTGGTAACGATGAT_hsa-miR-200a-3p	0.320886	3.80735	0.106324	0.744369	0.999688		5	30	11	0	36	61	44	14	12	0	46	84	1	17	35	0	0	1	0	34	7	18	2	23	0	0	0	0	0	33	2	1	108	0	0	0		11.3357	21.6444	15.2255	0	30.8919	46.7114
AACACTGTCTGGTAACGATGC_bta-miR-200a	-0.297217	6.36518	0.553049	0.457075	0.999688		11	92	30	99	62	172	237	55	67	41	163	120	89	86	41	50	106	44	10	96	38	47	104	84	100	50	15	59	70	125	108	97	317	59	40	99		24.9385	66.376	41.524	97.4334	53.2027	131.711
AACACTGTCTGGTAACGATGCT_hsa-miR-200a-3p	-0.191579	3.9038	0.103929	0.747165	0.999688		10	25	6	7	18	59	28	12	13	2	37	65	1	22	19	4	3	2	2	38	2	26	14	15	4	5	4	5	6	21	5	11	86	4	3	1		22.6713	18.037	8.3048	6.88923	15.4459	45.1798
AACACTGTCTGGTAACGATGT_bta-miR-200a	-0.224556	8.39914	0.459581	0.49782	0.999688		68	440	149	264	344	714	764	205	218	215	746	776	264	371	278	239	339	262	42	546	101	247	323	307	534	266	98	146	263	423	394	446	1126	271	229	332		154.165	317.451	206.236	259.822	295.189	546.753
AACACTGTCTGGTAACGATGTA_bta-miR-200a	0.144649	5.00443	0.0714861	0.789185	0.999688		5	41	8	39	24	84	54	45	26	8	41	73	30	28	8	22	55	15	0	26	13	15	47	24	22	10	6	34	33	58	29	32	201	46	10	14		11.3357	29.5806	11.0731	38.3828	20.5946	64.3239
AACACTGTCTGGTAACGATGTC_bta-miR-200a	-0.351162	8.21213	0.71709	0.3971	0.999688		43	252	84	405	199	850	625	306	292	125	537	583	285	380	199	217	434	189	33	269	116	134	433	359	235	176	64	295	290	494	318	484	1405	265	153	206		97.4867	181.813	116.267	398.591	170.764	650.896
AACACTGTCTGGTAACGATGTG_bta-miR-200a	0.0900905	4.21222	0.0231561	0.879052	0.999688		4	35	9	12	12	49	19	16	67	6	18	28	9	120	8	5	133	3	2	11	33	9	19	12	24	5	1	15	13	22	14	20	62	14	5	21		9.06853	25.2518	12.4572	11.8101	10.2973	37.5222
AACACTGTCTGGTAACGATGTT_bta-miR-200a	-0.136984	10.5453	0.215506	0.642486	0.999688		422	2131	807	1253	1843	3590	2063	1156	1127	992	3315	5657	964	1435	1873	1577	1455	1154	225	2647	422	1285	1496	1475	1540	1074	535	924	917	1916	1100	2474	5714	1083	1104	872		956.73	1537.47	1117	1233.17	1581.49	2749.08
AACACTGTCTGGTAACGATGTTA_bta-miR-200a	0.129327	4.12797	0.0836371	0.772428	0.999688		7	24	12	11	27	31	8	9	4	15	32	81	8	13	27	11	4	11	4	32	5	16	9	14	14	20	3	8	9	28	12	29	67	6	17	6		15.8699	17.3155	16.6096	10.8259	23.1689	23.7386
AACACTGTCTGGTAACGATGTTT_bta-miR-200a	-0.0798379	4.51458	0.0367848	0.847904	0.999688		1	37	12	13	29	50	51	20	10	8	43	36	11	17	22	15	17	19	1	26	6	28	14	30	29	15	5	5	12	33	25	32	71	19	10	23		2.26713	26.6947	16.6096	12.7943	24.8851	38.288
AACATAGCGAGACCCCGTCTCT_ssc-mir-1285	0.194256	3.90148	0.142914	0.705401	0.999688		15	13	10	17	27	28	17	16	13	3	17	2	5	12	9	6	5	22	6	11	19	15	17	1	13	0	5	14	5	15	7	10	34	5	15	12		34.007	9.37922	13.8413	16.731	23.1689	21.4413
AACATAGCGAGACCCCGTCTCTT_ssc-mir-1285	-0.483395	5.13915	0.706365	0.400653	0.999688		41	14	25	23	51	69	27	45	35	0	38	12	11	32	29	20	19	42	39	39	58	23	49	3	30	1	9	40	23	53	31	24	55	22	16	31		92.9524	10.1007	34.6033	22.636	43.7635	52.8375
AACATTCAACGCTGTCGGT_ssc-miR-181a	1.11416	3.40775	1.80891	0.178639	0.999688		2	7	12	28	4	1	19	2	0	9	31	28	9	4	5	2	6	24	0	5	6	2	2	2	14	3	0	1	9	18	13	2	27	6	12	41		4.53426	5.05035	16.6096	27.5569	3.43243	0.76576
AACATTCAACGCTGTCGGTG_ssc-miR-181a	-0.22767	3.75567	0.155839	0.693017	0.999688		2	62	11	6	5	9	23	0	2	6	30	33	6	14	13	6	13	9	8	14	3	6	4	12	33	11	3	4	12	8	16	7	27	16	7	19		4.53426	44.7317	15.2255	5.90505	4.29054	6.89184
AACATTCAACGCTGTCGGTGA_ssc-miR-181a	0.342288	4.508	0.415242	0.519321	0.999688		6	118	11	5	22	16	54	11	9	28	63	51	12	18	12	9	24	29	1	26	5	14	3	12	43	24	1	5	23	35	15	27	64	19	15	37		13.6028	85.1345	15.2255	4.92088	18.8784	12.2522
AACATTCAACGCTGTCGGTGAG_ssc-miR-181a	0.429123	3.90464	0.513101	0.4738	0.999688		2	131	8	6	29	13	26	4	13	15	37	35	12	14	5	0	8	13	2	27	2	13	4	8	26	5	2	4	12	15	10	9	54	13	7	18		4.53426	94.5137	11.0731	5.90505	24.8851	9.95488
AACATTCAACGCTGTCGGTGAGA_ssc-miR-181a	0.625081	3.7872	1.08638	0.297274	0.999688		2	79	8	9	11	12	32	11	3	16	29	27	11	11	6	1	10	9	1	23	2	6	5	5	32	16	3	1	10	16	10	15	49	11	4	18		4.53426	56.9968	11.0731	8.85758	9.43919	9.18912
AACATTCAACGCTGTCGGTGAGC_ssc-miR-181a	0.0564467	4.38037	0.0124726	0.911076	0.999688		2	82	12	12	16	22	65	17	11	9	47	17	25	28	6	3	25	18	4	9	10	7	17	20	18	13	0	14	13	30	23	20	91	20	14	29		4.53426	59.1612	16.6096	11.8101	13.7297	16.8467
AACATTCAACGCTGTCGGTGAGT_ssc-miR-181a	0.13165	6.52051	0.0776499	0.780508	0.999688		6	661	48	56	91	91	238	60	28	60	229	218	76	109	48	19	122	58	15	92	23	39	54	71	175	103	23	31	69	116	94	69	377	109	55	175		13.6028	476.897	66.4384	55.1138	78.0878	69.6842
AACATTCATTGCTGTCGGTGGGT_ssc-miR-181b	0.537781	3.63332	0.995446	0.318415	0.999688		3	62	8	9	12	16	37	7	8	2	14	22	9	15	5	5	12	6	6	10	4	5	3	8	15	5	2	3	10	12	11	12	69	5	4	25		6.8014	44.7317	11.0731	8.85758	10.2973	12.2522
AACATTCATTGTTGTCGGTGGGT_ssc-miR-181d-5p	0.361839	3.37446	0.320655	0.571214	0.999688		1	31	6	5	4	9	23	16	8	4	25	29	8	11	6	2	5	3	0	23	1	4	6	3	22	6	2	4	10	17	5	3	61	10	5	6		2.26713	22.3658	8.3048	4.92088	3.43243	6.89184
AACATTCATTGTTGTCGGTGGGTT_ssc-miR-181d-5p	1.29108	3.37553	3.10828	0.077895	0.999688		1	17	7	11	2	2	45	11	8	8	17	17	7	8	2	4	13	2	1	16	1	2	0	2	28	11	2	2	11	15	5	7	38	9	4	8		2.26713	12.2651	9.68894	10.8259	1.71622	1.53152
AACCCGTAGATCCGAACTTG_ssc-miR-100	-0.0255952	3.68427	0.00178803	0.966271	0.999688		1	24	8	7	12	5	58	8	6	10	18	23	8	20	6	5	24	13	1	12	6	7	8	7	51	30	0	2	0	12	22	7	20	6	15	10		2.26713	17.3155	11.0731	6.88923	10.2973	3.8288
AACCCGTAGATCCGAACTTGT_ssc-miR-100	-0.267395	4.32969	0.237741	0.625842	0.999688		2	25	9	9	30	20	114	17	16	11	30	17	17	21	8	3	19	15	5	22	1	12	23	20	48	39	1	9	11	23	26	5	53	9	12	36		4.53426	18.037	12.4572	8.85758	25.7432	15.3152
AACCCGTAGATCCGAACTTGTG_ssc-miR-100	0.113782	5.56118	0.059624	0.807091	0.999688		6	52	17	42	34	39	292	25	27	67	67	53	54	57	28	37	78	64	7	38	11	24	19	27	225	141	17	13	32	60	66	34	80	15	53	56		13.6028	37.5169	23.5303	41.3354	29.1757	29.8646
AACCCGTAGATCCGATCT_ssc-miR-99a	-0.51252	4.10752	0.519604	0.471011	0.999688		0	8	5	23	9	7	44	3	6	5	25	20	22	7	3	3	16	67	0	14	5	4	11	15	37	16	4	5	12	18	55	5	17	9	35	93		0	5.77183	6.92067	22.636	7.72297	5.36032
AACCCGTAGATCCGATCTT_ssc-miR-99a	0.47549	4.37688	0.971993	0.324184	0.999688		2	23	23	33	9	15	106	11	9	11	33	55	16	20	16	8	18	30	7	22	3	9	6	7	37	19	4	11	16	32	28	17	45	8	14	38		4.53426	16.594	31.8351	32.4778	7.72297	11.4864
AACCCGTAGATCCGATCTTG_ssc-miR-99a	0.15774	6.9141	0.15161	0.697002	0.999688		19	262	56	125	114	61	715	98	110	120	318	293	68	119	106	61	176	122	25	161	37	68	42	64	557	239	25	74	97	152	121	87	320	91	77	111		43.0755	189.027	77.5115	123.022	97.8243	46.7114
AACCCGTAGATCCGATCTTGA_ssc-miR-99a	0.305297	5.26744	0.196467	0.657588	0.999688		0	50	15	47	12	34	365	47	34	13	47	32	42	48	4	8	79	16	1	18	10	2	29	33	116	23	1	26	44	61	64	22	143	50	6	66		0	36.0739	20.762	46.2562	10.2973	26.0358
AACCCGTAGATCCGATCTTGC_ssc-miR-99a	-0.276621	8.38344	0.305247	0.580611	0.999688		28	360	99	579	109	175	3547	348	269	176	669	306	407	395	165	101	692	176	32	206	171	65	241	188	1192	463	57	206	345	616	595	286	1049	342	200	560		63.4797	259.732	137.029	569.838	93.5338	134.008
AACCCGTAGATCCGATCTTGG_ssc-miR-99a	0.0996994	4.96963	0.0153679	0.901341	0.999688		1	52	11	25	7	9	140	7	119	13	28	27	35	206	12	2	315	8	2	11	65	5	12	13	118	21	4	12	17	40	26	9	59	16	5	44		2.26713	37.5169	15.2255	24.6044	6.00676	6.89184
AACCCGTAGATCCGATCTTGT_ssc-miR-99a	0.0493295	10.5264	0.0131569	0.90868	0.999688		143	2875	561	1575	885	703	12133	1276	1168	1197	3430	2510	1427	1604	992	684	2301	1078	159	1582	531	382	780	853	6434	2613	326	814	1298	2289	2107	1168	4042	1261	902	2186		324.2	2074.25	776.499	1550.08	759.426	538.329
AACCCGTAGATCCGATCTTGTA_ssc-miR-99a	0.35842	5.17826	0.520469	0.470642	0.999688		7	98	13	48	13	25	222	46	20	23	65	107	32	32	25	13	34	13	3	59	11	15	11	20	112	38	8	23	36	54	34	27	193	38	19	36		15.8699	70.7049	17.9937	47.2404	11.1554	19.144
AACCCGTAGATCCGATCTTGTAA_ssc-miR-99a	0.234962	3.80151	0.151619	0.696993	0.999688		0	38	7	16	9	4	74	9	10	15	28	32	4	15	14	8	12	7	0	15	7	6	1	8	55	28	3	3	13	11	4	7	37	12	8	6		0	27.4162	9.68894	15.7468	7.72297	3.06304
AACCCGTAGATCCGATCTTGTG_ssc-miR-99a	0.205237	8.46994	0.232279	0.629839	0.999688		59	1070	201	251	370	213	1805	347	345	351	1127	1174	180	323	231	157	399	226	41	770	130	195	124	194	1569	602	111	117	316	500	288	304	1294	281	174	306		133.761	771.982	278.211	247.028	317.5	163.107
AACCCGTAGATCCGATCTTGTGA_ssc-miR-99a	0.416691	9.27559	0.982801	0.321508	0.999688		79	2425	376	600	479	298	3612	641	535	652	1760	2284	348	518	566	383	655	309	68	1137	201	236	227	263	3053	1186	201	296	654	887	520	546	1818	491	308	550		179.103	1749.59	520.434	590.505	411.034	228.197
AACCCGTAGATCCGATCTTGTGAA_ssc-miR-99a	0.0751316	4.53073	0.0175878	0.894495	0.999688		1	93	10	22	21	11	135	14	15	26	48	56	19	25	23	15	38	8	6	33	14	5	6	8	100	44	6	4	6	25	8	19	48	22	11	24		2.26713	67.0975	13.8413	21.6519	18.0203	8.42336
AACCCGTAGATCCGATCTTGTGC_ssc-miR-99a	0.307725	4.40003	0.340246	0.559687	0.999688		1	56	11	33	10	14	139	17	14	13	46	40	26	16	6	9	23	9	1	14	10	5	17	15	45	22	3	11	18	23	20	15	88	22	7	20		2.26713	40.4028	15.2255	32.4778	8.58108	10.7206
AACCCGTAGATCCGATCTTGTGG_ssc-miR-99a	-0.513188	4.32974	0.45837	0.498387	0.999688		0	55	8	7	4	12	81	16	60	17	23	32	7	64	13	3	103	11	4	21	35	3	4	6	65	16	1	8	12	16	10	4	58	12	2	33		0	39.6813	11.0731	6.88923	3.43243	9.18912
AACCCGTAGATCCGATCTTGTGT_ssc-miR-99a	0.134299	6.29271	0.0690184	0.792771	0.999688		7	346	37	67	61	62	449	73	53	47	170	216	62	85	57	21	96	27	3	98	21	33	53	45	274	90	14	34	80	103	79	64	309	90	23	108		15.8699	249.632	51.2129	65.9398	52.3446	47.4771
AACGCTTTCTGATGTA_hsa-mir-3607	-0.599197	4.84987	1.30086	0.254056	0.999688		32	23	9	17	41	18	14	33	24	37	44	21	3	18	43	36	12	20	41	25	35	11	22	14	25	20	23	37	21	39	7	79	32	11	52	14		72.5482	16.594	12.4572	16.731	35.1824	13.7837
AACGGAATCCCAAAAGC_ssc-miR-191	0.514561	3.77685	1.59159	0.207099	0.999688		10	25	10	13	17	9	14	16	8	18	25	41	8	12	6	3	11	8	2	16	5	11	4	7	13	8	7	5	12	16	1	14	25	9	13	4		22.6713	18.037	13.8413	12.7943	14.5878	6.89184
AACGGAATCCCAAAAGCAGC_ssc-miR-191	0.484466	4.54037	1.64693	0.199377	0.999688		20	47	21	12	28	29	27	28	17	18	43	93	7	16	28	10	10	25	8	41	6	14	14	14	25	4	12	6	15	26	16	27	57	19	23	9		45.3426	33.9095	29.0668	11.8101	24.027	22.207
AACGGAATCCCAAAAGCAGCA_ssc-miR-191	-0.0393744	3.55845	0.00443824	0.946884	0.999688		2	13	7	10	7	25	17	22	8	2	7	18	5	10	5	2	11	2	0	7	11	6	8	14	5	2	0	7	11	18	5	6	64	19	4	16		4.53426	9.37922	9.68894	9.84175	6.00676	19.144
AACGGAATCCCAAAAGCAGCC_ssc-miR-191	-0.112817	5.6872	0.0904894	0.763556	0.999688		19	69	37	47	29	76	93	80	42	14	62	100	24	62	29	18	38	27	13	44	35	31	41	56	59	16	10	54	60	85	52	29	207	69	22	58		43.0755	49.782	51.2129	46.2562	24.8851	58.1978
AACGGAATCCCAAAAGCAGCT_ssc-miR-191	0.299001	7.5658	0.955888	0.328225	0.999688		99	430	184	147	206	341	290	259	149	82	327	498	98	206	132	76	125	144	47	304	84	154	125	173	214	73	61	114	186	290	156	139	661	209	98	166		224.446	310.236	254.681	144.674	176.77	261.124
AACGGAATCCCAAAAGCAGCTA_ssc-miR-191	-0.0453273	6.11001	0.0135007	0.9075	0.999688		48	68	32	95	38	131	108	130	64	20	94	114	53	92	40	15	56	34	37	41	54	41	62	73	36	20	15	72	63	74	90	80	227	66	35	64		108.822	49.0605	44.2923	93.4967	32.6081	100.315
AACGGAATCCCAAAAGCAGCTG_ssc-miR-191	-0.0710153	10.2562	0.0923648	0.761192	0.999688		1058	1551	1097	1050	1646	1580	1283	1305	1002	1048	2037	2552	546	1228	1588	865	796	1314	1102	1439	849	1101	714	1007	1431	828	676	984	921	1147	753	1567	1902	682	1324	740		2398.63	1119.01	1518.39	1033.38	1412.45	1209.9
AACGGAATCCCAAAAGCAGCTGA_ssc-miR-191	0.130739	4.36075	0.110481	0.739598	0.999688		27	38	28	4	20	28	17	26	14	13	30	64	8	8	10	16	11	15	15	22	15	20	12	13	20	10	2	10	16	25	8	14	45	17	13	12		61.2126	27.4162	38.7557	3.9367	17.1622	21.4413
AACGGAATCCCAAAAGCAGCTGT_ssc-miR-191	0.413886	4.88993	1.415	0.234228	0.999688		16	71	27	16	43	58	37	37	18	13	44	68	14	33	26	7	14	12	5	27	19	29	27	16	27	13	8	19	15	41	31	31	89	22	10	32		36.2741	51.225	37.3716	15.7468	36.8986	44.4141
AACGGAATCCCAAAAGCAGCTT_ssc-miR-191	-0.269582	4.28633	0.140678	0.707607	0.999688		0	9	10	34	2	49	46	32	24	4	16	15	12	31	1	2	31	2	7	4	17	6	20	14	11	5	3	25	22	20	26	14	80	31	3	12		0	6.49331	13.8413	33.462	1.71622	37.5222
AACTGTACTCCAGCCTGGGCAACATAGCGAGACCCCGTCTCTT_ssc-miR-1285	-0.400358	3.91306	0.408525	0.522719	0.999688		10	5	4	20	16	9	21	8	12	5	27	1	15	11	7	15	13	39	18	3	18	11	11	0	10	2	11	7	9	12	8	27	20	12	9	9		22.6713	3.60739	5.53653	19.6835	13.7297	6.89184
AACTGTGGGGGCACTTT_ssc-miR-371-5p	-0.229597	5.07916	0.392199	0.531146	0.999688		29	23	25	35	27	47	29	34	26	26	37	12	13	42	29	19	23	32	17	22	32	13	42	34	31	27	29	40	31	40	30	54	32	12	28	21		65.7468	16.594	34.6033	34.4461	23.1689	35.9907
AACTTATCAGACTGATGTTGAC_hsa-mir-21	-0.132429	4.33722	0.154971	0.693829	0.999688		6	18	7	19	17	23	23	8	10	27	38	32	12	18	28	23	24	23	7	19	5	14	11	16	30	17	7	22	14	27	6	27	19	10	22	18		13.6028	12.9866	9.68894	18.6993	14.5878	17.6125
AAGAAGTTGACTGAAG_hsa-miR-3653-3p	-0.387344	5.84475	0.514915	0.473019	0.999688		26	22	19	60	61	21	80	24	38	78	92	11	46	78	125	71	55	67	98	30	59	12	35	24	108	111	33	67	32	38	32	71	22	16	137	36		58.9454	15.8725	26.2985	59.0505	52.3446	16.081
AAGCAGGGTCGGGCC_hsa-mir-7641-2	-0.274147	5.52944	0.436601	0.508768	0.999688		46	36	53	24	60	48	40	80	39	44	81	14	35	55	56	12	17	28	22	37	56	29	34	74	50	29	20	59	26	59	32	39	35	29	40	23		104.288	25.9732	73.3591	23.6202	51.4865	36.7565
AAGCTCATCAGACTGATGTTGAC_hsa-mir-21	0.197836	4.7907	0.373088	0.541326	0.999688		6	32	15	35	44	42	46	21	12	24	63	68	12	29	45	28	20	29	13	22	11	17	21	21	37	31	7	22	10	34	10	41	23	11	24	17		13.6028	23.0873	20.762	34.4461	37.7568	32.1619
AAGCTCGGTCTGAGGCCCCTC_bta-miR-423-3p	0.107159	6.93054	0.103053	0.748196	0.999688		82	118	88	161	116	97	187	104	101	121	192	127	50	95	188	131	125	143	117	88	81	56	69	89	193	153	69	124	82	120	67	193	134	39	191	57		185.905	85.1345	121.804	158.452	99.5405	74.2787
AAGCTCGGTCTGAGGCCCCTCA_bta-miR-423-3p	0.0443978	5.31873	0.0169376	0.896452	0.999688		11	72	30	54	35	27	61	35	30	50	65	76	15	27	44	52	38	48	23	34	31	16	30	14	63	42	16	20	35	42	19	40	70	16	59	16		24.9385	51.9465	41.524	53.1455	30.0338	20.6755
AAGCTCGGTCTGAGGCCCCTCAG_ssc-miR-423-3p	-0.140649	6.79989	0.232149	0.629935	0.999688		63	124	85	94	129	88	130	120	100	137	205	178	47	106	155	110	81	139	61	129	102	74	46	72	156	128	63	84	88	116	55	138	118	49	139	60		142.829	89.4633	117.651	92.5125	110.696	67.3869
AAGCTCGGTCTGAGGCCCCTCAGA_ssc-miR-423-3p	0.205624	5.7505	0.454326	0.500288	0.999688		35	49	45	64	53	50	75	59	37	48	78	86	25	44	69	42	32	56	42	32	33	27	26	43	88	66	32	64	41	52	35	51	69	30	80	31		79.3496	35.3525	62.286	62.9872	45.4797	38.288
AAGCTCGGTCTGAGGCCCCTCAGC_ssc-miR-423-3p	-0.537221	7.05374	2.15188	0.142395	0.999688		40	52	61	212	98	162	235	214	148	73	207	92	81	143	117	84	175	85	80	68	124	34	118	152	145	89	52	227	132	175	143	172	233	81	137	101		90.6853	37.5169	84.4322	208.645	84.0946	124.053
AAGCTCGGTCTGAGGCCCCTCAGG_ssc-miR-423-3p	-0.233692	3.56776	0.141347	0.706946	0.999688		4	16	6	10	6	15	15	8	68	2	8	11	4	74	5	5	78	9	4	5	62	3	12	10	10	6	3	6	16	9	7	12	7	4	7	16		9.06853	11.5437	8.3048	9.84175	5.14865	11.4864
AAGCTCGGTCTGAGGCCCCTCAGT_ssc-miR-423-3p	-0.198295	9.32258	0.720011	0.39614	0.999688		329	568	375	752	672	699	929	884	641	518	1021	826	340	652	834	480	522	668	480	485	497	337	469	605	763	488	308	794	574	708	483	886	964	349	664	422		745.887	409.8	519.05	740.1	576.649	535.266
AAGCTCGGTCTGAGGCCCCTCAGTA_ssc-miR-423-3p	-0.0067158	5.61832	0.000338148	0.985329	0.999688		32	51	41	55	48	34	60	42	37	52	64	63	13	38	71	60	40	61	51	40	32	35	24	30	72	53	36	54	33	37	16	69	49	23	79	20		72.5482	36.7954	56.7495	54.1296	41.1892	26.0358
AAGCTCGGTCTGAGGCCCCTT_ssc-miR-423-3p	-1.06816	4.11728	2.62507	0.105188	0.999688		4	6	1	29	7	18	39	19	21	7	14	4	15	22	10	3	35	5	13	4	26	1	19	16	15	5	3	42	24	23	19	23	31	11	5	12		9.06853	4.32887	1.38413	28.5411	6.00676	13.7837
AAGCTGCCAGTTGAAGAAC_ssc-miR-22-3p	0.0896814	5.74229	0.0321281	0.857747	0.999688		20	31	33	82	41	27	93	19	33	79	72	40	49	40	45	29	34	118	46	32	26	14	24	27	90	81	16	30	36	91	78	56	30	14	129	82		45.3426	22.3658	45.6764	80.7024	35.1824	20.6755
AAGCTGCCAGTTGAAGAACC_ssc-miR-22-3p	-0.659391	5.24815	1.63003	0.201699	0.999688		3	13	26	101	15	40	84	21	17	33	52	25	23	34	11	16	66	27	20	17	33	5	36	42	43	32	5	55	57	94	61	57	51	24	24	46		6.8014	9.37922	35.9875	99.4017	12.8716	30.6304
AAGCTGCCAGTTGAAGAACT_ssc-miR-22-3p	-0.026828	7.23405	0.00658878	0.935306	0.999688		30	92	147	216	154	158	292	107	94	196	212	145	100	141	125	57	148	180	54	110	112	41	118	152	199	154	64	141	179	301	139	193	201	79	161	174		68.014	66.376	203.468	212.582	132.149	120.99
AAGCTGCCAGTTGAAGAACTG_ssc-miR-22-3p	-0.00349402	4.76874	8.93266e-05	0.992459	0.999688		15	24	37	12	44	50	32	24	14	30	48	107	11	20	31	11	9	23	11	63	7	27	10	42	26	20	11	9	19	27	13	35	49	15	17	11		34.007	17.3155	51.2129	11.8101	37.7568	38.288
AAGCTGCCAGTTGAAGAACTGA_ssc-miR-22-3p	-0.220084	7.31963	0.577557	0.447271	0.999688		51	153	123	173	148	345	245	240	144	107	230	378	89	167	106	77	165	126	40	155	96	121	167	238	127	63	36	145	165	276	142	225	339	118	96	149		115.624	110.386	170.248	170.262	127	264.187
AAGCTGCCAGTTGAAGAACTGC_ssc-miR-22-3p	-0.229268	10.3134	0.563815	0.452727	0.999688		393	619	731	1693	1185	2598	2144	1720	1029	800	2011	1927	953	1471	823	680	1551	985	406	885	687	693	1822	1861	1298	672	345	1758	1210	2249	1222	1606	2631	869	864	1331		890.983	446.595	1011.8	1666.21	1016.86	1989.44
AAGCTGCCAGTTGAAGAACTGG_ssc-miR-22-3p	-0.363069	6.47872	0.514156	0.473345	0.999688		24	105	63	56	87	181	80	93	322	46	103	116	59	618	39	36	620	50	20	66	336	38	103	133	138	26	24	77	74	131	58	69	175	68	22	136		54.4112	75.7553	87.2004	55.1138	74.6554	138.603
AAGCTGCCAGTTGAAGAACTGT_ssc-miR-22-3p	-0.0499472	12.557	0.0628667	0.802021	0.999688		2689	4491	4601	5289	9011	11201	8201	6905	4223	4650	10718	14624	3163	5982	5708	4285	4808	6081	1986	6429	2434	4674	6659	8408	6471	3880	2212	5526	4790	9578	4120	7890	10712	3660	4950	5337		6096.32	3240.16	6368.4	5205.3	7732.41	8577.28
AAGCTGCCAGTTGAAGAACTGTA_ssc-miR-22-3p	0.179493	6.64706	0.423045	0.515422	0.999688		64	116	118	77	173	183	102	94	61	76	201	448	47	101	102	72	48	102	45	129	33	102	80	111	77	55	50	56	74	113	61	131	131	52	99	72		145.096	83.6915	163.328	75.7815	148.453	140.134
AAGCTGCCAGTTGAAGAACTGTT_ssc-miR-22-3p	0.205244	5.07144	0.388255	0.533218	0.999688		5	34	34	20	57	73	35	30	12	28	49	60	24	47	36	30	28	42	5	15	15	29	35	37	30	13	10	25	32	46	21	43	59	22	27	25		11.3357	24.5303	47.0605	19.6835	48.9122	55.9005
AAGCTGGGTTGAGAGGGCGAA_ssc-miR-320	0.352058	3.56067	0.51407	0.473382	0.999688		14	22	21	4	10	12	7	10	7	3	18	37	1	13	11	7	2	10	6	7	4	13	7	10	9	3	6	4	4	7	9	9	17	5	18	9		31.7399	15.8725	29.0668	3.9367	8.58108	9.18912
AAGCTGGGTTGAGAGGGCGAAA_ssc-miR-320	0.0877135	3.89525	0.0452018	0.831633	0.999688		24	33	12	11	17	16	11	22	13	8	15	46	5	10	15	9	5	9	16	20	10	13	6	8	12	7	11	8	7	8	7	9	29	7	7	8		54.4112	23.8088	16.6096	10.8259	14.5878	12.2522
AAGCTTACCAGACTGATGTTGAC_hsa-mir-21	-0.0280325	5.29197	0.00785041	0.929398	0.999688		11	49	28	26	66	43	67	25	14	42	88	88	16	40	56	34	31	57	20	51	10	20	27	35	54	37	20	28	24	61	16	40	37	17	41	28		24.9385	35.3525	38.7557	25.5886	56.6351	32.9277
AAGCTTATCAGACCGATGTTGAC_hsa-mir-21	-0.175598	5.18727	0.287683	0.591709	0.999688		5	47	16	33	62	39	59	24	12	36	72	77	14	36	57	50	36	41	13	39	12	30	25	35	47	41	14	18	24	44	19	49	42	17	43	25		11.3357	33.9095	22.1461	32.4778	53.2027	29.8646
AAGCTTATCAGACTGACGTTGAC_hsa-mir-21	0.08345	4.8577	0.0598355	0.806756	0.999688		13	27	21	24	34	44	48	23	9	31	54	58	3	18	43	36	32	33	9	21	16	20	19	28	40	32	10	14	12	35	17	32	28	19	35	20		29.4727	19.4799	29.0668	23.6202	29.1757	33.6934
AAGCTTATCAGACTGATG_hsa-mir-21	-0.251713	5.32177	0.236349	0.626856	0.999688		8	14	7	37	43	34	68	11	10	59	72	31	34	28	58	34	34	102	20	19	14	9	32	21	86	63	19	32	28	60	29	57	10	6	83	79		18.1371	10.1007	9.68894	36.4145	36.8986	26.0358
AAGCTTATCAGACTGATGCTGAC_hsa-mir-21	0.0179301	5.08121	0.0022975	0.96177	0.999688		8	48	22	28	71	40	59	11	16	44	63	77	14	21	53	53	21	36	7	31	13	21	35	42	45	30	11	13	29	49	12	50	28	20	38	18		18.1371	34.631	30.4509	27.5569	60.9257	30.6304
AAGCTTATCAGACTGATGT_hsa-mir-21	0.184836	4.83782	0.199314	0.655275	0.999688		6	39	18	21	24	35	60	22	15	19	55	66	14	19	23	8	32	48	3	40	3	16	11	30	53	22	5	14	32	42	31	21	78	16	30	62		13.6028	28.1377	24.9144	20.6677	20.5946	26.8016
AAGCTTATCAGACTGATGTT_hsa-mir-21	-0.0696581	4.28275	0.0225157	0.880723	0.999688		2	11	10	18	20	21	38	11	10	18	43	40	17	15	5	10	19	58	1	19	2	14	11	19	25	10	7	6	11	34	19	13	50	11	22	54		4.53426	7.93626	13.8413	17.7152	17.1622	16.081
AAGCTTATCAGACTGATGTTA_hsa-mir-21	0.158687	3.8916	0.0693791	0.792243	0.999688		1	17	9	14	6	20	30	15	4	3	27	39	8	9	1	3	12	6	0	9	2	6	14	14	20	6	3	3	17	27	25	8	104	20	1	20		2.26713	12.2651	12.4572	13.7785	5.14865	15.3152
AAGCTTATCAGACTGATGTTG_hsa-mir-21	0.051062	7.72914	0.0159821	0.899399	0.999688		41	532	135	121	284	225	350	142	132	168	600	781	93	164	157	100	240	248	24	415	46	169	100	241	395	211	55	71	153	285	139	189	854	178	160	284		92.9524	383.827	186.858	119.085	243.703	172.296
AAGCTTATCAGACTGATGTTGA_hsa-mir-21	0.116175	8.00032	0.0674041	0.795155	0.999688		71	848	221	99	406	354	371	220	137	184	815	1240	90	224	217	110	159	256	25	601	46	325	142	302	360	185	85	80	211	338	157	238	1237	253	113	277		160.966	611.814	305.894	97.4334	348.392	271.079
AAGCTTATCAGACTGATGTTGAA_hsa-mir-21	-0.0683058	6.9909	0.0360409	0.849431	0.999688		23	224	53	124	108	244	330	141	77	60	259	261	82	129	87	61	161	91	24	118	35	70	160	175	184	66	25	93	109	257	101	137	360	151	62	136		52.144	161.611	73.3591	122.038	92.6757	186.845
AAGCTTATCAGACTGATGTTGAC_hsa-mir-21	-0.145142	13.3463	0.360187	0.548402	0.999688		3460	12787	5273	8859	17202	12929	18949	8048	6443	11118	22844	23440	3998	8608	17793	14868	10081	12945	4124	11442	3710	7548	9280	10615	14627	11841	4109	6781	7473	14216	4678	15422	12908	5357	12936	7228		7844.28	9225.55	7298.54	8718.81	14761.2	9900.51
AAGCTTATCAGACTGATGTTGACA_hsa-mir-21	0.147165	9.3136	0.320969	0.571026	0.999688		302	1553	438	410	1071	819	1014	625	387	492	1474	2350	230	513	965	677	513	760	220	813	207	554	492	664	801	493	233	322	513	818	277	753	1162	400	543	379		684.674	1120.46	606.251	403.512	919.034	627.158
AAGCTTATCAGACTGATGTTGACC_hsa-mir-21	-0.114252	8.43694	0.19961	0.655036	0.999688		87	362	161	414	492	492	737	297	213	278	594	620	232	469	351	292	400	426	165	216	163	225	438	320	389	267	114	273	292	416	232	407	418	200	480	362		197.241	261.175	222.846	407.449	422.189	376.754
AAGCTTATCAGACTGATGTTGACG_hsa-mir-21	0.0531238	5.58683	0.0170249	0.896187	0.999688		14	97	31	33	63	73	81	40	108	29	69	84	21	196	46	23	189	42	5	42	94	32	33	52	72	19	9	23	30	60	27	48	91	31	35	46		31.7399	69.9834	42.9081	32.4778	54.0608	55.9005
AAGCTTATCAGACTGATGTTGACT_hsa-mir-21	0.0610084	9.34525	0.0656335	0.797804	0.999688		166	1118	317	647	805	970	1697	571	468	527	1199	1307	372	812	677	531	748	639	196	500	289	324	792	728	805	563	204	463	576	972	499	714	1109	495	540	696		376.344	806.613	438.77	636.762	690.777	742.787
AAGCTTATCAGACTGATGTTGAT_hsa-mir-21	-0.516011	10.1527	1.09406	0.295572	0.999688		142	900	315	1923	575	2567	4219	1494	1116	502	1721	1258	911	1651	624	516	2062	484	294	395	631	332	2006	1853	1090	428	173	1372	1305	2613	1093	1226	2593	1488	578	1397		321.933	649.331	436.002	1892.57	493.412	1965.71
AAGCTTATCAGACTGATGTTGG_hsa-mir-21	-0.0983287	2.9161	0.0216168	0.883111	0.999688		3	15	2	5	4	10	4	4	13	1	7	11	2	25	2	1	25	3	0	13	10	5	1	3	10	3	2	2	1	4	5	9	20	4	2	4		6.8014	10.8222	2.76827	4.92088	3.43243	7.6576
AAGCTTATCAGACTGGTGTTGAC_hsa-mir-21	-0.101679	5.51876	0.0964763	0.7561	0.999688		16	57	20	35	82	53	96	37	27	37	99	89	16	38	88	44	38	54	22	48	12	28	34	52	68	55	10	26	32	60	22	72	40	22	57	32		36.2741	41.1243	27.6827	34.4461	70.3649	40.5853
AAGCTTATCAGGCTGATGTTGAC_hsa-mir-21	0.191171	5.25521	0.348696	0.554852	0.999688		8	62	22	34	60	47	63	25	19	44	67	86	20	21	48	48	37	58	18	22	15	25	34	22	45	29	21	20	22	51	15	52	45	18	47	25		18.1371	44.7317	30.4509	33.462	51.4865	35.9907
AAGCTTATCGGACTGATGTTGAC_hsa-mir-21	-0.232753	5.45544	0.558744	0.454767	0.999688		12	43	31	30	77	36	83	30	32	46	98	100	15	30	74	56	41	40	16	39	12	29	37	55	59	47	15	34	37	60	21	45	59	23	49	24		27.2056	31.0236	42.9081	29.5253	66.0743	27.5674
AAGCTTGTCAGACTGATGTTGAC_hsa-mir-21	-0.134745	4.14152	0.196696	0.657401	0.999688		6	25	9	13	21	22	26	12	11	18	27	38	8	16	28	13	18	17	5	16	6	13	15	22	16	24	7	15	16	16	4	14	16	6	12	11		13.6028	18.037	12.4572	12.7943	18.0203	16.8467
AAGGAGCTCACAGTCTATTG_ssc-miR-28-5p	0.157807	6.60793	0.262652	0.608304	0.999688		61	131	78	89	115	104	132	73	83	101	172	197	35	95	189	72	94	157	77	103	31	61	41	99	118	93	49	90	55	113	33	134	106	33	127	56		138.295	94.5137	107.962	87.5916	98.6824	79.6391
AAGGAGCTCACAGTCTATTGA_ssc-miR-28-5p	-0.149688	5.1593	0.185465	0.666718	0.999688		30	74	23	26	40	33	42	24	24	27	63	139	10	28	41	26	13	42	19	52	7	38	17	56	35	22	15	16	19	45	15	40	84	20	30	29		68.014	53.3894	31.8351	25.5886	34.3243	25.2701
AAGGAGCTCACAGTCTATTGAA_ssc-miR-28-5p	0.00388942	4.47334	9.97494e-05	0.992031	0.999688		14	32	17	14	19	27	30	42	12	6	35	69	14	16	14	6	14	22	12	22	5	12	12	33	27	11	4	21	9	31	9	29	57	23	13	16		31.7399	23.0873	23.5303	13.7785	16.3041	20.6755
AAGGAGCTCACAGTCTATTGAG_ssc-miR-28-5p	-0.165879	8.11631	0.277997	0.598017	0.999688		281	375	261	152	344	342	253	277	231	261	516	779	84	219	400	220	147	386	206	420	100	282	106	311	319	226	120	244	162	285	121	387	437	139	277	150		637.064	270.554	361.259	149.595	295.189	261.89
AAGGAGCTCACAGTCTATTGAGA_ssc-miR-28-5p	-0.0175285	6.37843	0.00216664	0.962874	0.999688		82	140	78	28	139	85	63	106	63	51	156	309	23	54	152	55	29	148	45	141	27	101	39	94	81	48	35	67	44	100	37	119	124	41	82	39		185.905	101.007	107.962	27.5569	119.277	65.0896
AAGGTGCATCTAGTGCAGATAG_ssc-miR-18a	0.173411	5.80186	0.201476	0.653532	0.999688		35	90	62	21	88	112	30	61	36	30	98	208	12	26	65	55	23	65	17	104	17	71	25	62	68	30	22	42	35	77	20	88	135	39	29	32		79.3496	64.9331	85.8163	20.6677	75.5135	85.7651
AAGTCGTGATACTGTAAACGCTTTCTGATG_hsa-miR-3607-3p	-0.918234	4.00996	2.32106	0.127633	0.999688		16	12	4	5	21	2	10	13	17	17	23	12	7	11	33	18	9	16	23	11	16	9	12	5	8	13	18	13	24	13	6	37	10	2	26	2		36.2741	8.65774	5.53653	4.92088	18.0203	1.53152
AAGTCGTGATACTGTAAACGCTTTCTGATGTA_hsa-miR-3607-3p	-0.670743	3.82962	1.07904	0.298913	0.999688		3	6	10	7	11	6	6	20	7	27	27	11	1	9	31	22	16	14	27	9	12	4	9	2	13	10	10	28	10	12	3	29	4	5	35	1		6.8014	4.32887	13.8413	6.88923	9.43919	4.59456
AAGTGCCGCCATTTTTTG_ssc-mir-371	-0.566052	3.63303	0.205975	0.649941	0.999688		0	18	13	0	27	0	0	22	0	12	0	2	0	12	0	2	10	21	4	0	1	23	13	18	12	0	0	16	39	28	12	20	0	16	0	7		0	12.9866	17.9937	0	23.1689	0
AAGTGCCGCCATTTTTTGAGT_ssc-mir-371	-0.369953	3.8373	0.0897036	0.764554	0.999688		0	23	15	0	31	1	0	32	0	10	0	0	0	29	1	0	13	11	8	0	0	11	20	23	8	2	0	11	49	44	17	22	0	26	1	14		0	16.594	20.762	0	26.6014	0.76576
AAGTGCCGCCATTTTTTGAGTG_ssc-mir-371	0.231808	4.88077	0.0278281	0.867514	0.999688		0	86	62	0	82	0	0	42	0	39	1	0	1	54	0	0	26	34	5	0	0	46	45	46	32	3	0	24	89	56	21	59	0	47	1	28		0	62.0472	85.8163	0	70.3649	0
AAGTGCCGCCATTTTTTGAGTGT_ssc-mir-371	-0.509241	7.28634	0.173254	0.677236	0.999688		1	235	218	2	462	2	3	389	3	132	2	2	1	289	5	1	136	152	46	1	4	269	296	335	157	2	2	174	506	394	184	308	4	313	3	203		2.26713	169.547	301.741	1.96835	396.446	1.53152
AAGTGCTTCCATGTTTC_bta-miR-302c	0.180977	4.49321	0.239584	0.624506	0.999688		6	13	20	33	19	33	34	36	17	10	20	54	14	26	33	13	19	15	11	16	7	2	20	23	14	13	8	24	19	35	17	27	31	12	11	22		13.6028	9.37922	27.6827	32.4778	16.3041	25.2701
AAGTGCTTCCATGTTTCAGT_bta-miR-302c	0.178878	4.71481	0.286422	0.592523	0.999688		9	37	18	19	37	31	42	31	21	18	42	59	8	16	42	25	12	30	5	30	9	10	31	19	19	19	12	14	35	48	12	36	43	10	22	22		20.4042	26.6947	24.9144	18.6993	31.75	23.7386
AAGTGCTTCCATGTTTCAGTG_bta-miR-302c	0.463622	6.18312	1.76614	0.183861	0.999688		35	145	91	31	94	73	76	75	36	64	119	228	28	67	134	83	53	79	18	121	23	37	44	57	102	65	48	32	76	136	31	91	75	21	87	31		79.3496	104.614	125.956	30.5094	80.6622	55.9005
AAGTGCTTCCATGTTTCAGTGA_bta-miR-302c	0.619328	4.67053	2.81968	0.0931147	0.999688		20	57	21	21	32	30	16	41	18	15	43	93	11	22	17	21	12	34	5	34	4	13	21	18	14	15	12	15	27	18	14	29	60	20	20	10		45.3426	41.1243	29.0668	20.6677	27.4595	22.9728
AAGTGCTTCCATGTTTCAGTGG_bta-miR-302c	0.32052	7.64831	0.797078	0.371969	0.999688		177	311	222	105	240	245	150	259	156	114	324	812	57	132	341	222	121	288	72	406	45	146	112	197	190	141	132	100	151	209	100	409	329	116	211	125		401.282	224.38	307.278	103.338	205.946	187.611
AAGTGCTTCCATGTTTCAGTGGA_bta-miR-302c	-0.0196948	5.20997	0.00320815	0.954832	0.999688		25	53	29	18	49	38	36	35	17	16	43	148	29	22	62	41	20	51	15	42	6	23	29	55	33	32	14	21	29	42	25	65	59	11	33	23		56.6783	38.2384	40.1399	17.7152	42.0473	29.0989
AAGTGCTTCCATGTTTCAGTGGC_bta-miR-302c	-0.149776	5.8585	0.155314	0.693508	0.999688		12	42	24	32	62	134	87	91	42	33	85	79	40	66	90	71	47	46	10	32	12	31	93	98	49	43	18	58	53	98	70	102	87	27	70	60		27.2056	30.3021	33.2192	31.4936	53.2027	102.612
AAGTGCTTCCATGTTTCAGTGGT_bta-miR-302c	-0.393136	8.04644	1.33209	0.248433	0.999688		72	236	150	130	377	515	259	290	179	129	326	605	173	282	607	376	160	232	60	256	64	231	376	406	214	166	80	152	248	425	238	480	294	109	303	246		163.234	170.269	207.62	127.943	323.507	394.366
AAGTGCTTCCATGTTTCAGTGT_bta-miR-302c	-0.308043	4.25179	0.737712	0.390395	0.999688		4	17	8	15	27	31	12	33	11	9	17	27	10	21	20	17	12	15	5	30	4	11	22	22	7	9	6	9	22	28	20	19	37	17	25	10		9.06853	12.2651	11.0731	14.7626	23.1689	23.7386
AAGTGCTTCCATGTTTT_bta-miR-302d	0.3796	6.60569	1.88998	0.169204	0.999688		38	156	74	91	146	125	123	129	96	49	146	264	50	100	125	102	64	123	20	90	22	57	80	97	86	39	54	84	77	156	76	142	152	46	104	80		86.151	112.551	102.426	89.56	125.284	95.72
AAGTGCTTCCATGTTTTAG_bta-miR-302d	0.190266	4.06704	0.183992	0.667965	0.999688		8	17	20	8	21	25	15	12	7	12	16	53	6	15	15	21	5	22	2	27	3	12	12	16	21	9	14	6	12	21	3	34	12	8	24	9		18.1371	12.2651	27.6827	7.8734	18.0203	19.144
AAGTGCTTCCATGTTTTAGA_bta-miR-302d	-0.204455	5.03181	0.196954	0.657191	0.999688		9	29	16	32	18	90	52	51	39	5	24	83	20	44	17	14	37	27	11	20	15	22	19	47	21	9	2	33	35	42	44	26	111	42	14	23		20.4042	20.9229	22.1461	31.4936	15.4459	68.9184
AAGTGCTTCCATGTTTTAGC_bta-miR-302d	-0.0136912	8.98963	0.00285711	0.957372	0.999688		256	445	336	604	416	820	802	984	492	225	675	794	348	573	553	374	398	430	196	447	261	240	492	586	397	218	190	560	523	689	482	823	1061	355	420	515		580.386	321.058	465.069	594.442	356.973	627.923
AAGTGCTTCCATGTTTTAGCAG_bta-miR-302d	0.542611	3.9853	1.91594	0.166305	0.999688		13	20	19	23	23	13	10	22	16	6	24	29	4	12	26	9	5	13	9	24	2	9	8	10	19	10	5	10	6	14	9	29	19	5	15	7		29.4727	14.4296	26.2985	22.636	19.7365	9.95488
AAGTGCTTCCATGTTTTAGG_bta-miR-302d	-0.121217	4.98761	0.0553463	0.814009	0.999688		8	53	21	23	20	54	28	41	170	9	25	55	8	230	14	13	154	23	4	34	107	13	23	33	40	13	9	23	32	51	20	42	62	27	11	49		18.1371	38.2384	29.0668	22.636	17.1622	41.351
AAGTGCTTCCATGTTTTAGT_bta-miR-302d	0.19193	11.2741	0.781808	0.376589	0.999688		1471	3691	2238	1992	3109	3802	3123	3909	2234	1305	3471	6711	1184	2526	3969	2222	1384	2306	991	3253	828	1674	1684	2705	2242	1285	1126	2039	2054	2933	1582	4045	4289	1499	2179	1961		3334.95	2662.98	3097.69	1960.48	2667.86	2911.42
AAGTGCTTCCATGTTTTAGTA_bta-miR-302b	0.277853	7.4116	0.625254	0.429102	0.999688		103	322	198	91	284	215	127	247	108	107	263	670	55	163	275	160	64	198	53	338	36	180	89	170	146	96	109	113	147	168	96	267	274	78	171	111		233.515	232.316	274.058	89.56	243.703	164.638
AAGTGCTTCCATGTTTTAGTAA_bta-miR-302b	0.275758	8.99962	0.955571	0.328305	0.999688		309	692	437	479	476	1031	606	1026	467	199	729	1416	327	600	539	251	314	390	160	553	201	276	374	659	349	181	166	505	532	685	448	723	1471	406	328	445		700.544	499.263	604.866	471.42	408.459	789.499
AAGTGCTTCCATGTTTTAGTAC_bta-miR-302b	0.0327115	6.2527	0.00600982	0.938207	0.999688		100	98	90	52	104	54	70	67	30	54	132	223	27	35	163	69	36	110	52	141	27	72	33	45	91	29	54	69	46	59	42	199	90	37	87	27		226.713	70.7049	124.572	51.1771	89.2432	41.351
AAGTGCTTCCATGTTTTAGTAG_bta-miR-302b	0.205009	13.2738	0.466321	0.494684	0.999688		8109	13891	10820	6255	14298	11538	7767	12935	7946	6934	16638	27350	3567	8710	20365	10151	4632	12351	4993	17015	3361	8431	4316	8981	9857	6694	6218	6800	7453	9129	5015	19333	14444	4281	11082	6096		18384.2	10022.1	14976.3	6156.02	12269.2	8835.34
AAGTGCTTCCATGTTTTAGTAGA_bta-miR-302b	0.152305	10.7267	0.262199	0.608614	0.999688		922	2851	1386	1427	2252	1422	1681	1822	1231	1420	2671	4349	737	1574	3892	2551	831	2221	1112	1862	636	989	1061	1232	1922	1591	1148	1349	1301	1606	913	3185	1412	630	2698	971		2090.3	2056.94	1918.41	1404.42	1932.46	1088.91
AAGTGCTTCCATGTTTTAGTAGAA_ENSSSCG00000018952	0.213246	5.6236	0.350334	0.553924	0.999688		32	81	31	33	57	35	65	55	32	44	74	130	32	33	79	52	19	55	30	51	17	28	18	30	61	55	41	37	22	58	31	79	44	14	61	39		72.5482	58.4398	42.9081	32.4778	48.9122	26.8016
AAGTGCTTCCATGTTTTAGTAGC_bta-miR-302b	-0.271936	4.10901	0.406411	0.523797	0.999688		6	5	7	13	15	35	16	34	4	3	16	23	13	39	16	17	14	17	9	8	9	9	19	8	20	7	5	20	10	28	17	22	18	12	14	15		13.6028	3.60739	9.68894	12.7943	12.8716	26.8016
AAGTGCTTCCATGTTTTAGTAGG_bta-miR-302b	0.00119359	4.85434	6.69907e-06	0.997935	0.999688		10	41	25	18	31	27	30	34	114	12	38	35	19	153	35	23	105	14	7	19	73	7	31	22	39	9	14	13	21	40	16	28	26	12	16	31		22.6713	29.5806	34.6033	17.7152	26.6014	20.6755
AAGTGCTTCCATGTTTTAGTAGT_bta-miR-302b	-0.162072	6.38327	0.303399	0.581759	0.999688		20	88	71	64	120	160	92	123	73	43	108	119	48	108	115	86	46	60	24	86	32	82	109	91	54	42	26	61	89	102	69	127	115	52	86	71		45.3426	63.4901	98.2735	62.9872	102.973	122.522
AAGTGCTTCCATGTTTTAGTAT_bta-miR-302b	-0.0488941	5.68745	0.00631924	0.93664	0.999688		12	38	25	75	19	144	96	157	59	1	53	37	33	69	28	15	52	18	16	19	36	15	57	59	26	5	5	102	69	97	46	71	193	74	8	61		27.2056	27.4162	34.6033	73.8132	16.3041	110.269
AAGTGCTTCCATGTTTTAGTG_bta-miR-302a	0.250582	7.91667	0.544479	0.460582	0.999688		111	522	242	105	425	307	205	263	196	169	328	957	84	302	455	360	97	284	103	360	62	186	184	193	261	155	147	120	184	209	115	342	245	99	331	143		251.652	376.612	334.96	103.338	364.696	235.088
AAGTGCTTCCATGTTTTAGTGA_bta-miR-302a	0.359906	10.2208	1.52322	0.217133	0.999688		647	2611	1101	750	1924	1384	1140	1467	828	860	1839	4384	479	1092	2618	1765	574	1263	455	1671	334	877	759	906	1287	918	693	798	1024	1273	644	2007	1472	551	1541	719		1466.83	1883.78	1523.93	738.132	1651	1059.81
AAGTGCTTCCATGTTTTAGTGAA_bta-miR-302a	0.0814663	5.10457	0.0425725	0.836532	0.999688		10	58	25	26	46	50	26	42	24	17	58	129	9	42	59	44	7	30	23	48	8	25	20	16	27	29	19	23	35	39	19	63	34	11	48	11		22.6713	41.8458	34.6033	25.5886	39.473	38.288
AAGTGCTTCCATGTTTTAGTGC_bta-miR-302a	0.0467517	6.77602	0.0311918	0.859813	0.999688		33	145	73	100	83	136	185	213	117	53	161	225	73	114	175	108	110	74	29	99	39	41	93	113	96	100	42	104	123	147	87	163	173	63	102	88		74.8154	104.614	101.042	98.4175	71.223	104.143
AAGTGCTTCCATGTTTTAGTGG_bta-miR-302a	-0.0586069	6.15199	0.0226603	0.880344	0.999688		45	134	84	32	69	96	61	101	154	24	112	177	22	205	105	43	149	42	23	116	87	54	42	57	56	23	24	39	46	82	21	89	114	26	34	51		102.021	96.6781	116.267	31.4936	59.2095	73.513
AAGTGCTTCCATGTTTTAGTGT_bta-miR-302a	0.211874	8.58349	0.838155	0.359925	0.999688		184	623	299	303	462	487	588	534	390	243	564	958	198	368	650	467	257	256	118	443	136	183	336	346	382	258	189	324	405	534	248	577	647	266	341	284		417.152	449.481	413.856	298.205	396.446	372.925
AAGTGGTTTTACCCTATGGTAG_ssc-miR-140-5p	0.0890599	4.10804	0.0469428	0.828471	0.999688		13	22	18	8	34	16	15	22	4	16	37	54	1	11	21	15	6	18	2	23	7	16	14	23	18	6	4	6	9	23	7	21	40	6	8	7		29.4727	15.8725	24.9144	7.8734	29.1757	12.2522
AAGTTCTGAGACACTCCGACT_ssc-miR-148a-5p	-0.0336629	4.0099	0.00643535	0.936062	0.999688		4	10	3	13	29	28	21	15	19	16	25	51	6	12	17	10	15	13	10	6	1	10	17	12	16	12	5	28	10	12	9	21	23	4	11	12		9.06853	7.21479	4.1524	12.7943	24.8851	21.4413
AATACTGCCGGGTAATGAT_bta-miR-200c	0.228907	3.18575	0.101187	0.75041	0.999688		1	26	4	4	4	6	35	7	5	1	30	19	6	3	3	2	2	5	0	11	1	3	4	4	10	4	0	0	7	14	11	4	41	13	2	11		2.26713	18.7584	5.53653	3.9367	3.43243	4.59456
AATACTGCCGGGTAATGATG_bta-miR-200c	0.23061	6.01937	0.241656	0.623012	0.999688		20	224	46	63	60	38	193	30	51	75	133	153	41	72	31	13	57	50	18	93	27	42	17	36	193	85	18	11	36	68	76	39	229	49	31	85		45.3426	161.611	63.6701	62.0031	51.4865	29.0989
AATACTGCCGGGTAATGATGG_bta-miR-200c	0.579924	4.95215	1.16524	0.280382	0.999688		7	150	26	22	31	24	55	17	24	18	82	137	15	44	14	7	33	16	1	59	8	21	10	15	56	30	8	6	27	36	24	19	176	29	11	42		15.8699	108.222	35.9875	21.6519	26.6014	18.3782
AATACTGCCGGGTAATGATGGA_bta-miR-200c	0.209745	8.52393	0.216484	0.641732	0.999688		84	1817	233	246	344	209	1060	278	204	364	1052	1100	215	284	196	104	391	224	40	592	91	268	99	243	1002	485	105	132	352	434	304	291	1768	464	198	504		190.439	1310.93	322.503	242.107	295.189	160.044
AATACTGCCGGGTAATGATGGAA_bta-miR-200c	0.502256	4.68511	1.01493	0.313724	0.999688		7	121	21	18	24	13	66	20	13	24	78	67	7	16	17	10	43	14	4	47	11	13	5	9	73	34	9	10	14	30	13	23	122	24	15	26		15.8699	87.2989	29.0668	17.7152	20.5946	9.95488
AATACTGCCGGGTAATGATGGAT_bta-miR-200c	0.180709	4.56242	0.107023	0.743559	0.999688		2	109	4	25	12	20	62	12	12	21	43	45	15	19	13	4	30	11	3	21	2	9	12	17	51	38	3	5	24	21	20	14	114	30	14	39		4.53426	78.6412	5.53653	24.6044	10.2973	15.3152
AATACTGCCGGGTAATGATGGG_bta-miR-200c	0.304251	3.46145	0.139471	0.708807	0.999688		2	43	5	7	1	6	14	9	22	5	20	8	6	35	1	2	70	4	0	4	11	3	3	6	27	7	0	3	8	6	8	6	47	9	1	14		4.53426	31.0236	6.92067	6.88923	0.858108	4.59456
AATACTGCCGGGTAATGATGGT_bta-miR-200c	-0.257912	3.51024	0.181659	0.669951	0.999688		0	31	6	4	6	6	39	6	5	10	17	18	4	13	2	1	12	4	0	13	1	3	10	7	13	3	3	3	11	12	16	10	49	18	8	15		0	22.3658	8.3048	3.9367	5.14865	4.59456
AATACTGCCTGGTAATGATA_bta-miR-200b	0.510104	3.85252	0.758248	0.383877	0.999688		2	30	10	16	7	17	32	10	4	2	32	39	16	25	3	1	11	5	0	18	3	10	3	9	17	5	1	3	7	13	16	15	100	18	7	19		4.53426	21.6444	13.8413	15.7468	6.00676	13.0179
AATACTGCCTGGTAATGATG_bta-miR-200b	0.11977	7.8038	0.0987497	0.753335	0.999688		44	725	150	115	273	245	447	147	126	165	601	779	139	248	244	168	181	213	25	439	70	201	99	161	431	215	58	78	156	240	198	255	763	170	202	239		99.7538	523.072	207.62	113.18	234.264	187.611
AATACTGCCTGGTAATGATGA_bta-miR-200b	0.550762	7.48406	1.4446	0.229397	0.999688		52	466	172	92	306	497	155	111	106	74	508	1065	85	148	202	204	102	124	22	452	26	282	122	155	178	121	91	81	106	198	96	272	868	149	101	83		117.891	336.209	238.071	90.5441	262.581	380.583
AATACTGCCTGGTAATGATGAA_hsa-miR-200b-3p	-0.0136978	4.93554	0.00142702	0.969866	0.999688		5	45	21	37	14	79	45	28	22	20	54	81	15	32	21	23	39	14	10	35	10	21	30	23	29	19	8	22	20	29	25	41	121	38	16	14		11.3357	32.4665	29.0668	36.4145	12.0135	60.4951
AATACTGCCTGGTAATGATGAC_hsa-miR-200b-3p	0.0320881	11.5999	0.0124012	0.91133	0.999688		1073	4290	1349	3243	3799	4492	4312	1706	2528	2958	6876	8339	1634	2607	6574	5443	3333	2523	1047	4153	1202	2203	2355	1822	3784	4220	1557	1711	1615	2976	1575	5554	6631	1431	4309	1112		2432.63	3095.14	1867.2	3191.68	3259.95	3439.79
AATACTGCCTGGTAATGATGACG_hsa-mir-200b	-0.0115876	7.1879	0.000838805	0.976895	0.999688		29	271	54	106	161	120	212	53	245	107	218	267	83	438	244	191	454	85	32	107	191	62	105	73	175	183	62	62	70	124	94	192	208	57	203	73		65.7468	195.521	74.7432	104.323	138.155	91.8912
AATACTGCCTGGTAATGATGAT_hsa-miR-200b-3p	-0.103466	8.26115	0.0458309	0.830484	0.999688		39	321	89	657	146	829	836	303	354	124	469	406	339	455	211	185	712	93	52	154	172	93	438	291	264	128	65	330	294	519	316	410	1183	327	174	208		88.4182	231.595	123.188	646.603	125.284	634.815
AATACTGCCTGGTAATGATGCC_hsa-miR-200b-3p	0.595437	3.37456	0.292883	0.588379	0.999688		4	31	12	0	17	37	23	10	10	0	37	50	1	17	29	0	0	0	0	27	3	14	0	6	1	2	0	0	0	25	0	0	32	0	2	0		9.06853	22.3658	16.6096	0	14.5878	28.3331
AATACTGCCTGGTAATGATGGC_hsa-miR-200b-3p	0.0827754	4.18374	0.0442821	0.83333	0.999688		6	23	7	16	26	23	24	20	16	13	44	56	4	14	27	25	8	8	7	36	4	13	10	10	18	15	9	10	8	16	9	25	42	5	28	6		13.6028	16.594	9.68894	15.7468	22.3108	17.6125
AATACTGCCTGGTAATGATGT_bta-miR-200b	0.357339	3.86659	0.568236	0.450961	0.999688		3	32	6	11	15	29	21	11	5	4	36	51	12	9	8	8	11	8	1	19	3	13	6	11	16	4	4	6	9	18	9	8	80	12	6	20		6.8014	23.0873	8.3048	10.8259	12.8716	22.207
AATACTGCCTGGTAATGATGTC_hsa-miR-200b-3p	0.235751	3.17406	0.119796	0.729256	0.999688		5	18	4	0	13	24	19	5	11	1	26	33	0	15	19	2	5	1	1	8	4	11	6	8	2	3	2	0	1	10	1	4	24	2	2	2		11.3357	12.9866	5.53653	0	11.1554	18.3782
AATACTGTCTGGTAATGCCG_ssc-miR-429	0.221546	5.17607	0.245193	0.620481	0.999688		12	73	28	16	39	48	38	20	21	37	75	141	22	35	44	36	20	27	1	84	11	42	17	23	62	36	21	16	23	41	11	56	146	19	32	12		27.2056	52.6679	38.7557	15.7468	33.4662	36.7565
AATACTGTCTGGTAATGCCGA_ssc-miR-429	-0.406266	2.85872	0.341629	0.558891	0.999688		0	7	3	3	4	26	14	6	2	3	14	31	2	9	3	0	5	5	0	12	2	6	3	5	5	1	2	7	2	8	2	4	45	9	1	1		0	5.05035	4.1524	2.95253	3.43243	19.9098
AATACTGTCTGGTAATGCCGC_ssc-miR-429	0.0411983	5.76166	0.0115216	0.91452	0.999688		18	50	16	75	31	132	116	74	58	25	102	140	36	46	50	44	80	31	5	57	13	21	55	59	54	28	14	48	40	82	42	69	261	53	36	29		40.8084	36.0739	22.1461	73.8132	26.6014	101.08
AATACTGTCTGGTAATGCCGT_ssc-miR-429	0.110088	7.90714	0.117032	0.732276	0.999688		88	330	142	225	258	550	296	203	217	163	572	874	146	214	297	245	247	173	33	457	57	187	199	229	264	140	103	146	178	331	142	381	939	194	164	118		199.508	238.088	196.547	221.439	221.392	421.168
AATAGCCACTGTACT_ssc-mir-1285	-0.884599	4.14558	1.96235	0.161262	0.999688		15	5	7	15	18	16	30	10	22	3	21	3	17	42	14	9	12	24	23	11	37	4	27	3	12	0	5	22	9	18	15	10	9	6	16	11		34.007	3.60739	9.68894	14.7626	15.4459	12.2522
AATAGCCACTGTACTCC_ssc-mir-1285	-1.23619	4.11478	2.82805	0.0926309	0.999688		31	8	11	12	12	6	28	6	16	1	28	0	10	23	17	17	9	22	40	11	32	6	27	0	17	5	8	20	8	16	5	22	3	10	24	5		70.2811	5.77183	15.2255	11.8101	10.2973	4.59456
AATAGCCACTGTACTCCAGCC_ssc-mir-1285	1.10666	3.07693	1.32129	0.250362	0.999688		7	0	7	36	17	5	13	1	1	1	102	4	0	1	0	22	4	0	4	1	4	5	8	0	1	2	4	6	0	12	1	59	9	13	3	3		15.8699	0	9.68894	35.4303	14.5878	3.8288
AATAGCCACTGTACTCCAGCCTGGGC_ssc-mir-1285	-0.301108	4.74732	0.293787	0.587804	0.999688		48	21	19	28	50	25	30	13	27	5	50	2	16	23	19	18	13	41	22	14	45	20	45	10	14	2	12	19	10	39	19	49	14	14	13	23		108.822	15.1511	26.2985	27.5569	42.9054	19.144
AATAGCCACTGTACTCCAGCCTGGGCAACATAGCGAGACCCC_ssc-mir-1285	-0.556083	4.12364	0.700306	0.402681	0.999688		16	8	6	23	6	12	14	5	16	34	17	2	5	25	25	6	9	17	42	11	13	3	20	10	37	48	14	20	4	17	9	21	2	3	30	7		36.2741	5.77183	8.3048	22.636	5.14865	9.18912
AATAGCCACTGTACTCCAGCCTGGGCAACATAGCGAGACCCCGTC_ssc-miR-1285	-0.310482	4.25276	0.282571	0.595021	0.999688		26	5	22	20	12	13	11	12	13	15	10	5	15	20	10	6	7	35	25	9	36	7	16	10	34	14	17	23	21	9	9	30	11	7	17	15		58.9454	3.60739	30.4509	19.6835	10.2973	9.95488
AATAGCCACTGTACTCCAGCCTGGGCAACATAGCGAGACCCCGTCT_ssc-miR-1285	-0.586808	4.62385	0.838367	0.359864	0.999688		7	26	25	20	7	8	9	28	16	79	7	3	16	48	15	8	16	14	14	7	7	3	34	51	55	32	12	36	47	7	31	10	7	12	17	37		15.8699	18.7584	34.6033	19.6835	6.00676	6.12608
AATAGCCACTGTACTCCAGCCTGGGCAACATAGCGAGACCCCGTCTCT_ssc-miR-1285	0.160132	5.13683	0.0928567	0.760576	0.999688		28	18	33	33	55	69	22	29	26	8	37	6	31	22	7	12	18	68	12	28	39	16	71	8	25	5	27	31	26	33	60	46	55	41	29	34		63.4797	12.9866	45.6764	32.4778	47.1959	52.8375
AATAGCCACTGTACTCCAGCCTGGGCAACATAGCGAGACCCCGTCTCTA_ssc-miR-1285	0.019302	6.9467	0.00164978	0.967601	0.999688		133	63	118	53	293	181	77	57	36	44	130	56	122	58	17	122	69	145	84	124	79	101	200	41	88	35	169	143	77	91	189	220	139	97	137	115		301.529	45.4532	163.328	52.1613	251.426	138.603
AATAGCCACTGTACTCCAGCCTGGGCAACATAGCGAGACCCCGTCTCTC_ssc-miR-1285	-1.48947	6.29601	4.09524	0.0430041	0.999688		37	2	19	41	44	82	79	68	77	9	34	8	110	73	17	18	88	113	70	17	136	8	202	13	57	5	35	159	87	83	154	69	71	55	55	134		83.8839	1.44296	26.2985	40.3512	37.7568	62.7923
AATAGCCACTGTACTCCAGCCTGGGCAACATAGCGAGACCCCGTCTCTG_ssc-miR-1285	-0.759521	3.40707	0.946209	0.330686	0.999688		9	5	6	2	9	9	2	2	25	1	4	0	10	26	1	1	24	8	5	6	40	2	20	2	9	0	6	7	6	7	13	9	11	5	2	15		20.4042	3.60739	8.3048	1.96835	7.72297	6.89184
AATAGCCACTGTACTCCAGCCTGGGCAACATAGCGAGACCCCGTCTCTT_ssc-miR-1285	-0.944667	8.58912	2.83201	0.0924025	0.999688		346	137	173	153	422	421	236	259	358	93	192	85	382	301	232	191	288	954	491	269	397	131	795	53	401	64	346	618	328	377	464	418	284	244	367	495		784.428	98.8426	239.455	150.579	362.122	322.385
AATAGCCACTGTACTCCAGCCTGGGCAACATAGCGAGACCCCGTCTCTTA_ssc-miR-1285	-0.2478	6.29986	0.209405	0.647234	0.999688		128	30	55	39	120	133	22	56	43	17	69	29	54	42	27	55	36	242	63	100	53	64	104	9	114	6	98	89	87	89	96	159	98	58	60	84		290.193	21.6444	76.1274	38.3828	102.973	101.846
AATAGCCACTGTACTCCAGCCTGGGCAACATAGCGAGACCCCGTCTCTTT_ssc-miR-1285	-0.63734	5.21241	1.10984	0.292116	0.999688		37	9	17	18	26	43	12	34	28	10	19	9	33	28	20	22	27	102	42	25	21	12	71	2	42	13	32	68	28	42	57	38	22	35	42	47		83.8839	6.49331	23.5303	17.7152	22.3108	32.9277
AATCACTAACCACACGGCCAG_hsa-miR-34c-3p	1.16205	3.06179	1.60399	0.205338	0.999688		0	22	4	3	8	1	29	8	4	12	30	39	0	3	8	0	4	1	0	19	2	2	0	0	36	5	1	2	7	19	1	4	22	7	0	2		0	15.8725	5.53653	2.95253	6.86486	0.76576
AATCACTAACCACACGGCCAGA_hsa-miR-34c-3p	1.46718	3.03847	2.9826	0.084164	0.999688		0	14	3	6	3	3	34	14	9	3	24	42	3	2	5	3	10	0	0	12	1	1	0	1	14	2	0	3	6	12	4	2	21	12	2	3		0	10.1007	4.1524	5.90505	2.57432	2.29728
AATCACTAACCACACGGCCAGG_hsa-miR-34c-3p	1.02538	5.97925	3.26079	0.0709549	0.999688		3	99	42	24	40	24	266	83	63	72	235	370	15	52	61	33	64	8	1	140	16	12	8	8	204	65	30	16	108	164	26	35	162	56	28	10		6.8014	71.4264	58.1336	23.6202	34.3243	18.3782
AATCACTAATTCCACTGCCAT_ENSSSCG00000027451	1.56483	3.68947	4.26456	0.0389154	0.999688		4	28	7	6	7	7	59	15	8	6	43	71	4	4	7	6	4	3	0	44	4	0	1	2	31	8	2	5	21	34	3	3	49	20	0	4		9.06853	20.2014	9.68894	5.90505	6.00676	5.36032
AATCACTAATTCCACTGCCATC_ENSSSCG00000027451	1.0354	7.72177	3.09305	0.0786273	0.999688		24	458	165	149	127	77	1250	265	193	233	964	1329	54	130	169	96	205	30	7	608	65	58	30	28	788	198	39	72	337	482	48	157	791	243	49	38		54.4112	330.437	228.382	146.642	108.98	58.9635
AATCACTAATTCCACTGCCATCA_ENSSSCG00000027451	0.884637	4.66938	1.38173	0.239807	0.999688		0	84	23	14	16	8	120	24	22	24	110	211	3	6	30	8	10	7	0	92	14	7	2	1	102	25	4	6	14	57	5	13	95	17	11	5		0	60.6042	31.8351	13.7785	13.7297	6.12608
AATCAGACTGATGTTGAC_hsa-mir-21	-0.655344	4.69693	0.95287	0.32899	0.999688		4	3	3	31	24	9	69	6	11	51	41	3	14	21	50	50	27	39	22	12	12	1	19	10	39	52	11	26	19	31	9	49	6	6	61	16		9.06853	2.16444	4.1524	30.5094	20.5946	6.89184
AATCCTTGGAACCTAGGTGTGAGT_ssc-miR-362	-0.383316	5.08989	1.25339	0.262907	0.999688		13	24	36	24	47	54	33	44	9	13	70	104	8	26	30	26	26	32	10	69	12	33	27	58	42	13	12	22	29	48	22	41	75	23	17	20		29.4727	17.3155	49.8288	23.6202	40.3311	41.351
AATCCTTGGAACCTAGGTGTGAGTG_ssc-miR-362	0.285576	3.88343	0.403769	0.525149	0.999688		6	27	21	10	14	12	7	16	13	10	26	59	1	14	14	8	7	9	1	21	14	7	7	7	7	14	6	12	23	22	5	13	31	7	11	5		13.6028	19.4799	29.0668	9.84175	12.0135	9.18912
AATCCTTGGAACCTAGGTGTGAGTGC_ssc-miR-362	0.0675805	4.97954	0.0433139	0.835135	0.999688		21	48	33	26	45	41	27	45	21	21	69	116	6	17	20	21	5	16	9	63	11	39	21	31	35	22	13	25	20	33	18	40	63	17	30	24		47.6098	34.631	45.6764	25.5886	38.6149	31.3962
AATGACACGATCACTCCCGTTG_ssc-miR-425-5p	0.0671935	4.58968	0.0388105	0.843824	0.999688		21	23	22	15	28	29	31	23	9	12	42	84	15	17	27	16	21	35	6	32	11	19	14	19	31	15	6	18	19	31	11	20	74	15	13	17		47.6098	16.594	30.4509	14.7626	24.027	22.207
AATGACACGATCACTCCCGTTGA_ssc-miR-425-5p	0.368865	4.56939	0.735387	0.391143	0.999688		26	30	36	7	32	50	17	28	14	16	35	94	10	18	13	13	8	36	7	52	6	28	13	23	15	8	8	6	14	23	8	24	90	13	15	13		58.9454	21.6444	49.8288	6.88923	27.4595	38.288
AATGACACGATCACTCCCGTTGAG_ssc-miR-425-5p	0.14189	6.13578	0.20649	0.649532	0.999688		37	105	81	48	118	94	57	76	54	54	124	268	17	76	100	51	26	86	25	97	28	69	58	58	83	46	33	43	53	80	29	92	121	20	82	48		83.8839	75.7553	112.115	47.2404	101.257	71.9815
AATGACACGATCACTCCCGTTGAGA_ssc-miR-425-5p	0.188738	3.77104	0.204083	0.651445	0.999688		1	11	13	11	22	23	9	10	22	6	18	57	6	10	7	9	7	13	6	12	4	9	6	14	9	7	7	12	14	15	7	12	33	11	8	5		2.26713	7.93626	17.9937	10.8259	18.8784	17.6125
AATGACACGATCACTCCCGTTGAGC_ssc-miR-425-5p	-0.256193	5.46576	0.528571	0.467208	0.999688		7	47	17	60	30	72	74	93	30	24	54	87	25	42	33	25	47	29	11	27	32	16	47	58	43	21	9	62	44	73	45	50	97	48	29	40		15.8699	33.9095	23.5303	59.0505	25.7432	55.1347
AATGACACGATCACTCCCGTTGAGT_ssc-miR-425-5p	-0.0318914	7.67808	0.0183762	0.89217	0.999688		91	362	159	159	245	346	239	276	176	122	301	735	84	238	244	154	123	151	73	235	106	153	225	227	215	104	89	208	194	293	140	208	345	127	176	154		206.309	261.175	220.077	156.484	210.236	264.953
AATGCCCCTAAAAATCCTTAT_ssc-miR-365-3p	0.016047	3.04254	0.0008526	0.976706	0.999688		4	13	7	1	8	21	3	11	5	5	8	17	1	3	1	1	5	4	0	12	1	10	7	11	1	1	1	4	5	7	5	7	22	6	5	7		9.06853	9.37922	9.68894	0.984175	6.86486	16.081
AATGGATTTTTGGAG_bta-miR-1246	-0.0301873	5.14378	0.00326216	0.954453	0.999688		46	49	8	18	42	36	28	42	28	40	55	14	29	48	62	25	32	20	58	15	33	12	22	15	70	50	24	34	18	26	21	49	10	16	49	9		104.288	35.3525	11.0731	17.7152	36.0405	27.5674
AATGGATTTTTGGAGC_bta-miR-1246	-0.360463	5.55416	0.447138	0.503697	0.999688		51	45	24	17	75	42	31	62	46	85	82	21	31	67	61	25	34	9	80	18	42	21	68	18	77	59	33	44	24	59	15	52	12	18	69	25		115.624	32.4665	33.2192	16.731	64.3581	32.1619
AATGGATTTTTGGAGCC_bta-miR-1246	-1.42386	3.9821	4.12044	0.0423682	0.999688		4	3	3	8	13	15	10	28	11	23	16	2	18	28	8	1	30	5	18	1	30	1	23	10	15	10	2	22	13	17	11	12	8	19	7	4		9.06853	2.16444	4.1524	7.8734	11.1554	11.4864
AATGGATTTTTGGAGCT_bta-miR-1246	-0.88899	5.73518	2.2977	0.129566	0.999688		85	28	16	26	60	61	44	81	27	114	63	18	45	98	36	15	93	10	81	27	80	11	81	22	52	35	22	41	69	55	42	60	30	53	40	16		192.706	20.2014	22.1461	25.5886	51.4865	46.7114
AATGGATTTTTGGAGT_bta-miR-1246	-0.603921	3.82512	0.843189	0.358486	0.999688		4	6	7	9	11	22	20	22	14	8	9	4	11	32	6	4	23	2	7	3	20	0	47	10	13	4	4	22	11	16	7	14	6	17	11	7		9.06853	4.32887	9.68894	8.85758	9.43919	16.8467
AATGGCGCCACTAGGGTTGTG_bta-miR-652	0.633198	5.14298	2.163	0.141368	0.999688		32	52	30	17	51	29	27	44	37	19	97	83	11	27	70	34	31	24	1	42	4	15	17	42	48	18	32	22	22	33	13	70	87	20	41	15		72.5482	37.5169	41.524	16.731	43.7635	22.207
AATGGCGCCACTAGGGTTGTGT_bta-miR-652	-0.0967962	3.99998	0.060827	0.805194	0.999688		6	17	12	9	13	29	26	23	10	5	33	43	6	9	11	10	10	6	2	20	2	8	16	28	16	5	6	4	13	16	14	13	66	12	17	12		13.6028	12.2651	16.6096	8.85758	11.1554	22.207
AATTGCACGGTATCCATCTGTA_ssc-miR-363	-0.629092	5.04786	1.93189	0.164552	0.999688		8	24	32	13	71	38	21	26	26	19	93	32	13	21	28	29	22	19	9	69	11	61	47	18	57	11	13	22	28	49	10	70	28	38	44	10		18.1371	17.3155	44.2923	12.7943	60.9257	29.0989
AATTGCACTTTAGCAATGGTG_bta-miR-367	-0.0445303	5.1201	0.00979289	0.921171	0.999688		23	46	42	11	50	45	14	33	17	15	19	155	12	21	50	39	13	82	14	97	10	23	11	64	37	26	14	20	37	48	13	45	48	20	46	13		52.144	33.188	58.1336	10.8259	42.9054	34.4592
ACACTGTCTGGTAACGATGTT_bta-miR-200a	0.475142	3.39022	1.07866	0.298998	0.999688		4	14	7	11	13	19	11	5	10	4	11	28	3	7	9	15	8	6	3	13	1	7	6	6	7	9	0	4	7	9	7	21	27	3	5	3		9.06853	10.1007	9.68894	10.8259	11.1554	14.5494
ACAGATTCGATTCTAGGGGAAT_hsa-miR-10b-3p	-0.129307	4.22323	0.128837	0.719641	0.999688		6	23	8	14	28	33	16	22	18	12	28	31	7	12	39	19	7	15	7	11	10	19	16	22	15	5	5	17	4	27	9	32	23	15	16	12		13.6028	16.594	11.0731	13.7785	24.027	25.2701
ACAGTACTGTGATAACTGA_ssc-miR-101	-0.219216	4.15089	0.257111	0.612112	0.999688		6	35	5	15	16	12	25	6	14	21	26	56	4	10	19	31	6	20	2	19	6	12	16	19	31	22	9	9	9	16	7	24	24	6	30	9		13.6028	25.2518	6.92067	14.7626	13.7297	9.18912
ACAGTACTGTGATAACTGAA_ssc-miR-101	-0.294534	4.62123	0.459391	0.497909	0.999688		6	29	11	16	31	14	37	19	8	25	51	65	4	8	29	38	12	55	8	40	4	9	15	29	36	25	9	25	15	24	7	43	31	18	38	28		13.6028	20.9229	15.2255	15.7468	26.6014	10.7206
ACAGTACTGTGATAACTGAAA_ssc-miR-101	-0.10721	4.05552	0.102973	0.74829	0.999688		7	21	12	13	15	24	26	13	8	13	29	34	2	10	17	15	14	21	7	24	1	9	14	17	23	17	5	9	12	24	8	23	24	5	6	9		15.8699	15.1511	16.6096	12.7943	12.8716	18.3782
ACAGTACTGTGATAACTGAAG_ssc-miR-101	-0.186852	5.9825	0.322165	0.570309	0.999688		17	80	27	59	97	71	79	60	37	57	92	148	18	40	95	98	46	99	22	73	23	48	46	77	85	82	32	52	37	77	16	108	73	30	81	39		38.5412	57.7183	37.3716	58.0664	83.2365	54.369
ACATAGCGAGACCCCGTCTCT_ssc-mir-1285	0.079309	4.26933	0.0222243	0.881492	0.999688		18	16	26	18	29	36	17	11	18	4	23	4	10	23	5	6	2	34	5	20	32	17	32	5	13	1	13	9	12	25	13	14	45	17	8	13		40.8084	11.5437	35.9875	17.7152	24.8851	27.5674
ACATAGCGAGACCCCGTCTCTT_ssc-mir-1285	-0.117081	5.25774	0.0534567	0.817154	0.999688		46	20	22	25	77	82	41	35	40	4	62	15	9	40	37	14	28	68	28	32	46	31	56	8	16	6	19	34	23	66	28	50	79	24	10	25		104.288	14.4296	30.4509	24.6044	66.0743	62.7923
ACATGCCTTGAGTGTAGGACCGT_ssc-miR-532-5p	-0.0428648	4.58129	0.0161361	0.898918	0.999688		11	22	19	33	22	20	33	31	12	12	40	31	11	10	16	19	19	25	9	21	22	10	23	15	28	16	8	27	11	39	14	37	41	11	41	21		24.9385	15.8725	26.2985	32.4778	18.8784	15.3152
ACATTCAACGCTGTCGGTGAGT_ssc-miR-181a	0.461383	4.18091	0.749548	0.38662	0.999688		3	113	12	11	21	5	43	15	5	16	28	39	10	16	13	5	19	6	1	26	3	6	6	13	29	12	2	7	10	19	15	11	75	28	15	34		6.8014	81.5271	16.6096	10.8259	18.0203	3.8288
ACCACAGGGTAGAACC_ssc-miR-140-3p	-0.545524	4.32225	0.962826	0.326476	0.999688		5	7	2	20	22	9	37	11	9	31	31	4	4	22	39	28	13	32	10	8	14	5	15	13	24	25	8	34	16	20	13	32	6	2	50	15		11.3357	5.05035	2.76827	19.6835	18.8784	6.89184
ACCACAGGGTAGAACCACGG_ssc-miR-140-3p	0.0387706	5.67953	0.0128052	0.909903	0.999688		18	106	38	36	78	45	76	22	25	58	71	93	19	45	58	31	42	80	9	83	28	35	39	43	58	86	20	29	45	114	38	39	64	26	70	33		40.8084	76.4767	52.5971	35.4303	66.9324	34.4592
ACCACAGGGTAGAACCACGGA_ssc-miR-140-3p	0.100623	6.15591	0.113664	0.736011	0.999688		32	141	50	46	117	101	108	45	38	47	77	168	41	66	69	74	46	131	32	105	15	51	57	68	82	61	28	35	48	118	44	61	121	52	76	49		72.5482	101.728	69.2067	45.2721	100.399	77.3418
ACCACAGGGTAGAACCACGGAC_ssc-miR-140-3p	-0.20413	7.3875	0.645773	0.421628	0.999688		76	227	108	110	257	226	174	181	116	123	240	391	88	142	202	196	110	239	72	176	82	156	150	211	162	136	72	127	104	222	94	189	185	90	223	143		172.302	163.776	149.486	108.259	220.534	173.062
ACCACAGGGTAGAACCACGGACA_ssc-miR-140-3p	0.139322	5.94505	0.172177	0.678184	0.999688		45	157	77	26	89	77	41	83	25	30	102	257	20	57	62	51	33	64	45	93	16	67	46	58	43	29	23	41	40	78	41	44	116	38	49	35		102.021	113.272	106.578	25.5886	76.3716	58.9635
ACCACAGGGTAGAACCACGGACG_ssc-miR-140-3p	-0.414513	4.47112	1.44806	0.22884	0.999688		2	33	16	11	24	20	14	30	14	10	32	31	8	39	27	19	23	26	21	23	11	13	17	18	18	20	13	16	17	24	17	27	20	12	32	9		4.53426	23.8088	22.1461	10.8259	20.5946	15.3152
ACCACAGGGTAGAACCACGGAT_ssc-miR-140-3p	-0.817848	4.44528	2.18116	0.139709	0.999688		2	17	11	20	9	53	34	39	12	4	24	29	19	31	6	8	28	6	7	5	10	17	34	48	20	2	3	30	22	31	33	23	27	15	10	24		4.53426	12.2651	15.2255	19.6835	7.72297	40.5853
ACCCGTAGAACCGACCTTGC_ssc-miR-99b	-0.144372	4.63023	0.137043	0.711239	0.999688		8	44	12	26	18	16	47	14	27	27	53	29	15	19	18	19	37	12	15	21	16	11	12	19	49	33	9	15	11	20	10	15	57	19	29	12		18.1371	31.7451	16.6096	25.5886	15.4459	12.2522
ACCCGTAGAACCGACCTTGCA_ssc-miR-99b	0.0847046	4.07655	0.0298199	0.8629	0.999688		6	22	12	31	5	6	50	18	15	14	32	12	14	18	10	8	30	7	9	6	13	7	7	7	33	12	2	19	10	15	13	13	35	8	13	12		13.6028	15.8725	16.6096	30.5094	4.29054	4.59456
ACCCGTAGAACCGACCTTGCG_ssc-miR-99b	0.0419753	7.33652	0.0145879	0.903865	0.999688		63	176	107	191	120	95	411	122	117	232	353	207	69	164	171	130	228	117	179	132	84	58	82	86	392	272	105	141	131	158	80	160	180	80	276	83		142.829	126.98	148.102	187.978	102.973	72.7472
ACCCGTAGATCCGATCTTG_ssc-miR-99a	-0.282181	4.73098	0.345573	0.55663	0.999688		2	48	11	17	17	7	125	24	17	36	43	59	20	35	12	16	41	17	4	35	8	12	10	14	112	39	7	20	16	23	13	27	67	17	19	33		4.53426	34.631	15.2255	16.731	14.5878	5.36032
ACCCGTAGATCCGATCTTGC_ssc-miR-99a	-0.29129	6.02154	0.292105	0.588875	0.999688		5	62	20	117	21	32	630	52	61	42	91	53	106	86	24	25	137	36	6	47	32	16	39	32	231	67	10	40	68	105	116	37	190	81	31	110		11.3357	44.7317	27.6827	115.149	18.0203	24.5043
ACCCGTAGATCCGATCTTGG_ssc-miR-99a	0.270436	3.20278	0.0808818	0.776106	0.999688		1	14	2	4	1	4	31	3	20	1	8	10	7	39	0	2	57	4	0	5	12	2	2	0	25	4	0	1	1	6	6	1	12	7	4	11		2.26713	10.1007	2.76827	3.9367	0.858108	3.06304
ACCCGTAGATCCGATCTTGT_ssc-miR-99a	0.00103294	8.13507	5.21655e-06	0.998178	0.999688		21	496	89	301	168	113	2158	240	219	236	605	443	249	272	191	135	504	228	25	272	75	79	165	147	1255	513	72	154	250	378	442	256	644	239	186	450		47.6098	357.853	123.188	296.237	144.162	86.5309
ACCCGTAGATCCGATCTTGTG_ssc-miR-99a	0.17836	6.16264	0.174122	0.676474	0.999688		14	189	33	69	48	34	298	79	73	84	193	209	48	58	40	24	68	50	8	138	24	39	26	31	325	118	21	41	66	81	55	79	205	50	33	62		31.7399	136.359	45.6764	67.9081	41.1892	26.0358
ACCCGTAGATCCGATCTTGTGA_ssc-miR-99a	0.378133	6.90636	0.648971	0.420481	0.999688		10	420	65	104	79	52	686	114	104	111	277	443	71	100	96	88	148	56	8	186	32	53	40	38	641	238	41	66	117	155	103	122	362	101	55	105		22.6713	303.021	89.9687	102.354	67.7905	39.8195
ACCCGTAGATCCGATCTTGTGT_ssc-miR-99a	0.0841835	4.09758	0.018664	0.891334	0.999688		0	62	7	14	10	14	82	20	6	12	36	28	11	23	7	1	24	5	0	19	4	5	8	16	80	17	5	6	14	15	13	5	59	15	7	28		0	44.7317	9.68894	13.7785	8.58108	10.7206
ACCCTGTAGAACCGAATT_ssc-miR-10b	0.269877	4.3507	0.370848	0.542542	0.999688		2	23	10	24	25	21	23	15	17	24	29	14	8	13	45	28	23	15	11	7	9	1	11	18	16	17	3	23	23	26	17	40	11	11	19	15		4.53426	16.594	13.8413	23.6202	21.4527	16.081
ACCCTGTAGAACCGAATTTG_ssc-miR-10b	-0.224802	6.92333	0.523885	0.469189	0.999688		37	142	72	110	181	113	149	91	68	137	164	207	32	131	288	199	124	124	76	105	71	76	99	96	128	138	52	80	88	143	56	243	129	70	203	72		83.8839	102.45	99.6576	108.259	155.318	86.5309
ACCCTGTAGAACCGAATTTGA_ssc-miR-10b	0.0010898	3.58194	5.69107e-06	0.998097	0.999688		2	16	5	19	10	22	19	19	9	3	9	13	3	9	15	2	16	5	1	6	8	9	10	18	4	2	2	7	15	25	7	4	26	11	4	10		4.53426	11.5437	6.92067	18.6993	8.58108	16.8467
ACCCTGTAGAACCGAATTTGC_ssc-miR-10b	-0.12407	6.60012	0.147445	0.700989	0.999688		28	75	50	154	77	155	150	111	66	64	96	89	54	121	128	90	142	72	37	50	56	41	132	102	82	56	25	95	112	192	85	195	146	79	90	71		63.4797	54.1109	69.2067	151.563	66.0743	118.693
ACCCTGTAGAACCGAATTTGT_ssc-miR-10b	-0.254458	8.70069	1.14821	0.283924	0.999688		105	381	242	421	469	588	588	479	280	339	501	582	185	414	772	541	420	425	182	350	179	257	508	440	381	294	135	311	408	616	321	798	697	307	440	322		238.049	274.883	334.96	414.338	402.453	450.267
ACCCTGTAGAACCGAATTTGTA_ssc-miR-10b	-0.302974	6.41187	0.863254	0.35283	0.999688		23	81	47	113	57	153	137	105	50	67	95	135	46	108	110	84	107	32	38	38	61	40	110	110	47	51	22	92	89	122	61	144	146	73	70	49		52.144	58.4398	65.0543	111.212	48.9122	117.161
ACCCTGTAGAACCGAATTTGTG_ssc-miR-10b	-0.278691	10.4168	0.997703	0.317867	0.999688		416	1589	908	1142	2193	1566	1428	1144	871	1627	2039	2499	507	1551	3672	2813	1375	1538	927	1171	705	1018	1338	1207	1477	1343	599	936	1083	1744	754	2822	1228	640	2384	673		943.127	1146.43	1256.79	1123.93	1881.83	1199.18
ACCCTGTAGAACCGAATTTGTGA_bta-miR-10b	-0.115627	6.08895	0.153669	0.695053	0.999688		36	96	41	69	81	82	76	65	41	49	99	115	17	63	168	86	49	85	59	73	25	48	50	76	58	44	24	50	61	76	38	132	77	45	83	37		81.6168	69.2619	56.7495	67.9081	69.5068	62.7923
ACCCTGTAGAACCGAATTTGTGC_bta-miR-10b	-0.37515	6.03027	0.926495	0.335775	0.999688		17	35	30	117	44	109	133	77	42	40	61	46	44	95	73	68	78	45	16	35	52	26	103	83	45	27	17	61	91	95	66	108	81	43	81	57		38.5412	25.2518	41.524	115.149	37.7568	83.4679
ACCCTGTAGAACCGAATTTGTGT_bta-miR-10b	-0.189486	8.11896	0.459914	0.497664	0.999688		57	284	158	305	395	458	374	298	203	216	322	313	148	362	495	355	280	230	113	170	172	173	389	328	213	163	87	202	262	412	264	415	297	166	338	199		129.227	204.9	218.693	300.174	338.953	350.718
ACCCTGTAGAACCGAATTTGTGTG_ssc-mir-10b	-0.0168367	3.99678	0.00156479	0.968446	0.999688		5	18	12	7	26	17	23	18	10	18	17	20	5	15	18	12	14	10	10	13	16	10	6	6	12	10	6	6	11	20	16	29	8	8	32	6		11.3357	12.9866	16.6096	6.88923	22.3108	13.0179
ACCCTGTAGAACCGAATTTGTT_ssc-miR-10b	-0.161926	3.86413	0.0465535	0.829173	0.999688		0	10	7	38	5	32	27	23	10	5	13	2	8	16	2	2	23	3	5	0	7	4	35	21	6	1	1	19	17	17	20	20	32	18	3	13		0	7.21479	9.68894	37.3987	4.29054	24.5043
ACCCTGTAGATCCGAAT_ssc-miR-10a-5p	-0.195516	3.62228	0.0681327	0.794075	0.999688		0	3	17	30	3	6	23	2	3	12	17	13	9	6	2	7	13	38	3	7	7	1	6	6	17	12	0	1	16	16	13	5	30	7	18	29		0	2.16444	23.5303	29.5253	2.57432	4.59456
ACCCTGTAGATCCGAATC_ssc-miR-10a-5p	1.62976	3.15487	3.37046	0.0663754	0.999688		0	3	6	16	1	8	43	12	5	2	19	4	5	9	2	0	28	5	0	1	7	1	1	1	11	7	2	8	7	6	13	3	27	10	3	15		0	2.16444	8.3048	15.7468	0.858108	6.12608
ACCCTGTAGATCCGAATT_ssc-miR-10a-5p	0.225389	5.52059	0.173206	0.677278	0.999688		5	60	21	65	20	24	185	23	10	54	115	43	28	45	26	10	92	67	6	25	28	15	12	25	94	59	1	18	43	69	55	28	115	31	71	98		11.3357	43.2887	29.0668	63.9714	17.1622	18.3782
ACCCTGTAGATCCGAATTT_ssc-miR-10a-5p	0.507001	5.21608	0.963595	0.326283	0.999688		3	50	31	65	31	28	177	18	15	22	76	36	11	38	16	14	75	67	7	44	11	8	19	20	95	39	1	14	31	44	40	20	112	39	33	72		6.8014	36.0739	42.9081	63.9714	26.6014	21.4413
ACCCTGTAGATCCGAATTTG_ssc-miR-10a-5p	0.176175	7.07427	0.158644	0.690408	0.999688		21	561	86	124	129	69	494	74	79	158	362	298	65	141	68	62	253	108	21	185	53	62	52	90	404	284	40	43	107	151	97	134	451	113	128	173		47.6098	404.749	119.035	122.038	110.696	52.8375
ACCCTGTAGATCCGAATTTGA_ssc-miR-10a-5p	0.273494	4.65496	0.215356	0.642601	0.999688		2	71	6	29	10	30	145	29	13	8	22	31	31	23	7	3	51	9	6	17	13	5	12	14	39	15	2	12	22	39	35	12	150	54	10	26		4.53426	51.225	8.3048	28.5411	8.58108	22.9728
ACCCTGTAGATCCGAATTTGC_ssc-miR-10a-5p	-0.114053	7.85208	0.0525667	0.818656	0.999688		17	367	74	420	97	125	1576	177	150	150	540	183	225	265	86	64	628	140	32	165	108	55	150	146	579	268	42	150	245	360	306	190	932	272	145	428		38.5412	264.783	102.426	413.354	83.2365	95.72
ACCCTGTAGATCCGAATTTGG_ssc-miR-10a-5p	0.649071	4.29404	0.632783	0.426336	0.999688		0	60	6	29	2	12	103	10	34	8	28	15	5	110	4	2	268	6	1	9	45	2	7	7	52	14	2	7	15	17	14	7	60	18	11	39		0	43.2887	8.3048	28.5411	1.71622	9.18912
ACCCTGTAGATCCGAATTTGT_ssc-miR-10a-5p	0.127652	9.92166	0.0841748	0.771718	0.999688		87	2710	420	1186	660	519	5469	600	617	951	2358	1194	671	1033	530	353	1949	731	155	937	360	310	508	606	2816	1603	213	426	940	1439	924	720	3434	1147	725	1545		197.241	1955.21	581.336	1167.23	566.351	397.43
ACCCTGTAGATCCGAATTTGTA_ssc-miR-10a-5p	0.0576839	5.5685	0.0115356	0.914469	0.999688		5	167	17	50	28	28	227	44	29	27	109	94	35	65	16	17	116	17	5	38	17	19	33	29	91	47	4	15	48	66	37	24	271	59	19	87		11.3357	120.487	23.5303	49.2088	24.027	21.4413
ACCCTGTAGATCCGAATTTGTG_ssc-miR-10a-5p	-0.0547474	9.44646	0.0178854	0.893611	0.999688		76	3081	332	481	805	348	2588	342	423	830	2167	1441	453	812	619	538	1180	493	122	748	270	383	354	393	2136	1437	208	232	521	786	440	704	1765	625	618	988		172.302	2222.88	459.532	473.388	690.777	266.485
ACCCTGTAGATCCGAATTTGTGA_bta-miR-10a	0.53326	6.97596	1.34359	0.246401	0.999688		24	604	84	129	129	82	461	101	76	118	324	293	73	118	67	49	168	90	22	193	48	53	29	66	362	193	29	35	116	151	78	86	563	138	94	153		54.4112	435.773	116.267	126.959	110.696	62.7923
ACCCTGTAGATCCGAATTTGTGC_bta-miR-10a	0.0963583	5.72443	0.0282661	0.866485	0.999688		2	113	12	63	25	28	305	35	23	41	110	47	63	78	17	12	153	20	5	32	24	7	32	31	104	67	5	27	62	70	63	47	211	76	28	95		4.53426	81.5271	16.6096	62.0031	21.4527	21.4413
ACCCTGTAGATCCGAATTTGTGG_bta-miR-10a	-0.162712	3.31471	0.0250437	0.874258	0.999688		0	35	5	6	3	0	9	2	19	5	16	3	7	37	2	0	88	0	1	6	16	1	3	4	21	3	1	3	6	7	4	1	33	10	0	16		0	25.2518	6.92067	5.90505	2.57432	0
ACCCTGTAGATCCGAATTTGTGT_bta-miR-10a	-0.0637322	7.80906	0.0170939	0.895978	0.999688		19	1032	100	190	181	136	1142	112	153	194	486	281	152	301	99	57	452	121	29	176	120	87	138	158	578	374	39	78	204	333	213	160	777	294	156	396		43.0755	744.566	138.413	186.993	155.318	104.143
ACCCTGTAGATCCGAATTTGTT_ssc-miR-10a-5p	0.0391372	3.4826	0.00237138	0.961161	0.999688		0	31	3	19	1	5	44	5	4	5	14	5	11	8	0	0	32	3	0	4	6	2	15	7	13	5	2	7	9	10	15	5	49	16	2	22		0	22.3658	4.1524	18.6993	0.858108	3.8288
ACCTTCTTGTATAAGCACTGTGC_bta-miR-1248	-0.804545	4.39386	4.04457	0.0443136	0.999688		11	17	12	8	27	16	18	30	14	27	35	10	11	27	20	14	15	11	14	18	24	12	18	31	32	33	11	17	13	21	5	18	10	3	25	11		24.9385	12.2651	16.6096	7.8734	23.1689	12.2522
ACCTTCTTGTATAAGCACTGTGCT_bta-miR-1248	-0.323848	5.57521	0.83793	0.359989	0.999688		33	27	45	46	48	51	39	72	40	35	53	19	25	53	33	24	25	25	37	46	47	20	35	56	54	27	18	60	55	61	45	57	70	34	25	47		74.8154	19.4799	62.286	45.2721	41.1892	39.0538
ACGCCCTTCCCCCCCTTCTTC_ssc-miR-1249	0.0472214	4.33158	0.0161026	0.899023	0.999688		7	54	15	9	20	26	37	14	14	14	38	34	5	32	27	15	12	9	7	24	12	9	16	13	21	13	8	8	27	26	18	37	29	3	15	10		15.8699	38.9598	20.762	8.85758	17.1622	19.9098
ACGCCCTTCCCCCCCTTCTTCA_ssc-miR-1249	-0.0966837	5.3541	0.0472566	0.827908	0.999688		56	136	19	15	45	36	42	55	22	23	77	137	10	31	58	52	17	21	23	46	23	38	27	26	42	25	26	23	75	40	29	69	99	24	15	9		126.959	98.1211	26.2985	14.7626	38.6149	27.5674
ACGCTTATCAGACTGATGTTGAC_hsa-mir-21	-1.91251	3.51498	3.0024	0.0831413	0.999688		0	0	1	21	0	3	3	1	1	26	1	5	9	0	0	38	16	24	8	1	1	1	12	0	19	24	4	15	11	1	7	36	3	9	19	11		0	0	1.38413	20.6677	0	2.29728
ACGGAATCCCAAAAGCAGCTG_ssc-miR-191	-0.323502	6.00458	1.15286	0.282951	0.999688		49	46	46	59	75	64	87	69	58	70	94	85	23	77	90	55	55	72	50	60	46	54	51	44	68	65	23	47	46	62	47	69	57	35	86	32		111.089	33.188	63.6701	58.0664	64.3581	49.0086
ACGTTGGCTCTGGTGGTGATG_ssc-miR-1306-3p	0.372165	3.84833	0.725316	0.394406	0.999688		9	23	10	12	20	9	17	13	11	18	26	29	7	19	16	8	9	8	20	11	5	3	6	14	21	21	10	7	6	8	2	12	16	3	19	7		20.4042	16.594	13.8413	11.8101	17.1622	6.89184
ACGTTGGCTCTGGTGGTGATGT_ssc-miR-1306-3p	-0.299569	4.16146	0.855334	0.355048	0.999688		6	19	14	19	18	19	28	21	7	20	33	24	5	16	19	7	13	16	13	8	10	11	15	25	21	13	2	14	14	17	13	23	16	9	18	11		13.6028	13.7081	19.3779	18.6993	15.4459	14.5494
ACTACAGAACTTTGT_ssc-miR-148a-3p	-0.430231	3.96564	0.548419	0.458964	0.999688		0	9	2	23	10	16	31	8	7	14	16	10	10	10	35	17	16	16	11	5	10	2	11	6	28	24	2	10	16	16	9	30	5	3	35	14		0	6.49331	2.76827	22.636	8.58108	12.2522
ACTAGACTGAAGCTCCTTGAG_bta-miR-151-3p	-0.00076696	3.86594	5.51645e-06	0.998126	0.999688		10	19	8	13	13	4	18	6	9	12	18	23	9	13	11	19	25	20	4	13	13	8	5	10	23	18	6	10	7	12	1	13	12	1	14	10		22.6713	13.7081	11.0731	12.7943	11.1554	3.06304
ACTAGACTGAAGCTCCTTGAGG_ssc-miR-151-3p	0.112495	6.14146	0.137256	0.711024	0.999688		52	77	62	67	97	75	78	71	63	70	105	147	35	71	84	76	55	76	57	61	42	52	37	56	83	65	48	52	40	63	30	93	61	30	110	37		117.891	55.5539	85.8163	65.9398	83.2365	57.432
ACTAGATTGTGAGCTCCTGG_ssc-miR-28-3p	-0.043507	4.64574	0.0175088	0.894731	0.999688		15	36	17	18	20	16	29	33	25	25	31	41	10	29	42	18	17	40	17	21	10	15	13	19	32	16	10	24	20	18	15	26	26	10	28	15		34.007	25.9732	23.5303	17.7152	17.1622	12.2522
ACTAGATTGTGAGCTCCTGGA_ssc-miR-28-3p	0.0433874	5.96632	0.0169003	0.896566	0.999688		48	104	34	40	74	70	71	85	28	48	81	165	25	60	121	62	36	86	66	52	19	45	39	63	55	51	41	42	44	58	34	78	68	32	73	55		108.822	75.0338	47.0605	39.367	63.5	53.6032
ACTAGATTGTGAGCTCCTGGAA_ssc-miR-28-3p	0.59267	3.96769	2.07664	0.149569	0.999688		12	32	5	12	18	19	14	24	13	15	23	38	12	8	29	11	8	22	16	12	5	5	8	8	16	4	3	11	11	7	7	18	29	8	12	4		27.2056	23.0873	6.92067	11.8101	15.4459	14.5494
ACTAGATTGTGAGCTCCTGGAG_ssc-miR-28-3p	0.118357	5.52176	0.124475	0.72423	0.999688		44	55	36	42	50	55	62	53	47	46	75	119	18	45	70	49	41	48	31	46	42	26	17	25	46	30	28	37	17	41	23	48	47	12	61	26		99.7538	39.6813	49.8288	41.3354	42.9054	42.1168
ACTCAAACTGTGGGG_ssc-miR-371-5p	-0.440383	9.62358	1.42268	0.232963	0.999688		377	310	444	735	989	615	849	706	560	1004	1204	364	424	1043	1122	780	568	954	706	460	662	332	725	657	1075	796	605	909	593	1018	547	1434	414	208	1162	481		854.709	223.658	614.555	723.369	848.669	470.942
ACTCAAACTGTGGGGA_ssc-miR-371-5p	-0.325091	4.89293	0.652443	0.41924	0.999688		12	12	26	24	19	45	35	53	23	17	33	18	18	38	19	19	35	20	14	19	28	14	19	35	30	5	12	39	37	80	22	50	42	16	19	11		27.2056	8.65774	35.9875	23.6202	16.3041	34.4592
ACTCAAACTGTGGGGC_ssc-miR-371-5p	-0.498727	4.04075	1.11322	0.291382	0.999688		12	4	15	11	13	9	10	16	8	36	25	3	7	9	15	19	6	20	12	16	9	7	11	16	18	19	12	8	14	36	12	21	12	7	14	8		27.2056	2.88591	20.762	10.8259	11.1554	6.89184
ACTCAAACTGTGGGGG_ssc-miR-371-5p	-0.253214	8.51109	0.749396	0.386668	0.999688		177	222	335	280	494	377	333	400	286	582	553	211	160	458	410	279	230	361	205	419	279	197	293	339	511	326	258	288	407	823	248	564	313	131	316	211		401.282	160.168	463.685	275.569	423.905	288.692
ACTCAAACTGTGGGGGA_ssc-miR-371-5p	-0.442187	6.09858	0.720557	0.395961	0.999688		15	30	37	78	42	138	117	140	62	27	74	27	75	121	35	30	87	28	14	16	67	27	131	83	43	15	19	92	91	113	114	84	122	53	33	64		34.007	21.6444	51.2129	76.7657	36.0405	105.675
ACTCAAACTGTGGGGGC_ssc-miR-371-5p	-0.347633	10.8827	1.15426	0.282658	0.999688		775	775	1264	1451	2740	2047	1811	2158	1456	2209	2888	872	1048	2303	2438	2351	1278	2017	1049	1290	1440	992	2294	1462	2338	1551	1480	1634	1860	2327	1388	2990	1269	615	2748	1179		1757.03	559.146	1749.54	1428.04	2351.22	1567.51
ACTCAAACTGTGGGGGCA_ssc-miR-371-5p	-0.0324573	9.45278	0.0105186	0.918312	0.999688		286	498	692	465	1523	1176	535	848	485	657	1422	504	346	864	732	814	357	683	218	669	406	602	862	618	676	438	614	541	723	994	494	1237	680	320	781	401		648.4	359.296	957.821	457.642	1306.9	900.534
ACTCAAACTGTGGGGGCAA_ssc-miR-371-5p	0.0799504	4.89623	0.0353295	0.850907	0.999688		10	56	40	25	43	54	31	49	13	10	36	50	9	37	11	7	17	20	13	9	19	43	29	37	14	4	11	25	47	51	20	28	43	37	11	30		22.6713	40.4028	55.3653	24.6044	36.8986	41.351
ACTCAAACTGTGGGGGCAC_ssc-miR-371-5p	-0.0659806	9.8492	0.0606046	0.805543	0.999688		462	1543	1069	604	1403	896	765	1230	515	1147	1168	1187	355	1180	734	560	676	1356	636	717	481	852	784	1006	1113	656	334	777	1191	1579	660	1261	816	491	809	716		1047.42	1113.24	1479.64	594.442	1203.93	686.121
ACTCAAACTGTGGGGGCACA_ssc-miR-371-5p	-0.18475	7.66904	0.202647	0.652592	0.999688		68	318	192	150	192	346	178	520	151	91	201	295	105	390	82	50	208	159	79	94	117	148	267	329	132	37	44	214	298	370	268	236	369	250	83	224		154.165	229.43	265.754	147.626	164.757	264.953
ACTCAAACTGTGGGGGCACAAA_hsa-miR-371a-5p	-0.0737342	3.69164	0.0362829	0.848932	0.999688		8	17	14	4	18	13	12	21	8	13	16	28	4	15	7	5	5	15	9	14	4	11	12	9	7	3	3	8	7	14	4	13	13	7	13	8		18.1371	12.2651	19.3779	3.9367	15.4459	9.95488
ACTCAAACTGTGGGGGCACATT_hsa-miR-371a-5p	0.0513631	4.09451	0.0213058	0.883949	0.999688		12	26	9	16	21	25	14	29	17	12	30	24	8	7	8	11	12	17	10	15	4	11	17	21	9	6	7	25	13	19	10	9	20	7	19	10		27.2056	18.7584	12.4572	15.7468	18.0203	19.144
ACTCAAACTGTGGGGGCACC_ssc-miR-371-5p	-0.394292	9.5825	0.939349	0.332445	0.999688		203	650	548	740	734	1170	782	1739	506	499	785	566	508	1396	296	327	878	524	261	272	490	482	1281	1157	578	212	194	972	1266	1558	1048	997	991	817	392	891		460.228	468.961	758.505	728.29	629.851	895.939
ACTCAAACTGTGGGGGCACCA_hsa-miR-371a-5p	-0.0728329	3.33138	0.0172444	0.895524	0.999688		4	16	9	4	15	16	4	44	4	1	12	15	0	9	3	3	7	8	1	6	5	14	10	13	3	1	0	7	10	6	7	13	23	15	2	9		9.06853	11.5437	12.4572	3.9367	12.8716	12.2522
ACTCAAACTGTGGGGGCACCC_hsa-miR-371a-5p	0.0358414	3.6396	0.00302843	0.956114	0.999688		3	11	3	19	13	18	16	28	7	1	5	9	4	17	2	7	12	5	3	2	5	2	16	19	7	1	1	25	19	23	14	7	15	24	2	15		6.8014	7.93626	4.1524	18.6993	11.1554	13.7837
ACTCAAACTGTGGGGGCACCT_hsa-miR-371a-5p	-0.105905	5.68322	0.0545997	0.815244	0.999688		12	50	49	44	51	121	39	132	35	20	41	40	23	94	24	13	52	22	22	23	29	33	70	64	30	7	14	52	73	115	79	57	93	67	21	56		27.2056	36.0739	67.8226	43.3037	43.7635	92.657
ACTCAAACTGTGGGGGCACCTC_hsa-miR-371a-5p	-0.063526	4.61588	0.0272475	0.86889	0.999688		11	18	12	37	21	44	38	52	20	14	43	38	16	34	15	7	17	7	12	10	21	13	26	22	19	6	9	19	11	43	13	39	63	17	13	22		24.9385	12.9866	16.6096	36.4145	18.0203	33.6934
ACTCAAACTGTGGGGGCACCTT_hsa-miR-371a-5p	0.0358659	7.33431	0.0215884	0.883187	0.999688		105	231	137	136	213	290	151	232	174	93	265	415	70	168	206	159	97	128	89	142	104	121	153	183	103	79	68	108	93	173	120	217	267	93	121	111		238.049	166.662	189.626	133.848	182.777	222.07
ACTCAAACTGTGGGGGCACCTTA_hsa-miR-371a-5p	0.452506	4.13389	1.11869	0.2902	0.999688		19	34	24	8	18	28	10	26	11	6	14	72	7	9	19	19	8	16	7	22	6	9	11	22	4	4	16	9	7	21	13	23	33	8	8	10		43.0755	24.5303	33.2192	7.8734	15.4459	21.4413
ACTCAAACTGTGGGGGCACCTTC_hsa-miR-371a-5p	0.248956	6.27748	0.488047	0.4848	0.999688		97	131	79	58	119	115	56	84	59	69	109	224	21	70	134	70	42	93	65	81	40	75	42	57	56	54	60	56	36	59	33	149	113	23	65	32		219.912	94.5137	109.347	57.0822	102.115	88.0624
ACTCAAACTGTGGGGGCACG_ssc-miR-371-5p	-0.374055	6.46838	0.438151	0.508016	0.999688		19	141	83	58	88	156	72	143	322	33	64	57	31	722	26	22	479	56	26	26	266	87	111	94	83	15	17	94	112	122	95	94	98	70	41	129		43.0755	101.728	114.883	57.0822	75.5135	119.459
ACTCAAACTGTGGGGGCACGT_hsa-miR-371a-5p	-0.332281	5.33689	0.303039	0.581984	0.999688		11	42	22	13	46	103	40	138	26	9	34	28	30	54	4	13	42	11	3	26	20	29	110	57	13	2	10	32	59	90	56	45	99	68	18	60		24.9385	30.3021	30.4509	12.7943	39.473	78.8733
ACTCAAACTGTGGGGGCACGTT_hsa-miR-371a-5p	-0.2658	3.94357	0.41184	0.521037	0.999688		7	8	8	5	19	30	17	28	15	9	31	35	7	15	15	15	9	8	3	10	7	9	17	20	11	2	8	10	17	16	18	14	28	8	7	3		15.8699	5.77183	11.0731	4.92088	16.3041	22.9728
ACTCAAACTGTGGGGGCACGTTC_hsa-miR-371a-5p	0.112906	4.2393	0.0960452	0.756628	0.999688		17	24	9	21	23	30	19	25	18	13	20	49	4	20	21	15	10	17	13	18	10	15	8	18	7	5	9	19	10	10	12	36	38	4	16	6		38.5412	17.3155	12.4572	20.6677	19.7365	22.9728
ACTCAAACTGTGGGGGCACT_ssc-miR-371-5p	-0.131527	11.771	0.210941	0.646031	0.999688		1279	4937	3865	2100	5731	4909	2680	6400	2065	2666	4052	4743	1591	5465	2261	2065	2679	3350	1441	2161	1690	3523	4427	4926	3129	1298	1171	3106	4906	6333	3490	4850	4072	2970	2433	3322		2899.66	3561.94	5349.68	2066.77	4917.82	3759.12
ACTCAAACTGTGGGGGCACTA_ssc-miR-371-5p	-0.240827	8.70567	0.259331	0.61058	0.999688		144	578	325	439	269	824	426	1280	321	149	315	580	210	781	138	111	446	227	165	102	289	266	590	730	246	64	72	581	655	733	470	402	1100	578	116	449		326.467	417.015	449.843	432.053	230.831	630.986
ACTCAAACTGTGGGGGCACTAA_hsa-miR-371a-5p	0.499982	6.20609	1.3583	0.243832	0.999688		86	221	126	38	116	58	30	143	62	38	91	210	18	119	29	21	27	81	59	55	28	87	35	80	63	13	20	46	71	95	40	78	87	51	44	53		194.973	159.447	174.401	37.3987	99.5405	44.4141
ACTCAAACTGTGGGGGCACTAAA_hsa-miR-371a-5p	0.383873	5.59225	0.720704	0.395913	0.999688		55	115	58	15	74	47	36	92	28	46	40	105	13	84	26	19	28	59	45	33	9	58	21	51	50	15	18	17	62	62	37	60	50	43	27	22		124.692	82.97	80.2798	14.7626	63.5	35.9907
ACTCAAACTGTGGGGGCACTAAAA_hsa-miR-371a-5p	-0.180152	3.77906	0.127277	0.721272	0.999688		14	31	18	2	14	4	9	23	5	10	11	32	3	14	4	4	5	19	14	18	6	17	5	12	9	7	3	10	11	15	10	6	14	8	9	6		31.7399	22.3658	24.9144	1.96835	12.0135	3.06304
ACTCAAACTGTGGGGGCACTAAC_hsa-miR-371a-5p	-0.0669723	3.80711	0.0159462	0.899512	0.999688		9	14	11	8	11	5	15	26	9	13	6	10	6	15	7	7	7	24	19	3	5	7	7	15	6	7	5	19	22	19	15	17	10	13	10	8		20.4042	10.1007	15.2255	7.8734	9.43919	3.8288
ACTCAAACTGTGGGGGCACTAAG_hsa-miR-371a-5p	-0.116342	5.05922	0.0587187	0.808533	0.999688		28	51	40	19	49	18	20	53	27	27	32	47	7	59	13	13	18	39	54	16	23	35	21	37	19	12	11	43	45	33	29	64	14	8	31	18		63.4797	36.7954	55.3653	18.6993	42.0473	13.7837
ACTCAAACTGTGGGGGCACTAAT_hsa-miR-371a-5p	-0.491601	3.9652	0.929649	0.334954	0.999688		6	15	17	14	22	13	10	34	12	8	8	14	8	27	2	5	8	11	20	5	7	30	15	15	5	8	6	12	27	19	13	11	20	16	7	5		13.6028	10.8222	23.5303	13.7785	18.8784	9.95488
ACTCAAACTGTGGGGGCACTAC_hsa-miR-371a-5p	-0.106854	5.10647	0.0706827	0.790345	0.999688		19	36	27	27	40	40	29	52	20	37	26	30	19	73	23	14	27	40	39	13	12	30	30	35	42	16	8	41	34	52	45	38	27	19	42	23		43.0755	25.9732	37.3716	26.5727	34.3243	30.6304
ACTCAAACTGTGGGGGCACTAG_hsa-miR-371a-5p	-0.533616	5.38981	1.58349	0.208259	0.999688		21	68	60	17	53	34	17	63	17	29	45	42	17	90	21	22	25	56	52	19	30	54	43	54	34	28	6	38	38	41	42	47	30	17	47	36		47.6098	49.0605	83.048	16.731	45.4797	26.0358
ACTCAAACTGTGGGGGCACTAGA_hsa-miR-371a-5p	0.57785	4.28396	1.91093	0.16686	0.999688		18	54	28	10	26	29	12	31	13	8	17	39	2	22	8	6	5	20	11	14	9	27	10	15	17	7	7	7	18	20	17	31	17	20	10	11		40.8084	38.9598	38.7557	9.84175	22.3108	22.207
ACTCAAACTGTGGGGGCACTAT_hsa-miR-371a-5p	-0.340183	5.27609	1.08531	0.297513	0.999688		14	55	29	36	49	58	45	45	27	35	47	37	18	48	21	14	24	28	19	19	19	43	49	64	30	9	10	32	36	55	38	44	57	30	26	48		31.7399	39.6813	40.1399	35.4303	42.0473	44.4141
ACTCAAACTGTGGGGGCACTC_ssc-miR-371-5p	-0.554471	11.4724	1.55627	0.212212	0.999688		786	2317	1580	3307	1830	4520	3386	7402	2270	1261	2523	2124	1571	5070	1029	963	3715	1582	1399	834	2222	1273	4319	4579	1785	523	531	4554	4556	5567	3826	4026	5061	3153	1145	3281		1781.97	1671.67	2186.93	3254.67	1570.34	3461.24
ACTCAAACTGTGGGGGCACTCC_hsa-miR-371a-5p	-0.710468	4.55943	2.06778	0.150441	0.999688		7	12	10	28	15	64	36	65	17	7	26	18	15	41	7	10	22	7	12	17	19	7	45	38	12	4	11	29	28	27	21	23	53	12	11	19		15.8699	8.65774	13.8413	27.5569	12.8716	49.0086
ACTCAAACTGTGGGGGCACTCT_hsa-miR-371a-5p	-0.097691	6.75576	0.0892022	0.765194	0.999688		43	121	77	110	95	299	141	198	142	45	152	203	62	141	79	87	66	66	44	67	77	61	137	111	59	44	42	93	103	174	122	130	172	83	70	92		97.4867	87.2989	106.578	108.259	81.5203	228.962
ACTCAAACTGTGGGGGCACTCTC_hsa-miR-371a-5p	0.0420017	5.43346	0.0144996	0.904155	0.999688		39	57	40	29	57	54	49	48	52	32	78	102	11	32	54	63	20	38	30	45	20	40	30	31	35	38	22	42	19	32	23	55	59	8	68	20		88.4182	41.1243	55.3653	28.5411	48.9122	41.351
ACTCAAACTGTGGGGGCACTG_ssc-miR-371-5p	-0.542628	7.67187	1.0318	0.309736	0.999688		52	344	153	131	155	281	148	412	626	91	152	184	90	1766	69	50	1131	119	89	79	738	134	223	285	204	43	46	214	215	315	229	194	302	207	83	293		117.891	248.189	211.772	128.927	133.007	215.179
ACTCAAACTGTGGGGGCACTGC_hsa-miR-371a-5p	-0.0949026	3.82401	0.0224159	0.880986	0.999688		2	10	6	11	16	42	16	41	22	6	21	5	14	19	5	3	7	7	1	4	8	6	29	17	5	2	2	10	18	24	13	5	39	16	4	11		4.53426	7.21479	8.3048	10.8259	13.7297	32.1619
ACTCAAACTGTGGGGGCACTGT_hsa-miR-371a-5p	-0.116846	6.85859	0.0716305	0.788977	0.999688		57	120	92	89	163	400	113	298	128	37	180	182	62	158	44	67	59	57	19	112	86	87	249	163	49	24	38	75	105	200	124	121	388	107	38	87		129.227	86.5774	127.34	87.5916	139.872	306.304
ACTCAAACTGTGGGGGCACTT_ssc-miR-371-5p	-0.166031	13.8639	0.411386	0.521267	0.999688		7682	22031	15458	10250	21153	19810	11998	28107	9813	10902	16654	24714	5131	20686	11055	9368	11913	13948	9349	9451	7691	15160	15738	19922	12285	5275	4994	15090	18227	22620	13021	23589	20668	12120	9211	11997		17416.1	15894.9	21395.9	10087.8	18151.6	15169.7
ACTCAAACTGTGGGGGCACTTA_ssc-miR-371-5p	0.233111	10.8453	0.528925	0.467059	0.999688		971	4925	2214	1181	2757	2685	1368	4160	1321	969	1904	4961	663	2927	1051	933	1343	1649	829	1178	830	1972	1759	2348	1223	390	544	1593	2072	2875	1492	2571	2881	1736	942	1478		2201.39	3553.28	3064.47	1162.31	2365.8	2056.07
ACTCAAACTGTGGGGGCACTTAA_ssc-miR-371-5p	0.362455	8.76595	0.785273	0.375533	0.999688		361	1260	750	180	607	442	194	921	262	285	459	1284	106	650	258	179	232	403	331	334	142	547	253	468	347	87	147	346	592	706	283	593	409	388	210	235		818.435	909.063	1038.1	177.152	520.872	338.466
ACTCAAACTGTGGGGGCACTTAAA_ssc-miR-371-5p	0.538569	7.9623	1.63745	0.200676	0.999688		209	746	394	132	326	177	143	509	166	260	242	619	45	355	169	146	138	255	274	172	87	253	133	162	264	66	111	239	335	387	141	357	180	213	148	125		473.831	538.223	545.349	129.911	279.743	135.54
ACTCAAACTGTGGGGGCACTTAAAA_ssc-miR-371-5p	-0.191145	5.0849	0.157165	0.691781	0.999688		33	55	46	13	33	12	10	62	18	40	25	86	11	45	21	17	18	44	43	27	13	34	30	30	46	11	14	23	44	41	22	57	19	22	22	12		74.8154	39.6813	63.6701	12.7943	28.3176	9.18912
ACTCAAACTGTGGGGGCACTTAAAG_ssc-miR-371-5p	0.0387486	4.06929	0.00635295	0.936472	0.999688		12	21	29	9	19	12	13	22	12	27	16	16	1	35	11	5	9	10	24	8	9	14	13	11	26	16	4	17	21	21	11	18	2	8	12	14		27.2056	15.1511	40.1399	8.85758	16.3041	9.18912
ACTCAAACTGTGGGGGCACTTAAAT_ssc-miR-371-5p	-0.355998	3.83162	0.482057	0.487492	0.999688		6	20	12	4	19	11	5	24	7	19	13	15	2	17	4	4	8	11	8	8	7	15	14	14	15	3	8	12	30	31	16	8	20	13	1	3		13.6028	14.4296	16.6096	3.9367	16.3041	8.42336
ACTCAAACTGTGGGGGCACTTAAC_ssc-miR-371-5p	-0.0980437	6.55436	0.0471007	0.828187	0.999688		57	122	103	73	104	61	59	170	53	109	77	87	38	201	27	39	77	130	158	31	54	79	66	98	101	30	42	133	153	131	95	113	61	71	91	56		129.227	88.0204	142.566	71.8448	89.2432	46.7114
ACTCAAACTGTGGGGGCACTTAAG_ssc-miR-371-5p	-0.0169189	7.25342	0.00161548	0.967939	0.999688		150	220	193	88	167	102	68	283	114	163	144	208	42	289	95	88	115	182	185	82	87	154	111	123	167	53	68	196	206	193	132	238	106	103	89	105		340.07	158.725	267.138	86.6074	143.304	78.1075
ACTCAAACTGTGGGGGCACTTAAGA_ssc-miR-371-5p	-0.114505	3.41517	0.0464484	0.829363	0.999688		6	17	18	7	9	6	9	20	9	6	9	32	1	13	2	1	2	9	9	6	2	14	7	9	9	3	3	10	6	13	9	13	13	4	1	6		13.6028	12.2651	24.9144	6.88923	7.72297	4.59456
ACTCAAACTGTGGGGGCACTTAAT_ssc-miR-371-5p	-0.135987	6.77437	0.113374	0.736335	0.999688		68	147	135	74	149	121	54	226	69	68	84	140	50	227	39	31	83	95	87	53	51	119	99	154	99	29	35	116	181	196	137	122	113	115	59	78		154.165	106.057	186.858	72.829	127.858	92.657
ACTCAAACTGTGGGGGCACTTAC_ssc-miR-371-5p	-0.129761	7.75402	0.108204	0.742198	0.999688		144	234	188	167	261	160	153	327	142	251	172	165	101	416	111	111	220	293	388	85	117	163	169	237	266	121	58	282	275	307	229	314	151	151	199	172		326.467	168.826	260.217	164.357	223.966	122.522
ACTCAAACTGTGGGGGCACTTACA_ssc-miR-371-5p	0.107016	4.06275	0.0574843	0.810517	0.999688		9	31	28	7	24	9	9	32	8	14	22	37	6	24	8	10	11	19	13	11	9	13	8	14	13	4	2	19	22	13	12	16	10	10	12	12		20.4042	22.3658	38.7557	6.88923	20.5946	6.89184
ACTCAAACTGTGGGGGCACTTAG_ssc-miR-371-5p	-0.0639597	8.13409	0.0262349	0.871328	0.999688		174	412	388	138	464	282	110	508	198	220	281	413	93	627	188	198	205	369	319	153	146	328	219	303	209	73	98	288	302	322	270	467	191	151	231	210		394.481	297.249	537.044	135.816	398.162	215.944
ACTCAAACTGTGGGGGCACTTAGA_ssc-miR-371-5p	0.442934	6.05265	0.884597	0.346946	0.999688		57	130	183	23	129	81	22	140	24	43	82	184	13	79	38	21	27	80	38	64	18	119	42	69	41	17	32	36	95	105	51	103	90	56	38	32		129.227	93.7922	253.296	22.636	110.696	62.0266
ACTCAAACTGTGGGGGCACTTAGT_ssc-miR-371-5p	-0.195171	4.89012	0.173157	0.677321	0.999688		11	47	28	19	54	38	7	45	10	22	25	15	12	57	15	7	18	23	28	12	8	35	35	33	17	7	11	43	42	36	37	34	20	34	21	19		24.9385	33.9095	38.7557	18.6993	46.3378	29.0989
ACTCAAACTGTGGGGGCACTTAT_ssc-miR-371-5p	-0.463536	6.78065	1.27621	0.258604	0.999688		52	137	109	74	122	121	80	228	79	74	83	121	53	215	49	33	77	99	97	41	36	135	120	175	92	22	30	120	151	168	169	150	109	96	75	103		117.891	98.8426	150.871	72.829	104.689	92.657
ACTCAAACTGTGGGGGCACTTC_ssc-miR-371-5p	-0.286168	13.2268	0.400109	0.527033	0.999688		3515	7152	4381	17162	4566	22446	17694	22954	12508	3111	11626	8981	7307	15293	4515	4243	10783	4048	3758	3467	10734	3151	13054	13142	5067	2154	2431	13160	9386	16174	10757	10575	23784	6343	4615	9413		7968.97	5160.01	6063.89	16890.4	3918.12	17188.3
ACTCAAACTGTGGGGGCACTTCA_ssc-miR-371-5p	-0.0808835	3.95092	0.0469534	0.828452	0.999688		8	18	15	8	19	32	10	24	12	6	23	29	4	26	5	3	9	7	6	9	14	11	18	18	11	4	3	11	12	24	12	16	28	9	8	15		18.1371	12.9866	20.762	7.8734	16.3041	24.5043
ACTCAAACTGTGGGGGCACTTCC_ssc-miR-371-5p	0.191192	5.8329	0.396362	0.528974	0.999688		46	78	49	66	54	100	60	104	52	37	88	92	17	74	50	36	30	47	22	34	46	39	67	47	34	29	31	57	44	76	49	80	96	22	46	25		104.288	56.2753	67.8226	64.9556	46.3378	76.576
ACTCAAACTGTGGGGGCACTTCG_ssc-miR-371-5p	-0.613493	4.1081	1.15235	0.283058	0.999688		5	19	10	12	12	14	17	18	101	6	16	16	16	86	8	7	59	5	13	4	50	6	16	14	14	5	8	19	8	18	9	17	14	3	20	18		11.3357	13.7081	13.8413	11.8101	10.2973	10.7206
ACTCAAACTGTGGGGGCACTTCT_ssc-miR-371-5p	-0.132593	3.65355	0.0400259	0.84143	0.999688		3	11	5	23	7	32	14	30	13	2	9	11	11	14	1	3	11	7	4	4	19	4	14	17	1	0	2	9	7	13	21	16	28	6	0	10		6.8014	7.93626	6.92067	22.636	6.00676	24.5043
ACTCAAACTGTGGGGGCACTTG_ssc-miR-371-5p	-0.486744	10.2073	1.51208	0.218822	0.999688		493	2118	997	847	1388	1345	779	1751	2530	809	1016	1254	455	4822	705	591	2538	1185	1156	446	2402	856	1132	1171	1013	383	340	1117	1082	1371	1103	1540	1151	667	891	986		1117.7	1528.09	1379.98	833.597	1191.05	1029.95
ACTCAAACTGTGGGGGCACTTGA_ssc-miR-371-5p	0.153003	6.99565	0.116001	0.733413	0.999688		121	278	239	51	213	129	37	259	55	89	102	243	29	194	77	51	69	130	131	90	52	197	104	114	63	24	37	118	140	116	140	183	112	96	65	76		274.323	200.571	330.808	50.1929	182.777	98.7831
ACTCAAACTGTGGGGGCACTTGAA_ssc-miR-371-5p	-0.163218	3.47088	0.114746	0.734804	0.999688		6	23	17	4	9	5	6	12	6	4	8	26	1	14	10	7	8	10	5	7	4	16	7	14	5	5	2	6	14	14	5	14	11	6	6	9		13.6028	16.594	23.5303	3.9367	7.72297	3.8288
ACTCAAACTGTGGGGGCACTTGC_ssc-miR-371-5p	0.159008	3.88485	0.113816	0.735841	0.999688		4	12	16	15	17	26	20	39	11	7	13	12	10	20	4	7	9	10	16	6	7	10	14	7	7	4	5	8	18	27	13	12	36	7	4	12		9.06853	8.65774	22.1461	14.7626	14.5878	19.9098
ACTCAAACTGTGGGGGCACTTGT_ssc-miR-371-5p	-0.139774	3.98375	0.0885731	0.765999	0.999688		15	11	7	9	18	25	12	36	5	7	15	14	11	31	6	13	12	8	21	4	3	9	19	18	17	6	6	11	13	14	20	18	20	16	10	12		34.007	7.93626	9.68894	8.85758	15.4459	19.144
ACTCAAACTGTGGGGGCACTTT_ssc-miR-371-5p	0.0490225	15.8916	0.0572627	0.810876	0.999688		42425	85710	50333	58475	70466	110405	67809	100049	60896	35967	94043	137074	27575	71808	64953	55729	40334	49111	32111	53219	43832	47587	53983	64775	41681	29427	29239	51053	41865	75602	41485	77953	112563	27155	51462	39632		96183.1	61837.9	69667.6	57549.7	60467.4	84543.7
ACTCAAACTGTGGGGGCACTTTA_ssc-miR-371-5p	0.374462	12.3329	1.61368	0.203975	0.999688		5918	10953	6734	3543	6449	9502	3962	9512	5023	2433	9211	19966	1877	5463	4490	4138	2439	3580	2248	6346	3028	5234	3739	4896	2655	1517	2747	3553	3561	6202	3295	5933	11791	2603	3260	2510		13416.9	7902.35	9320.76	3486.93	5533.94	7276.25
ACTCAAACTGTGGGGGCACTTTAA_ssc-miR-371-5p	0.543045	10.3728	3.1275	0.0769819	0.999688		1638	3953	1804	1105	1498	1823	1253	2241	1402	797	2361	7713	412	1486	1391	1120	604	965	748	1643	772	1183	637	919	873	538	842	946	884	1620	658	1389	2216	578	883	521		3713.56	2852	2496.98	1087.51	1285.45	1395.98
ACTCAAACTGTGGGGGCACTTTAAA_ssc-miR-371-5p	0.420438	8.37635	1.70509	0.191623	0.999688		481	800	504	272	370	446	281	492	313	244	626	1644	94	336	329	244	141	256	227	441	183	313	156	220	226	175	211	233	241	378	153	411	531	133	261	142		1090.49	577.183	697.603	267.696	317.5	341.529
ACTCAAACTGTGGGGGCACTTTAAAA_ssc-miR-371-5p	0.300825	5.4716	0.563547	0.452835	0.999688		82	122	33	39	36	56	28	71	42	41	63	212	21	33	44	31	23	41	25	57	34	39	17	17	42	25	27	31	35	46	17	50	49	18	45	5		185.905	88.0204	45.6764	38.3828	30.8919	42.8826
ACTCAAACTGTGGGGGCACTTTAAAAA_ssc-miR-371-5p	0.0216454	4.08719	0.00201152	0.964227	0.999688		41	25	16	18	8	15	15	31	13	14	27	72	2	15	30	14	8	22	17	15	10	16	1	12	15	6	5	10	15	13	10	11	11	2	12	5		92.9524	18.037	22.1461	17.7152	6.86486	11.4864
ACTCAAACTGTGGGGGCACTTTAAAC_ssc-miR-371-5p	0.251158	4.18194	0.414892	0.519497	0.999688		22	8	20	23	15	23	20	26	8	17	24	34	8	21	10	9	22	13	19	14	9	10	13	11	16	12	7	22	19	30	14	11	23	4	8	6		49.8769	5.77183	27.6827	22.636	12.8716	17.6125
ACTCAAACTGTGGGGGCACTTTAAAG_ssc-miR-371-5p	0.110742	4.7178	0.0631395	0.801601	0.999688		26	29	29	34	24	13	10	28	24	25	44	74	7	31	25	28	11	24	32	18	18	19	14	17	14	20	17	28	19	20	18	25	23	7	41	10		58.9454	20.9229	40.1399	33.462	20.5946	9.95488
ACTCAAACTGTGGGGGCACTTTAAAT_ssc-miR-371-5p	0.0867807	4.40275	0.0506897	0.821868	0.999688		18	20	15	26	22	35	8	27	13	9	39	43	17	23	7	12	13	23	13	23	19	17	11	10	17	10	15	11	13	34	22	16	34	8	8	10		40.8084	14.4296	20.762	25.5886	18.8784	26.8016
ACTCAAACTGTGGGGGCACTTTAAC_ssc-miR-371-5p	-0.0813724	6.87628	0.0590311	0.808034	0.999688		126	97	97	143	109	146	108	150	122	114	201	210	55	198	68	53	111	104	121	76	86	105	77	90	117	74	75	110	121	163	105	90	176	51	117	47		285.659	69.9834	134.261	140.737	93.5338	111.801
ACTCAAACTGTGGGGGCACTTTAAG_ssc-miR-371-5p	0.0136225	7.70063	0.001503	0.969075	0.999688		274	241	239	226	198	218	148	249	256	210	406	558	97	284	212	195	112	182	200	183	207	133	137	131	132	130	165	194	103	196	133	241	222	67	207	111		621.194	173.876	330.808	222.424	169.905	166.936
ACTCAAACTGTGGGGGCACTTTAAGA_ssc-miR-371-5p	0.480921	3.77581	0.892381	0.344833	0.999688		11	28	24	10	9	16	8	29	8	4	33	61	1	17	7	7	0	10	3	21	7	9	4	13	10	7	6	5	6	25	9	12	11	2	4	8		24.9385	20.2014	33.2192	9.84175	7.72297	12.2522
ACTCAAACTGTGGGGGCACTTTAAT_ssc-miR-371-5p	0.0768279	7.87699	0.0779979	0.780029	0.999688		174	324	223	244	280	381	217	361	215	168	343	588	133	302	161	132	173	130	157	170	187	205	201	177	159	101	131	221	221	375	183	202	357	132	159	120		394.481	233.759	308.662	240.139	240.27	291.755
ACTCAAACTGTGGGGGCACTTTAC_ssc-miR-371-5p	-0.176691	7.46057	0.261756	0.608916	0.999688		162	128	141	228	145	268	178	285	173	127	250	304	112	284	112	102	85	140	200	107	168	134	125	170	129	119	103	161	134	212	169	140	257	70	199	105		367.275	92.3493	195.163	224.392	124.426	205.224
ACTCAAACTGTGGGGGCACTTTAG_ssc-miR-371-5p	-0.0486187	9.57935	0.0238956	0.877151	0.999688		905	991	884	702	920	986	532	1062	859	509	1401	1965	341	1146	695	621	366	657	641	702	738	694	474	598	460	399	507	619	437	710	556	833	913	246	817	404		2051.75	714.985	1223.57	690.891	789.459	755.04
ACTCAAACTGTGGGGGCACTTTAGA_ssc-miR-371-5p	0.394691	6.10159	1.05626	0.304071	0.999688		86	127	116	42	72	108	36	102	54	49	157	315	33	54	38	48	20	68	35	79	57	69	30	43	42	29	53	25	62	51	40	73	125	31	55	32		194.973	91.6278	160.56	41.3354	61.7838	82.7021
ACTCAAACTGTGGGGGCACTTTAGC_ssc-miR-371-5p	0.308376	3.56662	0.434221	0.509925	0.999688		7	12	8	20	10	25	8	19	12	4	16	19	5	13	4	2	5	11	6	5	9	4	12	11	3	1	2	11	5	10	19	17	21	3	5	10		15.8699	8.65774	11.0731	19.6835	8.58108	19.144
ACTCAAACTGTGGGGGCACTTTAGT_ssc-miR-371-5p	-0.158156	5.66783	0.267706	0.604875	0.999688		34	59	43	64	54	80	40	60	46	32	85	129	28	68	21	34	12	34	29	57	49	46	42	51	35	21	20	41	35	60	50	52	62	25	38	40		77.0825	42.5672	59.5177	62.9872	46.3378	61.2608
ACTCAAACTGTGGGGGCACTTTAT_ssc-miR-371-5p	0.233798	8.06209	0.663907	0.415184	0.999688		183	382	306	204	349	582	258	454	248	119	385	661	149	335	186	161	157	165	102	266	154	281	208	269	168	92	144	177	235	378	259	258	582	137	208	179		414.885	275.605	423.545	200.772	299.48	445.672
ACTCAAACTGTGGGGGCACTTTATT_ssc-miR-371-5p	-0.0735591	4.50034	0.0445149	0.832899	0.999688		12	23	22	22	19	28	18	39	17	14	25	43	17	26	14	24	14	23	11	11	11	21	16	29	20	4	16	10	22	25	21	17	30	11	16	15		27.2056	16.594	30.4509	21.6519	16.3041	21.4413
ACTCAAACTGTGGGGGCACTTTC_ssc-miR-371-5p	-0.0115681	14.3488	0.00198358	0.964476	0.999688		21395	27797	18036	20898	25389	32772	18750	29627	18853	15282	35225	48983	7851	18732	29467	21758	11445	20249	15699	20168	15470	18275	13839	19185	15940	12894	12572	18172	11637	20204	11161	33160	35969	6864	21152	10811		48505.3	20054.9	24964.2	20567.3	21786.5	25095.5
ACTCAAACTGTGGGGGCACTTTCA_ssc-miR-371-5p	0.548479	10.1833	2.75398	0.0970125	0.999688		1544	4352	1403	854	1356	1897	865	1927	1157	665	2135	7476	373	1019	1304	1007	484	882	622	1414	676	1119	540	1057	725	458	721	832	639	1306	549	1296	2287	489	800	509		3500.45	3139.87	1941.94	840.486	1163.59	1452.65
ACTCAAACTGTGGGGGCACTTTCAA_ssc-miR-371-5p	0.69384	6.43867	3.9979	0.0455571	0.999688		100	313	124	65	96	112	55	139	88	75	156	468	22	90	104	54	48	61	42	115	35	69	46	71	66	42	62	38	47	93	35	71	153	37	58	26		226.713	225.823	171.633	63.9714	82.3784	85.7651
ACTCAAACTGTGGGGGCACTTTCAAA_ssc-miR-371-5p	0.630384	5.581	2.13913	0.143583	0.999688		58	164	54	43	36	59	30	87	40	37	82	307	11	52	69	36	13	32	38	48	33	25	14	36	34	37	35	28	32	34	17	40	80	16	31	7		131.494	118.322	74.7432	42.3195	30.8919	45.1798
ACTCAAACTGTGGGGGCACTTTCAAAA_ssc-miR-371-5p	0.0205265	3.94554	0.00209782	0.963468	0.999688		24	20	9	13	8	18	19	22	10	15	22	71	0	16	13	13	7	16	16	13	12	6	8	6	15	7	16	8	6	13	10	18	23	8	18	4		54.4112	14.4296	12.4572	12.7943	6.86486	13.7837
ACTCAAACTGTGGGGGCACTTTCAAC_ssc-miR-371-5p	-0.167627	4.36308	0.174892	0.6758	0.999688		18	21	19	17	17	21	14	27	16	12	29	42	12	32	8	12	9	18	20	13	19	8	13	22	13	11	20	23	15	20	17	13	28	7	24	11		40.8084	15.1511	26.2985	16.731	14.5878	16.081
ACTCAAACTGTGGGGGCACTTTCAAG_ssc-miR-371-5p	-0.407893	4.40667	0.721094	0.395785	0.999688		30	34	19	15	12	15	17	41	22	14	44	50	3	32	19	10	9	20	24	21	26	12	11	16	9	23	12	14	12	11	15	25	18	3	20	2		68.014	24.5303	26.2985	14.7626	10.2973	11.4864
ACTCAAACTGTGGGGGCACTTTCAAT_ssc-miR-371-5p	0.194425	5.08945	0.259567	0.610418	0.999688		36	60	17	31	24	53	30	50	56	39	48	108	17	61	20	17	21	8	23	17	21	18	23	27	24	25	20	41	16	38	21	34	47	14	30	16		81.6168	43.2887	23.5303	30.5094	20.5946	40.5853
ACTCAAACTGTGGGGGCACTTTCAC_ssc-miR-371-5p	0.010834	5.92675	0.000942227	0.975512	0.999688		48	62	43	77	52	56	67	72	73	62	102	119	46	70	38	45	49	53	70	31	48	36	41	40	54	47	57	69	41	64	45	51	59	25	80	31		108.822	44.7317	59.5177	75.7815	44.6216	42.8826
ACTCAAACTGTGGGGGCACTTTCAG_ssc-miR-371-5p	0.40433	5.49345	1.22116	0.269134	0.999688		55	66	64	53	50	62	29	47	65	36	69	128	15	56	36	29	27	40	32	36	41	25	31	24	36	22	38	36	16	44	24	47	68	8	44	18		124.692	47.6176	88.5846	52.1613	42.9054	47.4771
ACTCAAACTGTGGGGGCACTTTCAGA_ssc-miR-371-5p	-0.301065	3.56744	0.371388	0.542249	0.999688		3	17	17	8	13	8	3	20	7	3	26	64	3	11	8	5	3	8	10	19	8	8	7	3	10	4	7	9	8	10	4	12	24	4	9	4		6.8014	12.2651	23.5303	7.8734	11.1554	6.12608
ACTCAAACTGTGGGGGCACTTTCAT_ssc-miR-371-5p	-0.0427263	5.64692	0.0150814	0.902261	0.999688		40	86	24	60	42	50	50	78	57	37	66	123	31	87	44	44	31	25	34	28	38	43	36	33	25	17	29	54	28	55	39	46	85	23	48	32		90.6853	62.0472	33.2192	59.0505	36.0405	38.288
ACTCAAACTGTGGGGGCACTTTCC_ssc-miR-371-5p	-0.194983	6.79052	0.425912	0.514002	0.999688		65	118	85	104	94	241	120	187	117	55	149	181	70	131	69	69	70	76	56	73	94	76	124	154	77	37	51	90	67	136	105	139	235	54	94	113		147.364	85.1345	117.651	102.354	80.6622	184.548
ACTCAAACTGTGGGGGCACTTTCG_ssc-miR-371-5p	0.0140366	9.56714	0.00154984	0.968597	0.999688		1002	902	731	910	862	846	624	854	896	600	1315	1616	336	1064	903	733	511	784	1028	609	864	584	399	552	582	514	524	671	377	628	465	1132	806	198	1182	355		2271.67	650.774	1011.8	895.6	739.689	647.833
ACTCAAACTGTGGGGGCACTTTCGA_ssc-miR-371-5p	0.00638622	5.94725	0.00029089	0.986392	0.999688		83	99	61	69	56	63	53	75	62	66	118	164	22	58	73	45	17	55	93	55	51	63	29	38	45	42	48	53	34	68	28	72	68	18	66	33		188.172	71.4264	84.4322	67.9081	48.0541	48.2429
ACTCAAACTGTGGGGGCACTTTCGT_ssc-miR-371-5p	-0.468	3.9338	1.54086	0.21449	0.999688		10	12	5	18	16	20	14	19	17	11	21	22	6	23	11	9	4	14	22	14	13	12	15	12	8	10	5	9	9	16	16	8	17	5	9	11		22.6713	8.65774	6.92067	17.7152	13.7297	15.3152
ACTCAAACTGTGGGGGCACTTTCT_ssc-miR-371-5p	0.0140799	8.79854	0.00304413	0.956	0.999688		279	793	345	351	579	973	442	646	411	213	684	1098	210	558	449	393	238	325	219	376	341	436	383	567	251	156	199	307	307	505	329	598	871	205	383	309		632.53	572.133	477.526	345.446	496.845	745.085
ACTCAAACTGTGGGGGCACTTTG_ssc-miR-371-5p	-0.0132126	12.075	0.00156459	0.968448	0.999688		2766	5526	2669	5443	4585	4073	4771	4243	3807	3651	6050	8556	2711	6840	5594	5584	3374	4625	5285	2172	4477	2167	3640	2998	3422	3857	2666	4050	2155	3854	3402	5619	2892	1000	8885	2613		6270.89	3986.89	3694.25	5356.87	3934.43	3118.94
ACTCAAACTGTGGGGGCACTTTGA_ssc-miR-371-5p	0.230157	9.57587	0.683394	0.40842	0.999688		736	1040	862	724	1095	1088	584	1065	674	586	1403	1996	375	802	669	642	278	853	452	778	474	630	562	599	518	426	572	660	536	843	579	999	880	271	789	385		1668.61	750.338	1193.12	712.543	939.628	833.147
ACTCAAACTGTGGGGGCACTTTGAA_ssc-miR-371-5p	0.571686	4.07644	1.86906	0.171583	0.999688		13	23	35	13	31	36	7	22	11	6	32	64	7	15	11	5	3	11	5	30	10	15	9	9	5	8	12	9	11	19	11	17	21	7	8	4		29.4727	16.594	48.4447	12.7943	26.6014	27.5674
ACTCAAACTGTGGGGGCACTTTGAAT_ssc-miR-371-5p	0.326944	4.08893	0.841619	0.358934	0.999688		11	17	10	18	28	23	11	16	13	9	20	26	10	30	8	7	14	19	7	12	9	4	18	13	8	9	8	10	14	22	21	22	21	9	18	9		24.9385	12.2651	13.8413	17.7152	24.027	17.6125
ACTCAAACTGTGGGGGCACTTTGAT_ssc-miR-371-5p	0.595064	3.58464	1.59847	0.206121	0.999688		8	12	10	15	12	22	5	23	2	7	21	25	4	20	6	4	3	7	4	8	5	6	7	9	3	3	9	10	7	13	14	6	25	7	8	14		18.1371	8.65774	13.8413	14.7626	10.2973	16.8467
ACTCAAACTGTGGGGGCACTTTGC_ssc-miR-371-5p	-0.12263	4.22766	0.087602	0.767248	0.999688		10	16	14	20	15	57	12	35	16	6	24	21	8	24	5	7	8	15	6	10	12	16	21	29	15	6	7	19	16	22	35	15	26	7	19	19		22.6713	11.5437	19.3779	19.6835	12.8716	43.6483
ACTCAAACTGTGGGGGCACTTTGG_ssc-miR-371-5p	0.00233959	4.64877	2.94364e-05	0.995671	0.999688		13	39	24	18	16	31	18	31	69	6	25	37	13	104	21	17	45	31	9	16	60	23	17	12	12	12	13	14	27	22	18	29	22	7	22	16		29.4727	28.1377	33.2192	17.7152	13.7297	23.7386
ACTCAAACTGTGGGGGCACTTTGT_ssc-miR-371-5p	0.0150428	6.09747	0.00184511	0.965738	0.999688		58	60	59	62	89	157	57	129	59	22	94	112	35	99	37	40	27	59	24	60	42	81	92	71	33	30	31	56	43	95	92	71	126	22	65	45		131.494	43.2887	81.6639	61.0189	76.3716	120.224
ACTCAAACTGTGGGGGCACTTTT_ssc-miR-371-5p	-0.0679439	10.47	0.0491379	0.82457	0.999688		855	1624	1041	1711	1268	3739	1937	2701	1571	582	1882	2215	910	2010	1012	765	954	771	571	893	1206	1074	1673	1964	777	397	477	1398	1058	1915	1433	1672	3406	992	917	1103		1938.4	1171.68	1440.88	1683.92	1088.08	2863.18
ACTCAAACTGTGGGGGCACTTTTA_ssc-miR-371-5p	0.0728596	5.10331	0.0327162	0.856465	0.999688		35	69	37	17	47	48	23	42	19	9	54	151	7	48	34	31	13	31	22	21	21	46	24	42	12	9	23	31	20	33	14	31	44	18	39	20		79.3496	49.782	51.2129	16.731	40.3311	36.7565
ACTCAAACTGTGGGGGCACTTTTG_ssc-miR-371-5p	-0.210102	6.05256	0.315612	0.574257	0.999688		36	82	52	59	92	53	53	59	69	57	104	118	41	117	71	75	48	73	76	34	86	34	57	57	53	63	35	48	33	55	46	89	43	19	131	31		81.6168	59.1612	71.975	58.0664	78.9459	40.5853
ACTCAAACTGTGGGGGCACTTTTT_ssc-miR-371-5p	0.269138	5.08357	0.687207	0.407116	0.999688		29	53	40	33	46	83	30	60	26	10	37	52	16	50	26	35	13	22	12	32	17	42	34	43	16	9	6	21	25	22	23	33	66	14	25	23		65.7468	38.2384	55.3653	32.4778	39.473	63.5581
ACTCAAACTGTGGGGGCAT_ssc-miR-371-5p	-0.604871	7.58002	0.984631	0.321058	0.999688		34	135	84	267	66	300	320	410	169	64	143	68	129	414	35	31	267	71	58	37	182	61	293	299	127	34	19	349	421	445	275	164	313	189	43	239		77.0825	97.3996	116.267	262.775	56.6351	229.728
ACTCAAACTGTGGGGGCG_ssc-miR-371-5p	-0.436227	4.18842	0.586772	0.44367	0.999688		4	10	11	10	18	29	11	19	89	8	30	6	5	133	8	8	83	11	2	11	99	13	18	15	18	3	8	18	18	30	16	27	21	9	14	20		9.06853	7.21479	15.2255	9.84175	15.4459	22.207
ACTCAAACTGTGGGGGCT_ssc-miR-371-5p	-0.322642	4.01812	0.368905	0.543602	0.999688		5	11	7	15	19	28	20	26	8	5	27	1	10	43	6	12	17	6	3	7	17	7	35	15	9	2	9	19	13	21	16	18	31	11	6	7		11.3357	7.93626	9.68894	14.7626	16.3041	21.4413
ACTCAAACTGTGGGGGT_ssc-miR-371-5p	-0.963073	9.01238	2.54051	0.110959	0.999688		81	110	119	819	253	894	927	914	529	269	503	106	566	936	199	228	673	182	194	114	684	101	1237	521	379	162	162	926	772	947	760	640	620	314	315	593		183.638	79.3626	164.712	806.04	217.101	684.59
ACTCAAACTGTGGGGT_ssc-miR-371-5p	-0.442739	4.04841	0.433303	0.510373	0.999688		3	5	6	21	5	27	16	29	15	15	20	2	11	24	4	2	15	5	2	3	24	4	35	13	16	6	2	32	33	34	23	16	24	9	2	14		6.8014	3.60739	8.3048	20.6677	4.29054	20.6755
ACTCCAGCCTGGGCAACATAGCGAGACCCCGTCTCTT_ssc-miR-1285	0.006423	3.8758	0.000105886	0.99179	0.999688		17	8	15	2	21	21	12	14	18	0	23	8	12	18	9	5	6	20	12	11	22	4	14	0	8	1	9	16	9	18	10	12	26	9	10	9		38.5412	5.77183	20.762	1.96835	18.0203	16.081
ACTCGGCGTGGCGTCGGTCG_ssc-miR-1307	-0.450685	4.28594	1.2331	0.266806	0.999688		7	42	11	4	28	10	17	22	10	22	34	66	4	25	14	9	9	26	9	42	14	10	9	20	16	20	9	12	13	26	15	17	26	9	12	11		15.8699	30.3021	15.2255	3.9367	24.027	7.6576
ACTCGGCGTGGCGTCGGTCGC_ssc-miR-1307	-0.491762	4.76624	1.59798	0.20619	0.999688		13	14	11	33	14	35	42	47	18	20	35	36	25	21	33	14	28	13	16	17	27	10	18	36	25	9	9	44	26	41	30	35	47	8	17	21		29.4727	10.1007	15.2255	32.4778	12.0135	26.8016
ACTCGGCGTGGCGTCGGTCGT_ssc-miR-1307	-0.144047	6.81998	0.354462	0.551598	0.999688		54	131	85	103	91	158	165	159	94	95	188	225	56	80	135	77	56	116	64	100	57	52	96	142	124	78	53	130	103	156	99	135	183	57	111	92		122.425	94.5137	117.651	101.37	78.0878	120.99
ACTCGGCGTGGCGTCGGTCGTA_ssc-miR-1307	0.244117	5.10395	0.491496	0.483261	0.999688		25	41	28	41	25	40	64	55	20	12	51	101	17	32	28	21	39	16	14	21	15	15	27	40	33	9	15	47	34	46	25	27	91	20	15	29		56.6783	29.5806	38.7557	40.3512	21.4527	30.6304
ACTCGGCGTGGCGTCGGTCGTG_ssc-miR-1307	0.0333486	8.84835	0.0155379	0.9008	0.999688		225	997	453	357	494	356	438	384	362	512	825	1351	168	432	613	433	337	484	294	484	287	259	257	399	675	498	244	410	401	531	227	588	639	180	524	221		510.105	719.314	627.013	351.351	423.905	272.611
ACTCGGCGTGGCGTCGGTCGTGA_ssc-miR-1307	-0.0982265	7.92343	0.162526	0.686841	0.999688		99	419	166	277	200	328	319	353	240	160	393	718	112	226	211	202	220	156	150	175	171	140	222	227	240	109	110	307	233	268	184	327	522	146	201	150		224.446	302.3	229.766	272.617	171.622	251.169
ACTCGGCGTGGCGTCGGTCGTGC_ssc-miR-1307	-0.0304838	6.23877	0.00793312	0.929028	0.999688		48	90	39	64	102	47	69	57	53	85	152	159	24	49	127	111	44	96	39	67	41	37	60	54	108	69	62	75	45	62	52	134	73	32	97	45		108.822	64.9331	53.9812	62.9872	87.527	35.9907
ACTCGGCGTGGCGTCGGTCGTGG_ssc-miR-1307	-0.0586054	11.3548	0.0594473	0.807372	0.999688		1397	4228	1858	2065	3222	2537	2682	2805	2536	2378	4860	6273	1081	2620	3924	3117	1866	2822	1869	2314	1768	1523	1819	2229	3270	2060	1833	2521	1972	2485	1478	3928	2941	1062	3352	1524		3167.18	3050.41	2571.72	2032.32	2764.82	1942.73
ACTCGGCGTGGCGTCGGTCGTGGA_ssc-miR-1307	0.158933	6.87425	0.263974	0.607403	0.999688		79	183	86	118	110	93	127	127	97	110	242	375	42	85	169	109	84	130	125	106	68	70	59	65	138	83	87	105	94	133	63	186	159	54	148	57		179.103	132.031	119.035	116.133	94.3919	71.2157
ACTCGGCGTGGCGTCGGTCGTGGAA_ssc-miR-1307	-0.103872	5.07398	0.0815105	0.775261	0.999688		26	64	15	35	16	28	41	43	20	28	54	123	11	35	40	28	25	37	41	32	18	27	12	26	42	17	15	37	22	23	22	38	69	19	36	13		58.9454	46.1746	20.762	34.4461	13.7297	21.4413
ACTCGGCGTGGCGTCGGTCGTGGAAA_ssc-miR-1307	-0.0117851	3.87262	0.000753564	0.9781	0.999688		12	32	9	10	15	15	8	14	7	14	26	66	6	7	22	9	9	8	20	15	6	15	8	11	13	11	6	15	13	7	3	13	10	9	7	3		27.2056	23.0873	12.4572	9.84175	12.8716	11.4864
ACTCGGCGTGGCGTCGGTCGTGGT_ssc-miR-1307	-0.240737	5.2829	0.696145	0.404082	0.999688		18	61	25	21	38	46	42	54	25	17	56	81	26	42	45	27	33	31	30	26	25	22	26	48	25	23	19	32	40	35	35	56	79	25	32	28		40.8084	44.0102	34.6033	20.6677	32.6081	35.225
ACTCGGCGTGGCGTCGGTCGTGT_ssc-miR-1307	-0.217741	6.86792	0.395685	0.529326	0.999688		35	131	55	168	100	163	180	191	114	45	177	165	82	152	90	63	100	63	43	43	98	43	143	141	106	54	43	185	149	159	137	123	239	79	72	113		79.3496	94.5137	76.1274	165.341	85.8108	124.819
ACTCTTTCCCTGTTGCACTAC_hsa-miR-130b-5p	0.15743	6.83152	0.182221	0.669471	0.999688		86	128	95	133	94	70	174	93	92	127	160	154	38	104	225	139	113	124	136	103	78	37	47	74	195	157	50	113	69	122	32	173	148	42	145	60		194.973	92.3493	131.493	130.895	80.6622	53.6032
ACTCTTTCCCTGTTGCACTACA_hsa-miR-130b-5p	-0.598812	3.82253	1.0239	0.311595	0.999688		3	13	6	39	2	17	42	17	7	5	22	9	6	7	8	5	19	6	11	9	12	1	13	16	5	3	3	29	16	23	8	13	49	17	3	10		6.8014	9.37922	8.3048	38.3828	1.71622	13.0179
ACTCTTTCCCTGTTGCACTACC_hsa-miR-130b-5p	-0.397989	6.06393	0.800775	0.370862	0.999688		26	38	39	205	30	59	177	102	68	49	89	32	29	52	90	40	97	61	80	28	63	17	51	52	78	43	28	128	66	74	28	108	127	41	88	34		58.9454	27.4162	53.9812	201.756	25.7432	45.1798
ACTCTTTCCCTGTTGCACTACT_hsa-miR-130b-5p	0.26498	8.24869	0.594642	0.44063	0.999688		206	316	191	555	245	288	547	351	264	269	438	277	125	214	588	319	322	304	408	243	192	89	157	220	409	332	159	367	192	327	109	536	433	169	353	159		467.029	227.987	264.37	546.217	210.236	220.539
ACTCTTTCCCTGTTGCACTAT_hsa-miR-130b-5p	-0.403097	3.93308	0.512166	0.474203	0.999688		6	10	3	24	3	19	47	27	21	12	9	12	16	12	8	4	16	8	16	4	13	1	13	11	13	7	4	15	21	17	8	14	29	10	5	13		13.6028	7.21479	4.1524	23.6202	2.57432	14.5494
ACTGCCCTAAGTGCTCCTTCTG_hsa-miR-18a-3p	0.165311	4.03431	0.147352	0.701079	0.999688		14	16	25	12	26	31	7	32	7	4	20	39	4	15	12	11	10	22	8	28	4	30	7	20	9	3	7	6	13	14	5	17	25	3	8	10		31.7399	11.5437	34.6033	11.8101	22.3108	23.7386
ACTGCCCTAAGTGCTCCTTCTGG_hsa-miR-18a-3p	-0.155564	3.7644	0.12641	0.722184	0.999688		7	15	19	5	12	22	5	22	11	8	22	50	0	6	15	11	7	13	4	10	9	15	11	16	8	7	4	12	5	7	5	18	23	5	6	9		15.8699	10.8222	26.2985	4.92088	10.2973	16.8467
ACTGCCGGGTAATGATGGA_bta-miR-200c	-0.974366	3.82118	1.44793	0.228861	0.999688		1	11	0	14	1	1	60	0	7	28	27	4	11	10	7	5	31	12	3	4	8	2	8	2	56	41	7	5	5	20	4	17	6	8	9	14		2.26713	7.93626	0	13.7785	0.858108	0.76576
ACTGCCTGGTAATGATGAC_hsa-miR-200b-3p	-0.493315	6.4505	0.646649	0.421313	0.999688		20	36	10	126	73	37	194	15	53	152	141	16	65	87	248	165	131	85	47	21	64	10	55	39	179	255	73	74	39	78	32	210	37	12	197	25		45.3426	25.9732	13.8413	124.006	62.6419	28.3331
ACTGGACTAGGAGTCAGAAGGC_hsa-miR-378i	-0.0375267	4.27562	0.010151	0.919747	0.999688		7	13	14	16	33	19	25	16	7	18	34	47	8	20	37	16	6	26	10	16	9	13	14	12	26	15	12	14	11	17	6	31	18	4	22	10		15.8699	9.37922	19.3779	15.7468	28.3176	14.5494
ACTGGACTCGGAGTCAGAAGG_hsa-mir-378i	-0.232746	4.06515	0.349419	0.554442	0.999688		10	14	10	9	16	18	10	11	12	17	29	38	1	13	23	17	9	19	6	10	10	15	6	21	21	18	4	13	9	34	5	23	29	10	15	3		22.6713	10.1007	13.8413	8.85758	13.7297	13.7837
ACTGGACTCGGAGTCAGAAGGT_hsa-mir-378i	-0.271	4.43163	0.299499	0.584197	0.999688		3	16	8	35	13	25	42	26	39	11	20	31	24	27	10	5	28	8	11	5	8	4	24	24	24	6	4	21	18	37	35	25	32	21	12	27		6.8014	11.5437	11.0731	34.4461	11.1554	19.144
ACTGGACTTGGAGCCAGAAGG_hsa-miR-378f	0.081662	4.17727	0.0446034	0.832735	0.999688		5	28	21	14	27	16	12	14	8	32	15	41	3	16	33	14	11	22	5	16	9	14	11	23	22	15	3	15	9	35	5	19	13	9	22	12		11.3357	20.2014	29.0668	13.7785	23.1689	12.2522
ACTGGACTTGGAGCCAGAAGGC_hsa-miR-378f	-0.0349094	6.62668	0.0134709	0.907602	0.999688		39	138	71	80	152	96	100	93	76	93	168	245	44	83	192	147	66	116	57	87	54	56	84	76	110	95	48	90	53	83	36	169	114	38	136	66		88.4182	99.564	98.2735	78.734	130.432	73.513
ACTGGACTTGGAGCCAGAAGGT_hsa-miR-378f	-0.116554	4.62232	0.0623241	0.80286	0.999688		9	18	9	39	14	33	47	36	30	9	31	30	17	36	14	10	26	12	8	3	16	6	30	26	12	8	5	42	28	36	24	20	43	26	18	29		20.4042	12.9866	12.4572	38.3828	12.0135	25.2701
ACTGGACTTGGAGTC_ssc-miR-378b-3p	-0.345525	7.32083	0.716235	0.397382	0.999688		32	109	54	209	175	101	246	85	84	232	236	173	94	160	391	267	141	248	101	66	93	53	138	88	247	229	87	155	84	199	81	306	73	51	356	114		72.5482	78.6412	74.7432	205.693	150.169	77.3418
ACTGGACTTGGAGTCA_ssc-miR-378b-3p	-0.179605	5.91756	0.0883571	0.766276	0.999688		13	5	15	89	71	17	104	32	44	111	88	10	35	63	128	97	57	106	58	19	29	8	30	22	102	105	35	81	50	74	28	119	14	17	150	40		29.4727	3.60739	20.762	87.5916	60.9257	13.0179
ACTGGACTTGGAGTCAG_ssc-miR-378b-3p	-0.210563	4.40725	0.157888	0.691109	0.999688		3	6	11	25	39	13	22	17	20	29	42	9	4	17	35	21	18	32	21	10	14	7	10	14	25	27	17	24	8	22	10	43	12	6	37	7		6.8014	4.32887	15.2255	24.6044	33.4662	9.95488
ACTGGACTTGGAGTCAGA_ssc-miR-378b-3p	0.00934544	9.19395	0.00110894	0.973435	0.999688		254	647	379	544	892	598	573	594	421	643	1144	1483	211	498	1213	838	330	826	323	532	261	403	382	446	633	565	313	484	381	611	299	1032	674	273	885	384		575.852	466.797	524.587	535.391	765.432	457.925
ACTGGACTTGGAGTCAGAA_ssc-miR-378b-3p	0.0896869	9.14462	0.0983068	0.753871	0.999688		261	764	382	487	916	601	566	554	399	594	1056	1470	200	454	1273	846	365	825	304	492	214	428	379	468	647	524	312	485	356	585	270	904	563	259	865	353		591.722	551.21	528.739	479.293	786.027	460.222
ACTGGACTTGGAGTCAGAAAGC_hsa-miR-378d	0.734278	4.42984	3.45944	0.0628914	0.999688		13	27	21	7	36	29	19	26	13	13	37	53	11	14	42	29	14	29	12	15	5	5	12	13	17	23	14	12	8	18	12	31	15	14	18	10		29.4727	19.4799	29.0668	6.88923	30.8919	22.207
ACTGGACTTGGAGTCAGAAG_ssc-miR-378b-3p	0.0289379	8.11751	0.00924115	0.923417	0.999688		88	469	230	172	509	313	241	191	173	303	507	866	88	217	435	334	194	385	82	404	120	192	225	254	374	273	119	167	239	482	131	430	315	137	320	144		199.508	338.373	318.351	169.278	436.777	239.683
ACTGGACTTGGAGTCAGAAGA_ssc-miR-378b-3p	0.046696	8.06715	0.035006	0.851583	0.999688		79	424	208	339	220	417	394	371	194	214	391	848	118	267	241	184	289	222	64	271	175	171	235	257	236	168	68	239	299	599	190	333	600	211	210	206		179.103	305.907	287.9	333.635	188.784	319.322
ACTGGACTTGGAGTCAGAAGAC_ssc-miR-378b-3p	0.183976	5.41179	0.374927	0.540331	0.999688		15	68	43	35	60	37	62	42	25	39	71	98	15	30	75	50	32	57	21	45	26	27	21	21	59	35	17	33	30	43	17	55	53	19	49	24		34.007	49.0605	59.5177	34.4461	51.4865	28.3331
ACTGGACTTGGAGTCAGAAGC_ssc-miR-378b-3p	0.116213	6.24108	0.0774112	0.780837	0.999688		42	102	64	71	110	55	72	34	23	152	150	168	22	43	142	96	43	132	31	154	31	66	30	40	119	98	43	51	65	77	23	114	78	21	137	34		95.2196	73.5908	88.5846	69.8765	94.3919	42.1168
ACTGGACTTGGAGTCAGAAGCC_ssc-miR-378b-3p	0.151702	3.78899	0.120041	0.72899	0.999688		1	12	11	13	29	13	27	14	10	7	11	22	6	13	16	11	13	11	0	9	7	8	21	8	15	9	1	13	6	31	10	14	27	9	7	11		2.26713	8.65774	15.2255	12.7943	24.8851	9.95488
ACTGGACTTGGAGTCAGAAGG_ssc-miR-378	0.0740538	12.1103	0.0866773	0.768445	0.999688		1548	7139	4267	3343	7221	4314	4801	3602	2988	5585	7324	11481	1515	3911	7119	5018	3411	5840	1517	6497	2271	3248	2624	3826	5822	4985	1872	2727	3991	7910	1939	5817	5062	1997	5262	2532		3509.52	5150.64	5906.1	3290.1	6196.4	3303.49
ACTGGACTTGGAGTCAGAAGGA_ssc-miR-378	0.0310185	9.90381	0.0142562	0.904959	0.999688		260	1463	524	1303	832	1724	1485	1601	901	473	1503	2507	563	1070	876	727	958	682	294	643	546	518	1114	1095	743	404	320	1093	812	1318	863	1233	1963	924	678	884		589.454	1055.52	725.286	1282.38	713.946	1320.17
ACTGGACTTGGAGTCAGAAGGAA_ssc-miR-378	0.0577482	4.03374	0.015435	0.901127	0.999688		4	55	12	5	42	20	12	30	9	7	24	93	6	18	21	10	4	12	1	18	7	20	19	19	9	5	1	4	8	16	8	22	22	16	8	7		9.06853	39.6813	16.6096	4.92088	36.0405	15.3152
ACTGGACTTGGAGTCAGAAGGC_ssc-miR-378	0.00260697	14.7118	0.000121293	0.991213	0.999688		10724	40014	15857	24624	42986	27572	30182	27226	22188	24559	49225	73796	11152	23683	53046	38653	20323	34540	13812	24054	12947	18094	21329	21647	30955	23976	14441	22492	17211	28961	14136	42146	27153	12158	39511	18242		24312.7	28869.2	21948.2	24234.3	36886.6	21113.5
ACTGGACTTGGAGTCAGAAGGCA_ssc-miR-378	0.255607	10.951	1.00471	0.316174	0.999688		1370	3103	1921	1475	3366	2589	1764	2694	1723	1285	3876	6895	657	1815	3483	1956	1079	2443	867	2259	933	2087	1060	1811	1663	1006	980	1308	1420	2023	1084	3067	3050	1076	1931	1285		3105.97	2238.75	2658.92	1451.66	2888.39	1982.55
ACTGGACTTGGAGTCAGAAGGCAA_ssc-miR-378	0.246451	6.55144	0.634148	0.425838	0.999688		75	117	91	78	132	137	88	138	87	70	205	354	27	87	151	92	44	100	49	111	43	101	47	60	74	39	53	59	64	104	38	118	145	66	60	46		170.035	84.413	125.956	76.7657	113.27	104.909
ACTGGACTTGGAGTCAGAAGGCAC_ssc-miR-378	0.0987238	3.86928	0.0674245	0.795124	0.999688		7	8	11	15	17	19	11	16	9	3	18	18	4	15	10	7	19	18	3	14	10	9	10	8	16	4	8	10	7	29	16	20	25	10	7	12		15.8699	5.77183	15.2255	14.7626	14.5878	14.5494
ACTGGACTTGGAGTCAGAAGGCAG_ssc-miR-378	0.0175514	5.58623	0.00284912	0.957431	0.999688		31	38	31	43	71	61	32	39	50	28	97	106	20	72	76	56	38	68	29	40	37	31	29	29	36	19	26	45	25	55	22	68	42	19	60	27		70.2811	27.4162	42.9081	42.3195	60.9257	46.7114
ACTGGACTTGGAGTCAGAAGGCAT_ssc-miR-378	-0.36561	5.33597	1.50932	0.219243	0.999688		16	36	19	35	51	55	63	52	26	10	54	45	20	45	54	26	45	43	17	30	32	39	31	44	25	25	10	38	45	75	29	51	84	21	29	30		36.2741	25.9732	26.2985	34.4461	43.7635	42.1168
ACTGGACTTGGAGTCAGAAGGCC_ssc-miR-378	-0.0324436	7.13095	0.0119034	0.913121	0.999688		23	124	77	172	210	189	200	170	120	104	195	209	96	221	143	123	120	166	57	76	86	70	169	112	124	85	50	124	105	145	134	222	147	63	200	166		52.144	89.4633	106.578	169.278	180.203	144.729
ACTGGACTTGGAGTCAGAAGGCG_ssc-miR-378	0.0479646	7.99662	0.0251365	0.874027	0.999688		111	369	203	227	357	303	237	255	421	178	365	589	113	620	385	283	390	250	150	150	383	152	181	184	201	179	108	166	138	218	162	291	249	109	406	163		251.652	266.226	280.979	223.408	306.345	232.025
ACTGGACTTGGAGTCAGAAGGCGA_ssc-miR-378	0.0685389	4.85185	0.029787	0.862974	0.999688		13	32	15	38	44	29	29	29	15	26	52	50	4	27	43	25	19	44	57	18	19	15	20	20	34	21	9	35	15	27	24	50	24	6	50	14		29.4727	23.0873	20.762	37.3987	37.7568	22.207
ACTGGACTTGGAGTCAGAAGGCT_ssc-miR-378	-0.121529	8.4784	0.219896	0.639119	0.999688		84	483	161	419	502	475	522	345	277	194	491	454	247	549	528	322	362	341	123	174	240	207	421	374	269	220	107	288	334	405	363	549	517	204	421	399		190.439	348.474	222.846	412.37	430.77	363.736
ACTGGACTTGGAGTCAGAAGGG_ssc-miR-378	-0.446763	6.08461	0.574641	0.448421	0.999688		15	84	23	83	31	106	70	106	274	21	68	65	48	361	24	19	486	24	13	22	243	32	99	66	58	16	8	73	64	95	78	48	133	69	33	106		34.007	60.6042	31.8351	81.6866	26.6014	81.1706
ACTGGACTTGGAGTCAGAAGGT_ssc-miR-378	-0.463932	12.5552	1.27702	0.258454	0.999688		1056	5257	1803	10654	3548	10302	12908	9841	7487	2494	7974	8121	4971	8493	4218	3515	8783	3134	1960	1905	4658	1727	9254	7470	4705	2137	1527	9140	6199	10041	6858	7143	10950	5840	4105	7226		2394.09	3792.81	2495.59	10485.4	3044.57	7888.86
ACTGGACTTGGAGTCAGAAGT_ssc-miR-378b-3p	-0.331148	5.69151	0.431595	0.511207	0.999688		9	41	27	100	20	84	92	72	54	17	56	42	43	54	24	13	80	26	11	16	43	16	76	66	44	31	6	80	68	133	46	34	131	54	21	47		20.4042	29.5806	37.3716	98.4175	17.1622	64.3239
ACTGGACTTGGAGTCAGGAGG_hsa-miR-378e	0.105454	4.34079	0.0960347	0.756641	0.999688		5	27	17	7	34	21	21	18	13	21	25	54	7	18	29	19	16	21	4	24	8	13	9	18	24	23	12	13	16	31	10	18	25	6	22	9		11.3357	19.4799	23.5303	6.88923	29.1757	16.081
ACTGGACTTGGAGTCAGGAGGC_hsa-miR-378e	-0.248517	6.75624	0.588251	0.443096	0.999688		23	144	62	92	195	121	103	110	90	94	193	282	32	70	219	168	81	142	70	93	57	71	94	97	113	93	69	83	54	114	45	161	122	54	156	75		52.144	103.893	85.8163	90.5441	167.331	92.657
ACTGGACTTGGAGTCAGGAGGT_hsa-miR-378e	-0.340453	4.9493	0.486018	0.485709	0.999688		10	22	12	57	15	39	66	36	33	11	41	32	27	33	18	19	47	14	11	16	19	5	46	38	23	7	1	43	28	50	25	44	60	28	14	59		22.6713	15.8725	16.6096	56.098	12.8716	29.8646
ACTGGGCTTGGAGTCAGAAGG_hsa-miR-378g	-0.32495	4.21944	0.877686	0.348836	0.999688		4	17	8	13	27	19	37	9	13	19	21	46	7	10	20	16	13	35	9	19	9	8	16	16	18	15	9	10	14	31	10	25	22	11	19	11		9.06853	12.2651	11.0731	12.7943	23.1689	14.5494
ACTGGGCTTGGAGTCAGAAGGC_hsa-miR-378g	0.0971228	6.75832	0.119726	0.729332	0.999688		44	148	71	97	152	103	147	95	77	91	224	305	47	89	200	158	99	137	44	90	45	71	78	88	152	94	72	72	70	106	53	168	111	52	145	52		99.7538	106.779	98.2735	95.465	130.432	78.8733
ACTGGGCTTGGAGTCAGAAGGT_hsa-miR-378g	-0.530048	4.80728	1.18482	0.276376	0.999688		3	22	8	42	12	39	54	29	33	6	36	31	22	39	15	8	35	17	8	12	22	6	33	34	17	6	7	45	36	42	32	40	50	30	14	37		6.8014	15.8725	11.0731	41.3354	10.2973	29.8646
ACTGTAAACGCTTTCTGATG_hsa-miR-3607-3p	-0.604294	5.13606	1.101	0.294046	0.999688		23	28	6	22	53	11	22	31	27	43	65	10	8	21	68	46	26	31	52	20	54	13	28	12	35	32	35	44	38	40	19	87	13	8	50	11		52.144	20.2014	8.3048	21.6519	45.4797	8.42336
ACTGTAAACGCTTTCTGATGTA_hsa-miR-3607-3p	-0.427439	4.40891	0.440687	0.506791	0.999688		11	15	6	15	35	3	16	15	19	33	41	2	4	15	58	24	25	18	29	8	23	4	18	5	20	12	18	30	14	22	4	51	7	6	34	8		24.9385	10.8222	8.3048	14.7626	30.0338	2.29728
ACTGTACTCCAGCCTGGGC_ssc-mir-1285	-0.244879	4.71442	0.125629	0.723008	0.999688		12	9	11	60	29	15	46	5	14	11	95	1	18	14	25	37	19	22	32	8	32	4	27	1	25	13	15	33	10	24	19	120	25	8	54	11		27.2056	6.49331	15.2255	59.0505	24.8851	11.4864
ACTGTACTCCAGCCTGGGCA_ssc-mir-1285	0.53414	3.93139	0.680498	0.409415	0.999688		16	8	15	34	21	11	10	20	12	2	64	1	7	11	12	20	8	12	14	7	16	5	11	0	11	6	1	13	3	17	11	60	22	10	3	5		36.2741	5.77183	20.762	33.462	18.0203	8.42336
ACTGTACTCCAGCCTGGGCAAC_ssc-mir-1285	-0.187834	3.51488	0.0586542	0.808636	0.999688		6	1	4	32	20	4	15	2	2	7	84	1	4	6	11	26	6	6	9	1	12	8	14	0	6	2	4	8	3	8	9	66	4	8	13	6		13.6028	0.721479	5.53653	31.4936	17.1622	3.06304
ACTGTACTCCAGCCTGGGCAACATAGCGAGACCCCGTCTCC_ssc-miR-1285	-0.173628	3.77419	0.0500325	0.823007	0.999688		4	2	7	54	13	24	13	3	1	2	103	3	10	5	0	14	9	11	4	3	19	10	22	2	6	0	4	8	3	20	10	72	54	15	5	2		9.06853	1.44296	9.68894	53.1455	11.1554	18.3782
ACTGTACTCCAGCCTGGGCAACATAGCGAGACCCCGTCTCT_ssc-miR-1285	0.852533	5.77677	1.74638	0.186332	0.999688		35	11	33	180	121	153	54	14	17	10	441	15	14	22	6	56	27	49	11	23	35	67	62	4	24	4	26	52	21	40	50	332	242	68	17	18		79.3496	7.93626	45.6764	177.152	103.831	117.161
ACTGTACTCCAGCCTGGGCAACATAGCGAGACCCCGTCTCTA_ssc-miR-1285	0.461032	7.23159	0.480933	0.488	0.999688		153	42	125	299	444	347	103	32	37	9	1054	40	86	35	48	188	59	112	76	117	122	239	162	5	44	4	142	141	34	113	118	961	539	129	79	57		346.871	30.3021	173.017	294.268	381	265.719
ACTGTACTCCAGCCTGGGCAACATAGCGAGACCCCGTCTCTC_ssc-miR-1285	-0.656528	6.53622	0.810697	0.367914	0.999688		33	9	26	291	63	157	126	59	65	8	324	7	92	68	22	45	100	63	95	16	150	28	139	10	62	3	32	186	65	122	101	313	216	105	52	58		74.8154	6.49331	35.9875	286.395	54.0608	120.224
ACTGTACTCCAGCCTGGGCAACATAGCGAGACCCCGTCTCTG_ssc-miR-1285	0.200584	3.78249	0.0454382	0.8312	0.999688		4	2	10	22	17	23	8	2	27	0	70	0	8	42	0	4	25	7	2	1	70	8	18	0	3	1	3	12	1	9	8	49	31	10	3	8		9.06853	1.44296	13.8413	21.6519	14.5878	17.6125
ACTGTACTCCAGCCTGGGCAACATAGCGAGACCCCGTCTCTGA_ssc-miR-1285	1.41406	2.88176	1.85724	0.172944	0.999688		1	0	3	23	23	21	2	0	0	0	47	0	1	1	0	6	1	1	1	0	2	9	5	1	0	0	4	4	0	5	6	40	14	13	2	0		2.26713	0	4.1524	22.636	19.7365	16.081
ACTGTACTCCAGCCTGGGCAACATAGCGAGACCCCGTCTCTT_ssc-miR-1285	-0.055457	8.89944	0.00931718	0.923103	0.999688		381	143	221	903	814	718	474	231	302	71	2195	79	286	295	278	486	320	655	558	242	531	331	520	30	383	45	265	672	221	469	329	2038	1035	404	331	293		863.777	103.171	305.894	888.71	698.5	549.816
ACTGTACTCCAGCCTGGGCAACATAGCGAGACCCCGTCTCTTA_ssc-miR-1285	0.592837	7.14586	0.868327	0.351419	0.999688		166	42	123	293	324	289	81	89	71	18	970	24	37	46	54	192	44	188	99	111	109	174	80	4	91	15	104	147	48	85	87	1073	433	163	70	55		376.344	30.3021	170.248	288.363	278.027	221.305
ACTGTACTCCAGCCTGGGCAACATAGCGAGACCCCGTCTCTTC_ssc-miR-1285	-1.15517	3.52498	1.976	0.159812	0.999688		1	1	1	30	3	18	15	5	9	1	30	0	11	10	3	7	5	5	11	5	11	5	16	0	4	1	2	25	5	13	11	48	23	11	3	10		2.26713	0.721479	1.38413	29.5253	2.57432	13.7837
ACTGTACTCCAGCCTGGGCAACATAGCGAGACCCCGTCTCTTT_ssc-miR-1285	0.315551	5.73993	0.281505	0.595716	0.999688		46	13	31	107	65	106	47	31	31	7	212	4	30	35	26	53	29	67	62	24	45	27	50	8	32	4	32	66	28	51	46	281	112	56	48	27		104.288	9.37922	42.9081	105.307	55.777	81.1706
ACTGTCACCTTTTTGAGTAGA_ENSSSCG00000020534	0.450644	5.53587	1.46808	0.225649	0.999688		66	59	91	38	85	92	39	77	29	34	151	112	12	37	21	24	17	34	15	84	5	61	33	60	43	23	13	18	27	45	12	37	51	28	27	21		149.631	42.5672	125.956	37.3987	72.9392	70.4499
ACTGTCTGGTAACGATGTT_bta-miR-200a	-0.476671	5.55241	0.675668	0.411082	0.999688		5	17	2	72	43	31	127	10	27	64	105	9	48	47	80	57	90	50	6	21	14	14	57	39	91	77	16	36	27	59	31	101	20	8	63	31		11.3357	12.2651	2.76827	70.8606	36.8986	23.7386
ACTTAAACGTGGATGTACT_hsa-miR-302a-5p	-0.229597	5.5394	0.589442	0.442635	0.999688		26	50	25	53	49	55	73	69	37	26	50	42	21	52	72	43	41	36	35	33	33	25	46	45	41	27	25	34	34	47	36	79	58	16	46	36		58.9454	36.0739	34.6033	52.1613	42.0473	42.1168
ACTTAAACGTGGATGTACTTA_hsa-miR-302a-5p	0.0107119	4.08808	0.000546945	0.981342	0.999688		8	13	6	25	9	29	29	29	17	2	14	20	11	30	17	8	15	5	11	7	5	5	18	18	11	4	2	13	16	35	17	19	28	9	11	17		18.1371	9.37922	8.3048	24.6044	7.72297	22.207
ACTTAAACGTGGATGTACTTG_hsa-miR-302a-5p	-0.0460537	8.40044	0.0288666	0.865087	0.999688		197	316	311	275	444	401	377	393	292	244	482	461	175	452	645	367	202	509	226	390	162	232	211	306	337	252	164	196	229	390	231	505	309	118	531	224		446.625	227.987	430.466	270.648	381	307.07
ACTTAAACGTGGATGTACTTGA_hsa-miR-302a-5p	0.20823	5.38592	0.23569	0.627336	0.999688		32	33	23	59	27	82	66	91	58	14	49	47	30	78	22	19	33	26	15	23	29	12	31	62	17	15	6	24	41	57	56	43	90	32	16	44		72.5482	23.8088	31.8351	58.0664	23.1689	62.7923
ACTTAAACGTGGATGTACTTGC_hsa-miR-302a-5p	0.0855102	10.2652	0.0943324	0.75874	0.999688		988	1320	1292	1027	1688	1363	1388	1622	915	735	1780	1913	545	1407	2403	1289	631	1657	748	1612	568	961	640	1074	1099	907	698	673	974	1176	792	2194	1360	476	1742	772		2239.93	952.352	1788.3	1010.75	1448.49	1043.73
ACTTAAACGTGGATGTACTTGCA_hsa-miR-302a-5p	0.049089	6.74436	0.0265413	0.870585	0.999688		50	109	63	162	90	196	179	283	95	43	128	164	76	160	106	71	67	85	50	82	58	56	92	134	74	38	32	100	92	141	123	150	225	70	83	92		113.357	78.6412	87.2004	159.436	77.2297	150.089
ACTTAAACGTGGATGTACTTGCC_hsa-miR-302a-5p	-0.0394535	8.52849	0.0164431	0.897967	0.999688		201	213	212	517	312	631	658	759	341	135	469	336	279	504	431	249	275	280	200	220	231	209	306	430	260	174	158	363	371	409	404	516	628	224	378	364		455.694	153.675	293.436	508.819	267.73	483.195
ACTTAAACGTGGATGTACTTGCG_hsa-miR-302a-5p	-0.130878	5.1532	0.0656889	0.79772	0.999688		18	26	29	33	38	63	39	59	198	10	41	40	22	290	19	14	188	24	8	37	131	19	26	43	29	11	8	27	30	45	20	32	49	21	9	49		40.8084	18.7584	40.1399	32.4778	32.6081	48.2429
ACTTAAACGTGGATGTACTTGCT_hsa-miR-302a-5p	0.106864	10.6152	0.198656	0.655808	0.999688		1200	1572	1384	1614	1996	2438	2185	2690	1582	670	2091	2486	833	1841	2447	1267	933	1471	873	1519	741	1231	1112	1694	1211	901	880	1179	1237	1596	1253	2382	2359	761	1609	1187		2720.56	1134.16	1915.64	1588.46	1712.78	1866.92
ACTTAAACGTGGATGTACTTGCTA_hsa-miR-302a-5p	0.323485	3.44339	0.382132	0.536465	0.999688		12	16	10	8	21	3	13	7	9	3	20	13	4	12	25	5	4	4	15	11	8	5	2	7	6	2	4	9	4	9	7	14	12	8	8	2		27.2056	11.5437	13.8413	7.8734	18.0203	2.29728
ACTTAAACGTGGATGTACTTGCTT_hsa-miR-302a-5p	-0.0447812	4.05962	0.0166427	0.897353	0.999688		11	14	16	25	13	20	22	15	15	12	18	10	8	11	29	10	11	13	14	16	10	14	12	11	10	6	8	8	10	13	13	14	22	9	17	12		24.9385	10.1007	22.1461	24.6044	11.1554	15.3152
ACTTAAACGTGGATGTACTTGT_hsa-miR-302a-5p	-0.0778899	8.11882	0.0351231	0.851338	0.999688		108	212	124	442	154	525	628	590	301	67	349	202	218	487	193	129	251	141	113	131	214	69	275	363	172	69	114	267	335	393	345	408	536	229	194	303		244.85	152.953	171.633	435.006	132.149	402.024
ACTTGTCCCGGCCTGC_ssc-miR-92a	-0.622921	4.00345	1.38862	0.238638	0.999688		3	3	5	27	10	18	27	14	18	9	21	4	18	24	12	13	14	10	5	4	10	5	39	18	20	8	4	17	17	12	19	22	17	10	8	14		6.8014	2.16444	6.92067	26.5727	8.58108	13.7837
ACTTGTCCCGGCCTGT_ssc-miR-92a	-0.181172	5.95167	0.190732	0.662308	0.999688		24	16	34	80	85	66	98	90	59	58	86	12	39	64	70	46	42	55	36	40	60	28	60	26	59	48	48	77	52	76	43	117	43	34	69	20		54.4112	11.5437	47.0605	78.734	72.9392	50.5402
ACTTTAACATGGGAGTGCTTTC_ENSSSCG00000018952	0.608842	3.55439	1.18676	0.275984	0.999688		11	12	17	4	20	19	4	14	3	6	17	20	4	16	12	1	1	5	3	21	2	12	0	9	9	5	4	6	19	15	3	15	29	5	9	5		24.9385	8.65774	23.5303	3.9367	17.1622	14.5494
ACTTTAACATGGGAGTGCTTTCT_ENSSSCG00000018952	0.229966	4.9284	0.270918	0.602717	0.999688		22	24	37	10	46	72	31	78	26	15	48	81	12	24	36	8	6	21	7	47	4	42	16	39	22	9	15	29	36	33	13	31	79	12	18	16		49.8769	17.3155	51.2129	9.84175	39.473	55.1347
AGAAGTTGACTGAAG_hsa-miR-3653-3p	-0.647566	5.01209	1.26717	0.260297	0.999688		15	19	12	28	28	12	54	15	18	47	48	2	21	42	62	39	25	44	45	14	35	9	29	9	56	59	24	28	20	22	11	44	6	9	62	9		34.007	13.7081	16.6096	27.5569	24.027	9.18912
AGACTGATGTTGACT_bta-miR-21-5p	-0.595318	5.12721	1.85624	0.173059	0.999688		0	10	21	33	47	43	55	37	31	25	55	2	18	44	18	27	28	24	10	31	18	21	65	43	50	32	14	30	34	68	32	38	60	22	16	37		0	7.21479	29.0668	32.4778	40.3311	32.9277
AGAGATCAGAGGCGCAGAGC_bta-miR-6529a	0.268937	3.91751	0.332069	0.564444	0.999688		5	19	6	22	8	15	28	14	18	7	20	10	3	14	13	5	22	8	11	4	16	5	7	7	32	9	7	29	15	22	7	16	32	8	11	7		11.3357	13.7081	8.3048	21.6519	6.86486	11.4864
AGAGATCAGAGGCGCAGAGT_bta-miR-6529a	0.0737315	5.80491	0.0354606	0.850634	0.999688		27	87	36	46	25	30	125	59	47	71	81	105	13	39	105	51	80	34	77	34	44	17	26	25	101	60	22	77	45	68	23	63	92	40	59	27		61.2126	62.7686	49.8288	45.2721	21.4527	22.9728
AGAGGGGCAGAGAGCGAGACT_hsa-mir-423	-0.21338	4.3337	0.255606	0.613155	0.999688		21	30	13	23	15	9	30	25	24	12	27	20	4	24	11	10	16	11	24	18	25	9	15	10	17	13	7	29	22	30	6	14	36	10	21	15		47.6098	21.6444	17.9937	22.636	12.8716	6.89184
AGAGGGGCAGAGAGCGAGACTT_hsa-mir-423	0.47265	4.59098	1.73575	0.187678	0.999688		20	41	32	44	17	22	36	36	23	10	47	43	7	17	22	8	21	18	22	20	16	11	10	23	26	11	5	23	16	23	13	27	61	14	11	7		45.3426	29.5806	44.2923	43.3037	14.5878	16.8467
AGAGGGGCAGAGAGCGAGACTTC_hsa-mir-423	-0.375204	3.94531	0.327092	0.567377	0.999688		13	8	3	36	4	15	51	20	18	2	21	8	9	15	7	5	12	6	22	2	26	5	11	9	8	3	5	23	19	20	15	14	45	10	9	7		29.4727	5.77183	4.1524	35.4303	3.43243	11.4864
AGAGGGGCAGAGAGCGAGACTTT_hsa-mir-423	0.354843	6.43948	0.732527	0.392065	0.999688		124	90	92	162	44	77	161	129	87	74	140	104	39	76	107	52	69	89	197	73	106	41	20	55	100	81	32	93	78	72	40	106	181	41	73	40		281.124	64.9331	127.34	159.436	37.7568	58.9635
AGAGGGGCAGAGAGCGAGACTTTT_hsa-mir-423	-0.256178	3.65768	0.260262	0.60994	0.999688		14	13	16	12	7	5	10	19	16	9	22	14	1	5	11	10	13	9	23	16	8	6	9	8	10	5	4	5	20	13	5	9	29	6	4	5		31.7399	9.37922	22.1461	11.8101	6.00676	3.8288
AGAGGTAGTAGGTTGCAT_ssc-let-7d-5p	0.580122	3.24071	0.965765	0.325739	0.999688		7	24	6	4	6	4	33	15	5	6	20	18	2	8	4	1	5	4	3	6	5	6	1	2	9	12	2	4	5	4	9	4	24	9	1	7		15.8699	17.3155	8.3048	3.9367	5.14865	3.06304
AGAGGTAGTAGGTTGCATAGC_ssc-let-7d-5p	-0.182243	3.49697	0.0799374	0.777382	0.999688		2	13	9	6	1	8	39	14	7	4	16	10	5	12	3	0	14	4	1	11	7	3	3	9	13	4	1	6	4	10	17	4	56	15	1	23		4.53426	9.37922	12.4572	5.90505	0.858108	6.12608
AGAGGTAGTAGGTTGCATAGT_ssc-let-7d-5p	0.287135	5.51307	0.356455	0.550482	0.999688		11	151	45	34	41	33	151	58	31	30	89	97	33	45	18	5	34	35	6	62	17	31	13	37	87	36	8	22	24	58	41	22	247	47	15	75		24.9385	108.943	62.286	33.462	35.1824	25.2701
AGAGGTAGTAGGTTGCATAGTC_ssc-let-7d-5p	0.0618066	4.86466	0.0123601	0.911477	0.999688		3	37	22	38	10	36	87	54	35	15	64	26	13	35	7	4	33	8	5	21	23	12	7	30	25	10	0	26	20	52	30	13	178	49	8	29		6.8014	26.6947	30.4509	37.3987	8.58108	27.5674
AGAGGTAGTAGGTTGCATAGTT_ssc-let-7d-5p	0.489742	7.03593	1.58761	0.207668	0.999688		74	378	140	106	104	160	351	202	103	91	306	297	64	120	66	23	108	73	51	219	69	71	41	74	193	79	33	69	87	167	102	64	744	167	58	144		167.768	272.719	193.779	104.323	89.2432	122.522
AGAGGTAGTAGGTTGCATAGTTT_ssc-let-7d-5p	-0.343573	3.25425	0.20885	0.64767	0.999688		1	43	5	6	7	4	30	13	5	3	20	11	9	2	3	0	1	4	0	11	4	11	3	10	20	2	1	1	1	7	4	2	69	13	1	19		2.26713	31.0236	6.92067	5.90505	6.00676	3.06304
AGAGTTGAGTCTGGACGTCCCG_ssc-miR-219a	0.0778879	5.09764	0.0271149	0.869207	0.999688		21	21	11	33	42	33	31	35	38	15	60	58	23	58	57	42	24	44	51	15	15	11	24	25	40	35	21	37	9	8	32	50	21	5	75	20		47.6098	15.1511	15.2255	32.4778	36.0405	25.2701
AGCACCATCTGAAATCGGTTA_ssc-miR-29a	-0.646588	3.52081	0.989108	0.31996	0.999688		0	20	9	2	20	18	10	3	3	1	22	49	1	1	9	8	4	6	1	34	1	6	19	23	10	2	3	5	11	13	3	20	43	5	1	8		0	14.4296	12.4572	1.96835	17.1622	13.7837
AGCAGCAATTCATGTTTTGAA_ssc-miR-424-5p	-0.350328	3.59882	0.451227	0.501753	0.999688		5	12	10	2	20	20	8	16	3	8	17	61	1	4	13	11	3	10	2	29	3	25	8	11	13	4	5	4	6	5	6	15	26	4	10	9		11.3357	8.65774	13.8413	1.96835	17.1622	15.3152
AGCAGCACGTAAATATTGGCG_ssc-miR-16	0.141764	3.35784	0.0910203	0.762884	0.999688		4	15	12	8	18	13	3	11	7	4	16	43	1	5	9	7	7	11	3	15	2	12	7	9	6	2	2	3	6	10	3	10	20	10	2	3		9.06853	10.8222	16.6096	7.8734	15.4459	9.95488
AGCAGCATTGTACAGGGCT_ssc-miR-107	-0.264159	4.27433	0.392079	0.531208	0.999688		5	11	16	23	12	11	35	11	9	32	40	40	9	11	13	15	15	23	13	11	9	2	16	18	28	9	4	17	11	35	18	10	42	12	15	25		11.3357	7.93626	22.1461	22.636	10.2973	8.42336
AGCAGCATTGTACAGGGCTAT_ssc-miR-107	0.482313	5.12309	1.43865	0.230358	0.999688		17	48	45	24	62	99	39	26	13	16	74	104	18	25	32	25	21	14	3	56	10	36	22	35	31	7	7	18	21	63	20	43	111	37	10	22		38.5412	34.631	62.286	23.6202	53.2027	75.8103
AGCAGCATTGTACAGGGCTATA_ssc-miR-107	0.363636	4.47957	0.809615	0.368234	0.999688		15	28	26	19	17	48	35	53	23	7	23	67	14	26	6	5	10	8	3	20	9	14	18	31	27	14	6	23	17	23	10	14	75	17	11	12		34.007	20.2014	35.9875	18.6993	14.5878	36.7565
AGCAGCATTGTACAGGGCTATC_ssc-miR-107	0.380629	5.09193	0.941421	0.331913	0.999688		33	73	36	12	66	47	25	55	26	28	90	242	8	21	23	16	22	20	16	75	14	32	22	20	25	11	10	27	31	43	9	23	80	23	15	12		74.8154	52.6679	49.8288	11.8101	56.6351	35.9907
AGCAGCATTGTACAGGGCTATCA_ssc-miR-107	1.26979	4.81123	3.90759	0.0480684	0.999688		29	134	61	8	50	37	9	80	26	11	60	415	7	13	7	6	6	10	6	105	2	25	6	24	20	3	17	16	21	13	7	9	130	17	3	6		65.7468	96.6781	84.4322	7.8734	42.9054	28.3331
AGCAGCATTGTACAGGGCTATG_ssc-miR-103	0.299193	8.58153	1.10041	0.294177	0.999688		349	749	433	252	529	539	397	568	340	301	677	1317	152	317	322	203	166	467	164	666	148	371	184	387	468	212	205	282	274	407	224	316	752	177	334	277		791.229	540.387	599.33	248.012	453.939	412.745
AGCAGCATTGTACAGGGCTATGA_ssc-miR-103	0.541887	9.08977	2.54526	0.110625	0.999688		426	1361	712	278	877	999	451	855	404	316	1291	2820	173	353	647	445	280	409	185	1049	176	687	309	465	462	222	276	279	374	633	230	549	1583	408	367	286		965.798	981.932	985.503	273.601	752.561	764.994
AGCAGCATTGTACAGGGCTATGAA_ssc-miR-103	0.247969	4.65238	0.389635	0.532491	0.999688		14	69	33	7	27	31	24	42	14	12	49	112	8	14	24	17	10	23	8	46	15	17	10	26	20	12	13	16	21	18	12	16	63	15	23	7		31.7399	49.782	45.6764	6.88923	23.1689	23.7386
AGCAGCATTGTACAGGGCTATGAT_ssc-miR-103	0.233178	4.71043	0.557102	0.45543	0.999688		8	51	15	21	30	47	33	39	24	13	47	42	13	27	29	18	9	19	6	28	5	26	15	27	32	23	17	20	19	33	18	26	51	11	16	19		18.1371	36.7954	20.762	20.6677	25.7432	35.9907
AGCAGCATTGTACAGGGCTATGG_ssc-miR-103	-0.282003	3.59747	0.240972	0.623505	0.999688		9	25	8	3	9	13	9	12	39	3	10	25	3	55	2	7	38	3	1	9	18	9	14	13	13	2	4	4	5	12	5	8	23	6	7	10		20.4042	18.037	11.0731	2.95253	7.72297	9.95488
AGCAGCATTGTACAGGGCTATGT_ssc-miR-103	-0.226572	4.64197	0.375702	0.539913	0.999688		6	32	23	15	25	59	31	33	11	12	50	67	9	18	9	14	24	12	7	27	11	29	18	36	27	11	8	6	18	27	23	14	92	22	18	25		13.6028	23.0873	31.8351	14.7626	21.4527	45.1798
AGCAGCATTGTACAGGGCTATT_ssc-miR-107	0.0384493	3.06837	0.00339219	0.953555	0.999688		2	12	2	3	2	18	14	15	6	1	8	13	3	11	3	4	5	5	3	8	1	1	9	2	0	1	2	6	5	11	8	3	24	9	2	17		4.53426	8.65774	2.76827	2.95253	1.71622	13.7837
AGCAGCGGGAACAGTACT_ssc-miR-503	-0.1583	4.85237	0.197737	0.656554	0.999688		9	20	11	38	34	30	36	22	25	27	31	25	16	19	51	29	31	27	16	13	17	15	31	16	49	26	12	29	26	35	19	48	20	11	30	19		20.4042	14.4296	15.2255	37.3987	29.1757	22.9728
AGCAGCGGGAACAGTACTG_ssc-miR-503	-0.336082	5.95024	0.945135	0.330961	0.999688		11	87	43	28	106	73	63	51	42	76	77	112	14	48	115	86	24	67	28	74	26	60	51	56	99	77	40	40	50	108	38	88	69	32	67	24		24.9385	62.7686	59.5177	27.5569	90.9595	55.9005
AGCAGCGGGAACAGTACTGCAG_ssc-miR-503	-0.324753	4.51257	0.740445	0.389519	0.999688		13	22	19	6	36	44	11	27	11	13	42	100	9	13	16	9	13	26	8	48	7	26	20	33	23	10	5	11	18	28	8	36	45	11	15	14		29.4727	15.8725	26.2985	5.90505	30.8919	33.6934
AGCAGCGGGAACAGTACTGCAGA_ssc-miR-503	-0.482466	4.02195	0.890238	0.345413	0.999688		5	24	11	2	23	36	6	23	4	5	36	59	3	15	9	8	2	14	3	41	8	31	8	18	12	2	5	9	16	15	9	25	35	12	4	10		11.3357	17.3155	15.2255	1.96835	19.7365	27.5674
AGCATGTGATGAAGCAAATCAGTATGAATAAAGTCGTGATACTGTAAACGCTTTCTGATG_hsa-miR-3607-5p	0.102931	3.50668	0.0152505	0.901717	0.999688		4	9	2	7	3	0	1	3	2	18	6	6	5	3	2	22	19	14	22	3	2	3	3	1	9	13	15	15	22	1	6	35	3	12	22	2		9.06853	6.49331	2.76827	6.88923	2.57432	0
AGCCAGTTTGGGAAGAATGCTG_ssc-mir-7857	-0.0511009	3.86787	0.0117208	0.913787	0.999688		11	6	10	24	26	13	7	12	9	12	24	26	5	4	22	7	8	12	18	19	5	16	12	5	17	11	2	19	3	14	6	15	12	3	17	9		24.9385	4.32887	13.8413	23.6202	22.3108	9.95488
AGCTAAGCAGGGTCGGGC_hsa-mir-7641-2	-0.869813	4.21456	3.28831	0.0697749	0.999688		20	11	17	7	16	16	12	31	14	27	30	5	6	20	14	6	9	12	25	21	26	7	15	19	27	12	7	30	7	17	7	27	20	6	12	10		45.3426	7.93626	23.5303	6.88923	13.7297	12.2522
AGCTAAGCAGGGTCGGGCC_hsa-mir-7641-2	-0.909052	5.27369	4.96266	0.0259004	0.999688		38	25	40	9	30	34	25	49	44	39	78	22	21	43	61	15	26	29	33	37	37	32	29	54	38	28	20	50	21	60	13	33	43	14	25	28		86.151	18.037	55.3653	8.85758	25.7432	26.0358
AGCTAAGCAGGGTCGGGCCTGGT_hsa-mir-7641-2	-0.587328	4.6618	2.16245	0.141419	0.999688		20	30	14	13	19	35	21	24	15	14	32	27	20	69	25	10	21	22	29	14	29	21	22	21	21	18	10	17	10	41	49	12	34	13	15	22		45.3426	21.6444	19.3779	12.7943	16.3041	26.8016
AGCTAAGCAGGGTCGGGCCTGGTTAGTACTTGG_hsa-mir-7641-2	0.265197	3.5988	0.246459	0.619579	0.999688		17	12	15	3	28	18	8	18	5	9	13	13	4	15	8	1	1	11	1	16	14	10	5	15	14	3	3	3	11	19	8	7	15	4	1	6		38.5412	8.65774	20.762	2.95253	24.027	13.7837
AGCTAAGCAGGGTCGGGCCTGGTTAGTACTTGGAT_hsa-mir-7641-2	-0.378046	4.0558	0.690685	0.405932	0.999688		7	5	11	2	25	28	8	21	8	24	15	9	10	14	25	7	15	8	10	9	13	12	19	10	27	19	9	15	13	26	15	10	10	5	14	10		15.8699	3.60739	15.2255	1.96835	21.4527	21.4413
AGCTAAGCAGGGTCGGGCCTGGTTAGTACTTGGATG_hsa-mir-7641-2	-0.424721	4.43715	0.543337	0.461053	0.999688		25	6	22	2	32	18	16	25	22	26	28	21	6	32	34	10	6	41	36	11	45	9	12	18	21	30	9	19	13	28	8	11	13	9	25	7		56.6783	4.32887	30.4509	1.96835	27.4595	13.7837
AGCTAAGCAGGGTCGGGCCTGGTTAGTACTTGGATGG_hsa-mir-7641-2	-0.766184	5.14476	2.38738	0.122318	0.999688		24	13	29	5	37	21	18	31	33	63	42	13	16	37	65	20	36	38	62	24	34	17	20	35	60	50	26	41	26	39	11	38	27	13	61	21		54.4112	9.37922	40.1399	4.92088	31.75	16.081
AGCTAAGCAGGGTCGGGCCTGGTTAGTACTTGGATGGGA_hsa-mir-7641-2	-0.413893	4.67307	0.70738	0.400315	0.999688		16	10	31	8	29	22	10	24	22	45	31	7	11	29	51	14	20	16	36	17	19	17	16	23	28	29	18	35	15	36	9	30	17	7	40	15		36.2741	7.21479	42.9081	7.8734	24.8851	16.8467
AGCTAATCAGACTGATGTTGAC_hsa-mir-21	0.126841	3.68808	0.094204	0.758899	0.999688		8	17	4	9	13	18	20	3	4	7	21	26	2	13	12	17	12	15	3	4	7	5	13	14	14	10	7	8	6	13	3	17	19	7	8	11		18.1371	12.2651	5.53653	8.85758	11.1554	13.7837
AGCTACATCTGGCTACTGGGTCT_ssc-miR-222	-0.198385	4.09841	0.2106	0.646298	0.999688		4	24	12	6	24	21	30	16	7	6	22	23	7	17	7	6	13	10	1	21	2	18	13	23	19	6	3	6	16	20	15	18	74	21	3	25		9.06853	17.3155	16.6096	5.90505	20.5946	16.081
AGCTACATCTGGCTACTGGGTCTC_ssc-miR-222	-1.15168	7.17988	8.12341	0.00436972	0.999688		47	86	74	109	184	183	117	138	120	120	124	132	29	96	352	268	82	102	176	123	38	202	190	328	117	56	69	121	101	111	70	688	256	55	200	97		106.555	62.0472	102.426	107.275	157.892	140.134
AGCTACATCTGGCTACTGGGTCTCA_ssc-miR-222	-0.941712	4.34748	3.3549	0.0670051	0.999688		16	16	16	9	15	23	9	22	20	8	17	23	3	17	39	30	4	5	8	26	4	37	35	42	7	2	7	12	19	24	8	57	54	4	14	15		36.2741	11.5437	22.1461	8.85758	12.8716	17.6125
AGCTACATCTGGCTACTGGGTCTCC_ssc-miR-222	-1.12168	4.28068	7.34435	0.00672739	0.999688		2	8	8	21	18	21	18	15	8	16	8	15	6	27	30	26	12	11	18	18	6	17	32	29	11	3	10	13	15	15	14	63	32	9	15	19		4.53426	5.77183	11.0731	20.6677	15.4459	16.081
AGCTACATCTGGCTACTGGGTCTCT_ssc-miR-222	-0.864529	5.35348	5.39023	0.0202499	0.999688		18	26	14	35	28	51	98	30	33	32	37	31	13	42	67	43	43	27	43	23	19	32	49	65	34	25	9	36	35	25	29	142	100	21	39	29		40.8084	18.7584	19.3779	34.4461	24.027	39.0538
AGCTACATCTGGCTACTGGGTCTT_ssc-miR-222	-1.05348	4.44772	4.23625	0.0395694	0.999688		7	10	9	23	4	43	28	33	22	6	12	13	5	15	11	15	18	8	14	9	7	13	66	55	16	5	5	27	16	21	17	52	79	21	20	17		15.8699	7.21479	12.4572	22.636	3.43243	32.9277
AGCTACATTGTCTGCTGGGTTT_ssc-miR-221-3p	-0.123876	4.88183	0.0497193	0.823552	0.999688		5	57	31	5	52	75	21	50	12	11	34	69	8	35	16	5	4	10	1	39	2	49	27	68	18	7	9	10	20	37	31	24	145	30	7	35		11.3357	41.1243	42.9081	4.92088	44.6216	57.432
AGCTACATTGTCTGCTGGGTTTC_ssc-miR-221-3p	-0.279347	5.39503	0.436594	0.508771	0.999688		15	97	30	15	77	71	28	62	22	15	42	118	10	23	50	19	16	28	12	68	8	56	51	76	17	10	22	25	42	64	16	72	161	33	21	29		34.007	69.9834	41.524	14.7626	66.0743	54.369
AGCTACATTGTCTGCTGGGTTTCT_ssc-miR-221-3p	0.124792	3.61777	0.047027	0.82832	0.999688		2	82	9	8	7	15	28	21	6	8	31	15	4	6	5	3	13	3	1	24	6	9	6	4	18	7	2	1	8	14	7	6	65	15	6	11		4.53426	59.1612	12.4572	7.8734	6.00676	11.4864
AGCTACATTGTCTGCTGGGTTTT_ssc-miR-221-3p	0.393337	3.23311	0.261981	0.608763	0.999688		1	27	3	4	9	27	9	12	2	0	11	22	4	6	1	1	8	1	0	10	0	7	5	21	4	0	1	3	7	14	4	8	78	17	1	6		2.26713	19.4799	4.1524	3.9367	7.72297	20.6755
AGCTCATCAGACTGATGTTGAC_hsa-mir-21	-0.174927	5.85141	0.295003	0.587032	0.999688		12	60	29	42	100	61	109	42	31	68	92	129	35	41	81	96	47	68	18	40	20	38	55	56	83	61	27	48	39	62	34	91	65	35	91	33		27.2056	43.2887	40.1399	41.3354	85.8108	46.7114
AGCTCGGCCTGAGGCCCCTCAGT_hsa-mir-423	0.272022	4.00217	0.520082	0.470807	0.999688		7	12	13	19	20	15	16	27	7	16	29	15	7	13	14	8	10	15	5	11	4	10	10	14	22	8	8	30	13	12	15	14	16	18	12	11		15.8699	8.65774	17.9937	18.6993	17.1622	11.4864
AGCTCGGTCCGAGGCCCCTCAGT_hsa-mir-423	-0.125659	3.96939	0.13743	0.710849	0.999688		11	14	10	11	13	19	22	18	8	11	19	16	5	12	25	8	15	7	6	15	7	8	15	12	23	11	5	17	16	15	13	21	16	6	16	12		24.9385	10.1007	13.8413	10.8259	11.1554	14.5494
AGCTCGGTCTGAGGCCCCCCAGT_hsa-mir-423	-0.429211	4.12486	1.87871	0.170481	0.999688		1	18	6	17	20	20	15	20	15	9	25	21	5	23	18	11	17	12	7	15	6	13	19	20	21	9	9	14	18	24	11	29	20	12	15	9		2.26713	12.9866	8.3048	16.731	17.1622	15.3152
AGCTCGGTCTGAGGCCCCT_ssc-miR-423-3p	-0.349093	4.36468	0.628949	0.427741	0.999688		2	16	21	49	15	10	30	17	12	10	36	45	12	15	15	12	22	54	5	14	18	5	22	17	19	10	5	10	19	34	16	22	34	12	29	48		4.53426	11.5437	29.0668	48.2246	12.8716	7.6576
AGCTCGGTCTGAGGCCCCTA_ssc-miR-423-3p	-0.845068	4.04733	2.71955	0.099126	0.999688		3	10	4	32	4	15	46	19	18	8	16	11	14	19	5	12	17	8	8	6	14	5	12	19	13	9	6	36	24	24	14	16	35	13	5	10		6.8014	7.21479	5.53653	31.4936	3.43243	11.4864
AGCTCGGTCTGAGGCCCCTC_ssc-miR-423-3p	-0.0871574	9.39665	0.0747029	0.784609	0.999688		406	643	407	847	598	439	977	662	626	803	1165	812	253	429	1203	695	673	755	634	599	468	297	360	503	1001	796	385	856	519	633	357	1139	780	245	893	320		920.456	463.911	563.342	833.597	513.149	336.169
AGCTCGGTCTGAGGCCCCTCA_ssc-miR-423-3p	0.0560548	6.45789	0.0264561	0.870792	0.999688		34	143	67	110	75	47	150	84	50	116	152	109	26	57	94	93	93	109	64	70	61	23	51	64	187	155	53	73	76	107	39	83	103	42	129	50		77.0825	103.171	92.737	108.259	64.3581	35.9907
AGCTCGGTCTGAGGCCCCTCAA_ssc-miR-423-3p	0.297351	4.25722	0.590059	0.442396	0.999688		7	31	16	21	7	25	26	29	13	7	33	56	15	10	13	12	14	11	9	14	9	4	10	18	14	11	6	32	20	21	13	9	59	17	15	12		15.8699	22.3658	22.1461	20.6677	6.00676	19.144
AGCTCGGTCTGAGGCCCCTCAG_ssc-miR-423-3p	0.0180002	8.53271	0.00504233	0.94339	0.999688		230	548	414	318	421	336	407	371	289	386	698	1008	138	304	478	309	258	409	203	512	227	299	149	283	430	324	185	292	316	385	190	449	676	168	374	203		521.44	395.37	573.031	312.968	361.264	257.295
AGCTCGGTCTGAGGCCCCTCAGA_ssc-miR-423-3p	-0.297579	7.11776	1.69642	0.192757	0.999688		65	144	62	172	104	146	194	181	106	115	258	235	61	116	171	108	128	137	75	138	80	85	104	131	191	120	57	143	140	149	103	174	302	82	147	114		147.364	103.893	85.8163	169.278	89.2432	111.801
AGCTCGGTCTGAGGCCCCTCAGAA_ssc-miR-423-3p	0.234761	4.29028	0.406114	0.523949	0.999688		11	23	11	31	14	17	34	20	13	13	41	23	7	7	22	21	13	28	21	14	11	7	10	11	20	16	14	14	12	20	12	25	27	10	18	13		24.9385	16.594	15.2255	30.5094	12.0135	13.0179
AGCTCGGTCTGAGGCCCCTCAGC_ssc-miR-423-3p	-0.459426	9.67812	2.06358	0.150855	0.999688		347	398	349	1423	475	934	1551	1403	838	548	1243	703	565	845	733	457	1000	626	441	441	719	304	732	830	874	539	317	1386	963	1142	805	1134	1773	530	717	682		786.695	287.148	483.063	1400.48	407.601	715.22
AGCTCGGTCTGAGGCCCCTCAGG_ssc-miR-423-3p	-0.159079	5.89171	0.108124	0.74229	0.999688		22	84	40	61	37	72	65	93	310	24	75	65	39	399	31	25	461	32	20	51	362	18	57	49	101	31	12	56	56	70	38	56	114	42	27	71		49.8769	60.6042	55.3653	60.0347	31.75	55.1347
AGCTCGGTCTGAGGCCCCTCAGT_ssc-miR-423-3p	-0.152474	11.9953	0.681928	0.408923	0.999688		2069	3653	2729	4720	4064	4449	5746	5560	3854	3396	7481	6230	1948	3710	5182	3110	3634	3872	2482	3610	2652	2302	2895	4015	4818	3421	1886	5105	3879	4923	2950	5675	7443	2169	4216	2811		4690.7	2635.56	3777.3	4645.31	3487.35	3406.87
AGCTCGGTCTGAGGCCCCTCAGTA_ssc-miR-423-3p	-0.0962797	8.01439	0.097197	0.75522	0.999688		203	326	203	248	286	168	289	276	186	216	448	555	87	170	365	324	169	320	199	293	166	179	134	173	382	233	163	272	213	290	127	433	434	94	303	99		460.228	235.202	280.979	244.076	245.419	128.648
AGCTCGGTCTGAGGCCCCTCAGTAA_ssc-miR-423-3p	0.667155	3.90665	2.3911	0.122028	0.999688		17	21	19	21	11	11	11	20	17	4	27	53	3	11	16	12	7	15	8	18	4	9	4	5	10	7	4	16	11	20	6	15	23	9	8	5		38.5412	15.1511	26.2985	20.6677	9.43919	8.42336
AGCTCGGTCTGAGGCCCCTCAGTAG_ssc-miR-423-3p	0.195146	5.23372	0.272401	0.601725	0.999688		24	57	27	39	36	25	40	27	38	28	62	57	17	32	52	44	31	33	40	20	35	9	28	23	48	36	29	29	39	32	30	46	34	11	45	20		54.4112	41.1243	37.3716	38.3828	30.8919	19.144
AGCTCGGTCTGAGGCCCCTCAGTC_ssc-miR-423-3p	-0.591029	4.02061	1.45121	0.228335	0.999688		3	24	3	19	4	11	55	18	10	5	17	14	12	23	7	7	19	7	9	7	13	6	10	18	30	6	3	17	13	16	17	19	47	12	3	22		6.8014	17.3155	4.1524	18.6993	3.43243	8.42336
AGCTCGGTCTGAGGCCCCTCAGTG_ssc-miR-423-3p	0.353052	4.53566	0.622871	0.429982	0.999688		10	35	12	22	23	8	20	24	22	19	43	53	9	57	25	30	19	19	12	7	23	5	10	12	37	23	12	21	8	21	9	44	19	6	34	16		22.6713	25.2518	16.6096	21.6519	19.7365	6.12608
AGCTCGGTCTGAGGCCCCTCAGTT_ssc-miR-423-3p	-0.164376	6.07972	0.286382	0.592548	0.999688		15	154	35	77	68	51	174	54	35	38	124	53	59	60	61	40	76	84	35	59	38	40	43	62	81	51	30	60	56	73	59	98	167	43	54	82		34.007	111.108	48.4447	75.7815	58.3514	39.0538
AGCTCGGTCTGAGGCCCCTT_ssc-miR-423-3p	-0.789569	6.30965	2.02987	0.154234	0.999688		18	53	17	229	26	95	228	144	115	48	88	42	50	94	32	31	153	22	47	25	103	12	74	96	97	33	11	200	115	122	76	115	210	56	37	57		40.8084	38.2384	23.5303	225.376	22.3108	72.7472
AGCTCGGTCTGGGGCCCCTCAGT_hsa-mir-423	-0.036366	4.28828	0.0121895	0.912087	0.999688		7	15	18	22	16	18	22	24	20	18	29	21	10	18	17	15	15	14	6	10	9	15	10	27	29	12	13	20	14	18	13	26	35	8	16	10		15.8699	10.8222	24.9144	21.6519	13.7297	13.7837
AGCTGCCAGTTGAAGAACT_ssc-miR-22-3p	-0.224954	4.87027	0.372376	0.541712	0.999688		10	18	28	55	23	15	38	15	10	22	53	31	20	27	28	14	37	31	12	30	14	9	28	25	40	32	10	20	26	41	32	42	34	18	25	38		22.6713	12.9866	38.7557	54.1296	19.7365	11.4864
AGCTGCCAGTTGAAGAACTGA_ssc-miR-22-3p	-0.119146	5.21226	0.133635	0.714692	0.999688		20	32	27	31	48	83	60	42	38	17	58	91	12	44	30	21	31	32	10	37	25	25	36	68	32	7	8	32	22	66	24	41	71	31	16	26		45.3426	23.0873	37.3716	30.5094	41.1892	63.5581
AGCTGCCAGTTGAAGAACTGC_ssc-miR-22-3p	-0.151787	7.95829	0.223473	0.636407	0.999688		75	102	125	353	258	464	409	320	178	144	402	364	196	261	161	128	280	187	77	182	140	111	383	331	237	131	92	316	214	405	273	370	494	201	189	250		170.035	73.5908	173.017	347.414	221.392	355.313
AGCTGCCAGTTGAAGAACTGG_ssc-miR-22-3p	-0.433262	4.22287	0.606184	0.436228	0.999688		1	28	12	10	15	38	17	26	67	6	22	27	7	101	5	5	99	13	3	18	42	11	18	21	27	9	8	7	9	25	6	17	36	10	5	34		2.26713	20.2014	16.6096	9.84175	12.8716	29.0989
AGCTGCCAGTTGAAGAACTGT_ssc-miR-22-3p	-0.0437267	10.1563	0.041308	0.838945	0.999688		451	790	835	1113	1551	1992	1461	1218	777	953	1879	2611	622	1136	1010	885	958	1264	415	1100	452	735	1377	1450	1254	771	450	1141	967	1672	831	1653	1955	731	938	1122		1022.48	569.968	1155.75	1095.39	1330.93	1525.39
AGCTGCCAGTTGAAGAACTGTA_ssc-miR-22-3p	-0.0636401	4.32627	0.0319699	0.858094	0.999688		9	18	25	12	29	24	13	15	9	10	36	92	10	18	19	17	14	20	5	25	7	16	17	24	21	9	6	12	19	22	25	35	26	7	9	17		20.4042	12.9866	34.6033	11.8101	24.8851	18.3782
AGCTTACCAGACTGATGTTGAC_hsa-mir-21	-0.137633	6.37953	0.185944	0.666314	0.999688		23	95	48	64	142	71	131	51	44	97	152	144	37	65	114	113	72	130	42	81	23	42	78	66	139	109	39	62	52	91	46	129	92	38	105	67		52.144	68.5405	66.4384	62.9872	121.851	54.369
AGCTTATCAGACAGATGTTGAC_hsa-mir-21	0.393033	4.20613	0.727	0.393857	0.999688		7	22	8	12	29	11	28	12	5	24	34	34	3	14	35	32	13	22	3	11	3	3	16	16	44	29	6	6	17	25	9	21	19	4	28	9		15.8699	15.8725	11.0731	11.8101	24.8851	8.42336
AGCTTATCAGACCGATGTTGAC_hsa-mir-21	-0.0738825	6.27706	0.0507741	0.821722	0.999688		22	73	31	83	130	93	123	52	40	92	139	154	30	65	110	106	73	102	26	66	15	69	65	75	98	94	38	54	52	95	31	129	89	42	113	50		49.8769	52.6679	42.9081	81.6866	111.554	71.2157
AGCTTATCAGACTAATGTTGAC_hsa-mir-21	-0.3159	4.25145	0.883585	0.347222	0.999688		5	14	6	18	25	15	19	12	18	22	32	40	6	20	23	20	16	24	9	11	5	9	19	21	26	17	9	15	15	25	6	26	21	8	18	11		11.3357	10.1007	8.3048	17.7152	21.4527	11.4864
AGCTTATCAGACTGACGTTGAC_hsa-mir-21	-0.158572	5.97149	0.240653	0.623735	0.999688		18	75	23	57	91	63	116	29	31	75	130	115	30	53	93	72	60	91	29	61	12	37	61	58	76	76	27	54	38	77	27	89	71	29	90	42		40.8084	54.1109	31.8351	56.098	78.0878	48.2429
AGCTTATCAGACTGATATTGAC_hsa-mir-21	-0.0390343	4.35081	0.0117399	0.913717	0.999688		4	21	8	14	25	19	32	12	13	16	21	29	8	17	31	22	15	29	8	10	2	12	19	14	30	29	9	22	12	24	14	21	23	12	28	18		9.06853	15.1511	11.0731	13.7785	21.4527	14.5494
AGCTTATCAGACTGATG_ssc-miR-21	-0.162654	6.50016	0.117312	0.731968	0.999688		10	44	24	90	92	36	170	28	50	148	147	63	75	68	88	109	87	222	25	38	35	16	64	45	201	148	42	75	70	96	90	140	42	25	216	159		22.6713	31.7451	33.2192	88.5758	78.9459	27.5674
AGCTTATCAGACTGATGC_ssc-miR-21	-0.480914	3.79025	0.642978	0.422635	0.999688		1	10	2	12	1	18	30	6	6	4	29	20	19	8	7	2	23	17	3	6	5	2	11	15	16	2	4	6	14	32	21	14	22	10	11	44		2.26713	7.21479	2.76827	11.8101	0.858108	13.7837
AGCTTATCAGACTGATGCTGAC_hsa-mir-21	-0.130488	6.19942	0.16898	0.68102	0.999688		30	89	29	50	107	63	90	55	43	88	166	152	26	43	105	106	75	92	32	68	18	49	70	55	123	91	28	50	53	92	37	114	87	42	96	57		68.014	64.2116	40.1399	49.2088	91.8176	48.2429
AGCTTATCAGACTGATGT_ssc-miR-21	-0.079685	5.90564	0.041554	0.838472	0.999688		8	85	29	47	41	62	132	47	30	53	138	156	51	35	24	24	66	107	14	59	9	23	39	73	107	46	18	39	42	79	75	58	151	65	47	158		18.1371	61.3257	40.1399	46.2562	35.1824	47.4771
AGCTTATCAGACTGATGTT_ssc-miR-21	-0.251958	5.2667	0.331927	0.564527	0.999688		6	29	22	38	32	35	75	22	9	22	88	90	26	20	15	11	32	104	3	52	9	13	38	39	60	30	11	21	35	46	61	37	94	37	53	132		13.6028	20.9229	30.4509	37.3987	27.4595	26.8016
AGCTTATCAGACTGATGTTA_ssc-miR-21	-0.0422302	4.81294	0.00541109	0.94136	0.999688		2	40	11	27	7	26	57	29	16	11	38	73	21	20	5	3	55	19	3	18	3	9	21	46	22	9	1	18	39	43	35	24	171	51	10	49		4.53426	28.8591	15.2255	26.5727	6.00676	19.9098
AGCTTATCAGACTGATGTTG_ssc-miR-21	-0.17347	8.86875	0.196852	0.657274	0.999688		64	1039	256	258	569	444	793	308	212	425	1283	1675	223	382	361	238	496	563	68	920	87	360	279	543	933	513	134	190	408	568	350	441	1615	434	353	639		145.096	749.616	354.338	253.917	488.264	339.998
AGCTTATCAGACTGATGTTGA_ssc-miR-21	0.0520496	9.13384	0.0160487	0.899191	0.999688		142	1477	449	267	760	726	792	501	266	433	1630	2546	264	401	390	292	353	649	71	1184	92	622	337	605	959	484	152	208	515	743	386	595	2502	604	288	596		321.933	1065.62	621.476	262.775	652.162	555.942
AGCTTATCAGACTGATGTTGAA_ssc-miR-21	-0.0346384	8.08282	0.0119129	0.913086	0.999688		54	380	115	327	214	438	695	277	186	188	497	580	182	289	169	152	365	183	64	209	96	145	346	306	377	170	81	213	249	479	234	276	719	388	145	317		122.425	274.162	159.175	321.825	183.635	335.403
AGCTTATCAGACTGATGTTGAAA_hsa-mir-21	-0.0431543	4.64928	0.0106406	0.917841	0.999688		4	71	13	14	29	21	67	12	6	25	54	61	16	27	35	17	23	24	8	38	4	16	12	19	44	36	6	8	19	27	12	27	48	17	19	24		9.06853	51.225	17.9937	13.7785	24.8851	16.081
AGCTTATCAGACTGATGTTGAC_ssc-miR-20a	-0.159793	14.4924	0.391811	0.531349	0.999688		6875	25649	10739	22032	34352	25545	38543	16085	13094	27296	45533	47381	9939	17408	35572	36270	23862	31560	10086	22641	7333	14947	22610	20649	35981	29146	9986	16598	18492	27931	11152	37092	25949	13101	31965	17290		15586.5	18505.2	14864.2	21683.4	29477.7	19561.3
AGCTTATCAGACTGATGTTGACA_bta-miR-21-5p	0.100728	10.4519	0.181405	0.670169	0.999688		590	3095	913	1105	2126	1735	2005	1176	759	1232	2916	4687	544	1081	1954	1566	1232	1620	570	1680	423	1184	1055	1272	1883	1218	596	831	1164	1609	768	1840	2367	1014	1297	994		1337.61	2232.98	1263.71	1087.51	1824.34	1328.59
AGCTTATCAGACTGATGTTGACC_bta-miR-21-5p	-0.169001	9.56884	0.388818	0.532922	0.999688		176	704	339	988	961	892	1460	579	475	734	1228	1064	580	890	647	729	911	1022	322	428	381	438	1019	684	876	687	253	674	639	907	651	968	839	465	1078	774		399.015	507.921	469.221	972.365	824.642	683.058
AGCTTATCAGACTGATGTTGACG_bta-miR-21-5p	0.0300875	6.63212	0.00608004	0.937848	0.999688		31	201	54	99	120	141	137	82	223	61	160	165	58	388	60	63	537	78	29	68	191	60	107	69	144	55	25	55	98	92	65	102	165	70	54	134		70.2811	145.017	74.7432	97.4334	102.973	107.972
AGCTTATCAGACTGATGTTGACT_bta-miR-21-5p	0.0657428	10.4967	0.0696683	0.79182	0.999688		319	2256	574	1701	1718	2045	3190	1138	960	1230	2373	2464	1043	1518	1297	1317	1742	1358	464	1045	643	681	1889	1454	1972	1328	433	1139	1346	1892	1267	1794	2248	1187	1371	1675		723.215	1627.66	794.493	1674.08	1474.23	1565.98
AGCTTATCAGACTGATGTTGAG_ssc-miR-21	-0.332694	4.63301	0.249497	0.61743	0.999688		3	19	6	25	13	54	48	18	50	8	15	13	20	127	8	12	184	6	2	11	43	3	39	18	22	11	2	16	22	32	24	14	48	22	14	46		6.8014	13.7081	8.3048	24.6044	11.1554	41.351
AGCTTATCAGACTGATGTTGAT_ssc-miR-21	-0.546264	11.2866	1.25266	0.263045	0.999688		365	1750	589	4685	1205	5161	8531	2769	2136	1156	3542	2396	2276	3188	1254	1326	5014	1234	712	719	1380	600	4708	3722	2577	1086	452	3258	3223	5045	2717	3062	4994	3396	1409	3440		827.503	1262.59	815.255	4610.86	1034.02	3952.09
AGCTTATCAGACTGATGTTGCC_ssc-miR-21	0.447128	6.01057	0.267824	0.604795	0.999688		52	158	79	1	237	171	251	96	90	4	298	295	2	90	232	8	6	8	0	147	40	94	6	121	10	7	2	0	1	164	3	4	147	9	1	5		117.891	113.994	109.347	0.984175	203.372	130.945
AGCTTATCAGACTGATGTTGCT_ssc-miR-21	-0.125578	3.70309	0.0175043	0.894744	0.999688		4	21	2	2	12	51	101	38	27	0	36	33	0	37	23	0	1	0	0	7	9	7	7	35	1	0	0	0	0	53	2	2	49	1	1	2		9.06853	15.1511	2.76827	1.96835	10.2973	39.0538
AGCTTATCAGACTGATGTTGG_ssc-miR-21	-0.248523	4.04815	0.141526	0.706769	0.999688		4	41	7	4	14	18	13	9	29	10	19	30	6	51	4	3	55	15	0	16	15	17	5	13	30	3	3	1	14	15	9	4	53	15	2	33		9.06853	29.5806	9.68894	3.9367	12.0135	13.7837
AGCTTATCAGACTGATGTTGGC_ssc-miR-21	-0.00437141	7.15289	0.000243789	0.987543	0.999688		52	189	89	111	237	178	285	118	69	153	320	292	61	128	232	207	135	163	42	162	49	92	150	141	196	153	54	82	99	202	60	158	164	71	152	85		117.891	136.359	123.188	109.243	203.372	136.305
AGCTTATCAGACTGATGTTGGT_ssc-miR-21	-0.256664	4.92608	0.243819	0.621461	0.999688		5	23	4	46	23	64	98	31	26	13	42	31	27	41	11	17	45	19	8	14	15	7	59	43	29	8	2	39	34	60	20	31	51	34	14	34		11.3357	16.594	5.53653	45.2721	19.7365	49.0086
AGCTTATCAGACTGATGTTGT_ssc-miR-21	0.0815132	3.9173	0.0221791	0.881612	0.999688		1	29	6	10	18	27	31	13	11	2	19	27	4	3	4	7	23	8	0	19	4	8	10	21	7	5	1	7	6	22	8	11	86	31	4	24		2.26713	20.9229	8.3048	9.84175	15.4459	20.6755
AGCTTATCAGACTGATGTTGTC_ssc-miR-21	0.166696	5.66884	0.149156	0.699344	0.999688		20	103	45	27	133	94	141	70	57	19	179	195	10	68	133	21	21	30	5	84	23	53	21	95	29	13	7	22	24	101	11	27	90	17	26	20		45.3426	74.3123	62.286	26.5727	114.128	71.9815
AGCTTATCAGACTGGTGTTGAC_hsa-mir-21	-0.021527	6.56631	0.00512561	0.942926	0.999688		33	119	37	72	128	99	150	50	44	119	194	192	43	72	172	141	92	119	34	86	32	51	74	80	139	112	41	72	71	113	59	161	95	51	113	73		74.8154	85.856	51.2129	70.8606	109.838	75.8103
AGCTTATCAGACTGTTGTTGAC_hsa-mir-21	-0.311435	3.84458	0.490623	0.483649	0.999688		4	9	14	8	22	10	15	2	6	12	24	37	5	7	9	19	12	21	7	11	3	10	19	13	23	12	3	4	7	17	4	23	23	7	13	9		9.06853	6.49331	19.3779	7.8734	18.8784	7.6576
AGCTTATCAGGCTGATGTTGAC_hsa-mir-21	0.0404404	6.36182	0.0167646	0.896979	0.999688		25	91	29	79	117	103	116	60	50	92	158	173	46	74	121	127	78	100	38	72	15	33	69	78	155	102	29	57	54	89	34	126	114	39	104	60		56.6783	65.6546	40.1399	77.7499	100.399	78.8733
AGCTTATCGGACTGATGTTGAC_hsa-mir-21	-0.0486844	6.56368	0.0234968	0.878172	0.999688		31	94	47	82	126	135	144	64	44	100	221	177	28	67	133	123	107	143	32	102	26	56	81	98	142	131	31	62	86	106	35	153	101	48	120	85		70.2811	67.819	65.0543	80.7024	108.122	103.378
AGCTTATCTGACTGATGTTGAC_hsa-mir-21	-0.1538	4.71516	0.190036	0.662886	0.999688		7	31	20	13	33	30	39	20	10	24	34	49	17	9	36	33	25	20	14	24	3	22	24	17	36	24	15	18	20	30	10	45	24	17	26	19		15.8699	22.3658	27.6827	12.7943	28.3176	22.9728
AGCTTATTAGACTGATGTTGAC_hsa-mir-21	0.0168494	4.23748	0.00179589	0.966197	0.999688		5	26	4	22	27	15	25	11	8	32	31	33	9	7	28	33	21	18	7	21	2	9	20	11	28	20	4	16	15	16	8	26	19	12	12	16		11.3357	18.7584	5.53653	21.6519	23.1689	11.4864
AGCTTGTCAGACTGATGTTGAC_hsa-mir-21	0.0316259	5.10561	0.00785714	0.929368	0.999688		7	34	14	36	50	28	48	18	21	33	54	71	9	24	63	36	39	47	7	33	6	16	37	27	56	33	17	29	17	33	25	64	41	22	47	28		15.8699	24.5303	19.3779	35.4303	42.9054	21.4413
AGGAAGACTAGTGATTTTGTT_hsa-mir-7-1	0.00900617	4.23132	0.000751902	0.978124	0.999688		8	15	11	28	19	15	29	23	9	14	26	31	6	21	17	26	18	18	8	10	8	9	18	14	21	12	11	17	12	33	8	20	23	8	20	13		18.1371	10.8222	15.2255	27.5569	16.3041	11.4864
AGGAAGACTAGTGATTTTGTTG_hsa-mir-7-1	-0.286049	6.25516	1.26303	0.261079	0.999688		40	77	46	65	73	88	107	95	57	74	135	183	20	79	89	50	55	73	49	95	45	62	34	57	93	68	47	66	60	105	36	87	140	40	88	53		90.6853	55.5539	63.6701	63.9714	62.6419	67.3869
AGGAAGACTAGTGATTTTGTTGC_hsa-mir-7-1	-0.561259	4.90612	2.27623	0.131371	0.999688		11	14	10	31	22	33	48	49	24	16	41	28	21	46	12	13	31	13	12	20	20	21	31	26	24	19	12	31	27	48	26	17	82	21	31	39		24.9385	10.1007	13.8413	30.5094	18.8784	25.2701
AGGAAGACTAGTGATTTTGTTGT_hsa-mir-7-1	-0.16783	7.00327	0.519468	0.471069	0.999688		73	117	95	108	147	174	205	197	99	78	169	331	55	148	142	96	106	97	68	139	76	97	103	119	125	84	60	109	103	188	87	125	286	94	96	93		165.501	84.413	131.493	106.291	126.142	133.242
AGGAAGACTAGTGATTTTGTTGTA_hsa-mir-7-1	-0.061441	5.13321	0.0157625	0.900089	0.999688		8	25	21	60	12	64	77	67	33	15	37	66	17	53	20	13	56	7	19	7	26	12	32	30	23	15	9	48	36	63	33	24	99	44	11	20		18.1371	18.037	29.0668	59.0505	10.2973	49.0086
AGGAAGACTAGTGATTTTGTTGTC_hsa-mir-7-1	-0.572553	8.45906	2.04281	0.152927	0.999688		107	163	127	778	191	459	819	666	460	189	450	354	229	467	206	173	588	194	204	163	298	94	379	331	300	179	122	569	389	656	288	307	677	322	310	331		242.583	117.601	175.785	765.688	163.899	351.484
AGGAAGACTAGTGATTTTGTTGTG_hsa-mir-7-1	-0.00648689	4.37441	9.05442e-05	0.992408	0.999688		3	31	13	31	6	25	26	16	137	6	13	23	11	171	9	3	166	6	9	5	90	6	15	15	37	8	4	25	16	34	8	11	31	32	8	27		6.8014	22.3658	17.9937	30.5094	5.14865	19.144
AGGAAGACTAGTGATTTTGTTGTT_hsa-mir-7-1	-0.0900663	10.7181	0.197722	0.656566	0.999688		767	1489	932	2035	1761	2109	2923	2104	1779	1371	2684	3157	734	1953	1887	1483	1809	1310	1153	1438	1028	908	1301	1296	1761	1403	775	1911	1477	2588	1000	1755	2667	1236	1818	1263		1738.89	1074.28	1290.01	2002.8	1511.13	1614.99
AGGAAGACTAGTGATTTTGTTGTTA_hsa-mir-7-1	0.0461882	5.26557	0.0170558	0.896094	0.999688		28	65	38	15	44	44	33	58	33	30	71	132	9	35	37	21	24	27	25	56	9	40	18	28	33	20	22	23	25	53	21	33	99	37	22	14		63.4797	46.8961	52.5971	14.7626	37.7568	33.6934
AGGAGCTCACAGTCTATTG_ssc-miR-28-5p	0.225898	4.31019	0.299031	0.584491	0.999688		15	32	16	13	14	16	18	23	12	25	29	39	5	5	38	20	17	31	11	18	8	7	10	14	21	24	11	19	8	15	9	24	19	6	24	4		34.007	23.0873	22.1461	12.7943	12.0135	12.2522
AGGAGCTCACAGTCTATTGAG_ssc-miR-28-5p	0.00725167	5.72893	0.000395513	0.984133	0.999688		49	58	54	54	66	46	45	45	36	60	89	146	11	27	84	40	24	76	37	75	21	41	19	61	63	47	21	55	33	61	14	72	77	22	61	29		111.089	41.8458	74.7432	53.1455	56.6351	35.225
AGGAGCTCACAGTCTATTGAGA_ssc-miR-28-5p	0.0371228	4.07223	0.00682886	0.93414	0.999688		13	28	12	6	26	24	9	27	10	12	29	56	2	8	27	14	8	13	11	29	1	12	14	13	10	14	7	16	3	12	2	22	17	6	15	9		29.4727	20.2014	16.6096	5.90505	22.3108	18.3782
AGGCAAGATGCTGGCATAGCTG_ssc-miR-31	0.339084	3.58428	0.271828	0.602108	0.999688		0	59	14	5	16	13	18	10	8	9	37	48	0	2	1	2	3	5	0	25	0	9	8	12	16	9	3	1	9	6	8	7	60	5	4	18		0	42.5672	19.3779	4.92088	13.7297	9.95488
AGGCAAGATGCTGGCATAGCTGT_ssc-miR-31	-0.151733	4.11794	0.0557873	0.813283	0.999688		1	84	20	7	15	24	20	16	7	5	43	74	5	17	0	0	14	9	2	34	7	20	10	20	13	9	4	4	4	17	12	6	182	16	3	29		2.26713	60.6042	27.6827	6.88923	12.8716	18.3782
AGGCAGTGTAATTAGCTGATTG_bta-miR-34b	0.735154	3.4856	0.871236	0.350613	0.999688		1	10	5	8	5	3	49	17	8	6	50	85	0	2	5	3	10	2	0	39	3	2	2	0	26	9	1	4	18	16	2	7	46	9	0	1		2.26713	7.21479	6.92067	7.8734	4.29054	2.29728
AGGCAGTGTAATTAGCTGATTGT_bta-miR-34b	1.11273	3.7042	1.91874	0.165996	0.999688		0	10	11	17	3	5	73	20	13	11	44	58	3	2	2	8	13	1	1	35	3	0	2	2	51	6	2	5	13	36	3	5	56	9	0	1		0	7.21479	15.2255	16.731	2.57432	3.8288
AGGCAGTGTAGTTAGC_ssc-miR-34c	-0.129746	4.52389	0.0293411	0.863994	0.999688		0	6	2	32	9	3	194	10	18	58	84	20	6	7	14	13	28	3	2	21	6	0	3	1	147	71	7	11	38	53	9	16	21	10	7	3		0	4.32887	2.76827	31.4936	7.72297	2.29728
AGGCAGTGTAGTTAGCTGA_ssc-miR-34c	0.0223938	5.37101	0.00132109	0.971006	0.999688		2	17	20	48	17	10	303	24	19	37	159	142	37	26	33	48	54	43	2	71	18	3	7	14	254	115	9	9	31	61	58	29	83	16	36	29		4.53426	12.2651	27.6827	47.2404	14.5878	7.6576
AGGCAGTGTAGTTAGCTGAC_ssc-miR-34c	-0.563468	3.74178	0.593642	0.441014	0.999688		1	3	7	32	2	3	162	21	8	11	49	17	5	8	3	2	26	5	0	11	7	1	7	6	38	14	2	14	22	38	5	6	43	12	0	2		2.26713	2.16444	9.68894	31.4936	1.71622	2.29728
AGGCAGTGTAGTTAGCTGAT_ssc-miR-34c	0.949264	5.94995	2.8	0.0942642	0.999688		2	69	30	84	49	29	539	54	39	64	245	201	29	22	37	41	100	18	3	129	19	9	15	8	240	111	15	34	95	129	37	52	181	52	17	22		4.53426	49.782	41.524	82.6707	42.0473	22.207
AGGCAGTGTAGTTAGCTGATA_ssc-miR-34c	0.858199	3.23137	0.977578	0.322797	0.999688		0	7	2	13	3	6	75	7	2	6	30	26	3	4	5	6	24	1	0	15	0	0	2	4	44	8	0	5	5	17	10	3	27	14	3	2		0	5.05035	2.76827	12.7943	2.57432	4.59456
AGGCAGTGTAGTTAGCTGATC_ssc-miR-34c	-0.691999	6.21012	1.20843	0.271642	0.999688		2	50	14	165	11	36	1225	112	93	47	262	90	51	49	30	23	240	17	3	74	27	10	43	37	285	79	11	38	98	223	80	47	295	90	13	44		4.53426	36.0739	19.3779	162.389	9.43919	27.5674
AGGCAGTGTAGTTAGCTGATT_ssc-miR-34c	0.443103	8.88465	0.768425	0.380705	0.999688		36	401	181	643	278	196	5105	471	417	539	1932	1603	273	245	375	344	969	208	30	1055	108	95	159	125	2597	1021	113	244	549	1042	339	386	1272	458	132	168		81.6168	289.313	250.528	632.825	238.554	150.089
AGGCAGTGTAGTTAGCTGATTA_ssc-miR-34c	0.792453	4.20427	1.32486	0.249721	0.999688		2	24	4	32	4	13	197	26	26	6	55	45	6	7	6	5	37	1	0	12	6	1	3	7	71	9	3	12	38	46	9	9	90	29	2	5		4.53426	17.3155	5.53653	31.4936	3.43243	9.95488
AGGCAGTGTAGTTAGCTGATTG_ssc-miR-34c	0.775713	8.7433	1.93319	0.16441	0.999688		28	528	202	518	297	153	3091	489	395	665	2084	1648	105	130	314	249	705	125	17	1123	144	84	102	77	2212	774	124	206	635	1011	110	276	1304	372	91	61		63.4797	380.941	279.595	509.803	254.858	117.161
AGGCAGTGTAGTTAGCTGATTGA_ssc-miR-34c	1.02472	6.09325	2.40888	0.120649	0.999688		3	127	32	104	33	30	566	83	54	59	275	312	27	21	23	13	106	6	5	158	18	9	19	12	274	72	22	23	100	200	33	41	281	97	6	9		6.8014	91.6278	44.2923	102.354	28.3176	22.9728
AGGCAGTGTAGTTAGCTGATTGC_ssc-miR-34c	0.900903	9.82337	2.48486	0.114947	0.999688		65	1315	474	1146	482	225	7083	857	842	1714	3937	2944	226	310	751	613	1441	217	55	2165	311	158	142	132	4580	1771	250	374	1354	2123	229	643	2504	747	251	161		147.364	948.744	656.079	1127.87	413.608	172.296
AGGCAGTGTAGTTAGCTGATTGCA_ssc-miR-34c	1.11744	5.15798	3.0326	0.0816069	0.999688		2	76	36	34	15	12	169	33	38	61	159	191	6	11	28	8	29	2	2	114	10	10	5	5	100	34	11	14	51	77	8	18	99	38	8	1		4.53426	54.8324	49.8288	33.462	12.8716	9.18912
AGGCAGTGTAGTTAGCTGATTGCT_ssc-miR-34c	0.317448	3.70333	0.161809	0.687496	0.999688		0	17	4	16	5	2	109	12	11	9	47	65	4	6	4	6	14	0	1	35	7	1	1	2	50	8	3	5	14	27	4	6	54	9	2	0		0	12.2651	5.53653	15.7468	4.29054	1.53152
AGGCAGTGTAGTTAGCTGATTGT_ssc-miR-34c	0.023683	7.99443	0.00139436	0.970213	0.999688		16	246	82	605	59	115	3852	404	307	226	975	494	84	136	100	78	657	27	12	301	110	27	86	76	1048	265	43	191	577	934	146	135	1187	430	30	68		36.2741	177.484	113.499	595.426	50.6284	88.0624
AGGCAGTGTATTGTTAGCTGGC_bta-miR-449b	0.161839	3.58685	0.0610588	0.80483	0.999688		0	4	5	9	15	5	52	14	6	13	29	22	1	2	6	8	13	3	0	10	2	8	3	2	26	14	3	6	23	29	6	7	74	22	3	2		0	2.88591	6.92067	8.85758	12.8716	3.8288
AGGCAGTGTATTGTTAGCTGGT_bta-miR-449b	0.0700176	3.67555	0.010613	0.917948	0.999688		0	8	5	9	8	10	63	22	18	9	34	37	3	7	8	1	22	4	0	14	4	2	3	7	26	3	1	5	17	51	4	5	152	30	2	2		0	5.77183	6.92067	8.85758	6.86486	7.6576
AGGCGGAGACTTGGGCAATTGC_hsa-miR-25-5p	0.132901	4.18473	0.0855006	0.769977	0.999688		18	18	29	21	17	12	18	20	18	22	28	27	4	14	21	5	12	10	23	24	21	9	4	7	15	14	9	13	18	14	3	22	35	9	16	6		40.8084	12.9866	40.1399	20.6677	14.5878	9.18912
AGGCGGAGACTTGGGCAATTGCC_hsa-miR-25-5p	-0.10126	4.20306	0.037812	0.845821	0.999688		29	5	12	34	10	25	25	46	21	11	26	16	15	13	7	2	10	9	16	2	17	9	14	21	13	4	7	18	17	16	16	17	34	19	10	7		65.7468	3.60739	16.6096	33.462	8.58108	19.144
AGGCGGAGACTTGGGCAATTGCT_hsa-miR-25-5p	0.218768	6.16115	0.441146	0.50657	0.999688		96	91	76	65	70	121	91	142	91	30	111	152	26	74	81	42	44	49	43	84	40	43	43	65	62	23	44	63	74	62	57	85	144	49	32	29		217.645	65.6546	105.194	63.9714	60.0676	92.657
AGGCTTATCAGACTGATGTTGAC_hsa-mir-21	-0.286228	5.49342	0.526609	0.468036	0.999688		11	34	16	51	49	31	51	30	18	56	66	75	20	15	50	87	43	73	27	30	7	22	52	29	76	63	26	40	36	42	37	90	43	22	61	32		24.9385	24.5303	22.1461	50.1929	42.0473	23.7386
AGGGACGGGACGCGGTGCAGTGTT_ssc-miR-92b-5p	-0.292602	3.66857	0.473858	0.491218	0.999688		8	15	11	6	11	14	42	19	10	10	16	14	3	8	10	3	8	4	29	14	5	10	6	14	25	7	2	14	11	19	5	12	16	4	4	5		18.1371	10.8222	15.2255	5.90505	9.43919	10.7206
AGGGACTTTCAGGGGCAGCTGTG_ssc-miR-365-5p	0.0625605	4.91355	0.0203112	0.886671	0.999688		39	49	24	24	11	14	52	44	31	23	41	65	14	19	79	20	31	18	73	21	31	10	14	13	31	25	17	33	22	31	21	41	50	13	25	19		88.4182	35.3525	33.2192	23.6202	9.43919	10.7206
AGGGGCTGGCTTTCCTCTGGT_hsa-miR-185-3p	-0.109373	4.94412	0.105687	0.745109	0.999688		15	25	14	25	28	50	37	47	42	14	59	42	24	36	53	31	24	32	18	11	17	12	30	29	28	17	13	17	20	27	26	45	24	14	28	20		34.007	18.037	19.3779	24.6044	24.027	38.288
AGGGTCGGGCCTGGT_hsa-mir-7641-2	-0.722996	4.62307	2.05461	0.151746	0.999688		10	29	7	25	12	11	37	5	12	36	27	10	23	51	28	9	26	20	39	7	22	10	26	18	34	32	7	22	15	26	36	21	19	10	36	18		22.6713	20.9229	9.68894	24.6044	10.2973	8.42336
AGGGTCGGGCCTGGTT_hsa-mir-7641-2	-0.544152	4.62998	1.40992	0.23507	0.999688		7	14	9	22	23	19	54	11	14	31	28	10	15	22	34	8	40	25	15	3	19	12	22	18	51	27	4	19	20	48	16	15	26	18	40	23		15.8699	10.1007	12.4572	21.6519	19.7365	14.5494
AGGGTCGGGCCTGGTTAGT_hsa-mir-7641-2	-0.656561	4.96363	2.56392	0.109327	0.999688		23	20	7	20	24	33	46	35	20	36	32	11	17	37	37	12	29	16	32	14	28	15	25	24	45	36	15	54	30	36	21	27	44	16	38	24		52.144	14.4296	9.68894	19.6835	20.5946	25.2701
AGGGTCGGGCCTGGTTAGTACTT_hsa-mir-7641-2	-0.40959	4.32269	0.709623	0.399569	0.999688		5	24	20	7	15	20	9	33	17	24	28	16	7	34	38	8	20	6	35	13	30	8	7	18	18	15	9	23	15	35	5	23	21	10	14	18		11.3357	17.3155	27.6827	6.88923	12.8716	15.3152
AGGGTCGGGCCTGGTTAGTACTTGGATGG_hsa-mir-7641-2	-0.758355	3.90326	1.31967	0.250651	0.999688		17	11	6	7	5	13	12	11	11	36	17	5	5	18	39	7	17	7	69	9	23	8	2	9	16	45	6	25	10	12	1	16	13	5	29	6		38.5412	7.93626	8.3048	6.88923	4.29054	9.95488
AGGGTTGGGCGGAGGCTTTC_ssc-miR-296-3p	0.192343	4.17961	0.210129	0.646666	0.999688		21	27	25	22	7	10	18	22	7	13	30	28	7	9	23	9	14	17	20	17	14	4	8	16	26	19	5	9	16	17	11	22	28	5	19	11		47.6098	19.4799	34.6033	21.6519	6.00676	7.6576
AGGGTTGGGCGGAGGCTTTCA_ssc-miR-296-3p	0.311981	3.959	0.513471	0.47364	0.999688		3	24	14	24	1	16	37	27	11	17	21	19	3	8	18	5	14	6	9	12	6	3	5	15	21	9	4	18	20	17	11	11	29	12	7	8		6.8014	17.3155	19.3779	23.6202	0.858108	12.2522
AGGGTTGGGCGGAGGCTTTCC_ssc-miR-296-3p	-0.0302523	8.34028	0.00836307	0.927135	0.999688		223	404	287	386	217	161	474	310	288	411	540	480	134	233	536	280	239	376	327	283	258	160	157	234	491	407	183	306	297	338	149	421	434	99	450	167		505.571	291.477	397.246	379.892	186.209	123.287
AGGGTTGGGCGGAGGCTTTCCA_ssc-miR-296-3p	0.222354	4.74852	0.389148	0.532748	0.999688		16	26	21	44	14	39	32	46	21	10	38	57	11	25	24	16	32	25	11	23	18	11	23	17	28	10	7	34	33	23	32	28	54	7	16	20		36.2741	18.7584	29.0668	43.3037	12.0135	29.8646
AGGGTTGGGCGGAGGCTTTCCC_ssc-miR-296-3p	-0.316969	6.36428	0.940313	0.332197	0.999688		24	62	41	136	39	98	126	136	89	48	142	88	64	77	49	64	92	82	31	61	43	28	71	93	96	52	44	131	81	111	92	121	143	41	73	69		54.4112	44.7317	56.7495	133.848	33.4662	75.0445
AGGGTTGGGCGGAGGCTTTCCG_ssc-miR-296-3p	0.231002	3.39923	0.101286	0.750291	0.999688		2	8	6	13	3	14	9	17	52	4	8	11	6	58	5	3	71	2	3	4	33	1	5	6	16	4	3	9	4	3	15	4	20	6	3	7		4.53426	5.77183	8.3048	12.7943	2.57432	10.7206
AGGGTTGGGCGGAGGCTTTCCT_ssc-miR-296-3p	-0.0449414	8.4132	0.0369978	0.847469	0.999688		165	331	207	372	280	405	397	473	342	231	574	702	236	310	390	291	344	401	146	306	144	157	258	383	368	222	202	410	304	389	301	422	564	130	368	269		374.077	238.809	286.516	366.113	240.27	310.133
AGGGTTGGGCGGAGGCTTTCT_ssc-miR-296-3p	-0.711798	5.96335	2.24775	0.133808	0.999688		23	39	25	118	16	62	165	79	86	32	82	60	44	79	44	20	93	35	43	21	70	7	59	73	63	34	19	89	89	81	66	59	108	37	27	53		52.144	28.1377	34.6033	116.133	13.7297	47.4771
AGGTAGTTTCATGTTGTTGGG_ssc-miR-196a	-0.070293	4.28517	0.0270852	0.869278	0.999688		14	14	26	15	28	33	18	27	23	4	20	27	2	15	14	14	6	16	13	39	13	22	6	13	18	14	29	24	10	15	9	14	9	10	18	7		31.7399	10.1007	35.9875	14.7626	24.027	25.2701
AGGTTGGGATCGGTTGCAATGC_hsa-miR-92a-1-5p	-0.0869782	4.24288	0.0481737	0.826272	0.999688		10	25	20	25	15	15	14	21	13	23	14	36	5	9	37	11	9	6	14	25	17	15	6	6	23	26	8	13	8	24	10	22	31	8	21	12		22.6713	18.037	27.6827	24.6044	12.8716	11.4864
AGGTTGGGATCGGTTGCAATGCA_hsa-miR-92a-1-5p	0.0879542	3.57542	0.0189818	0.890419	0.999688		5	7	4	14	5	23	26	33	10	6	11	19	7	23	6	1	10	3	5	0	7	5	4	17	10	0	1	21	7	9	17	11	32	4	2	11		11.3357	5.05035	5.53653	13.7785	4.29054	17.6125
AGGTTGGGATCGGTTGCAATGCC_hsa-miR-92a-1-5p	-0.0275191	5.81173	0.00508724	0.943139	0.999688		41	30	24	87	49	89	74	132	76	30	97	65	35	77	78	15	53	28	42	32	35	25	41	67	41	25	18	101	38	51	59	73	96	30	33	37		92.9524	21.6444	33.2192	85.6233	42.0473	68.1527
AGGTTGGGATCGGTTGCAATGCT_hsa-miR-92a-1-5p	-0.0695259	7.85354	0.0510321	0.821277	0.999688		230	216	126	229	312	348	321	405	316	132	420	569	95	265	427	96	172	165	196	182	153	178	119	253	174	170	97	306	162	224	140	332	434	117	153	143		521.44	155.839	174.401	225.376	267.73	266.485
AGTAAGTGCTTCCATGTTTTAG_bta-miR-302d	0.461824	3.59949	0.997436	0.317932	0.999688		11	25	9	6	21	14	7	9	19	5	23	29	4	9	25	12	4	5	4	14	4	6	10	10	15	2	6	3	6	9	5	17	15	2	9	2		24.9385	18.037	12.4572	5.90505	18.0203	10.7206
AGTACTTGGATGGGA_hsa-mir-7641-2	-0.297255	6.95008	0.436479	0.508827	0.999688		176	71	138	98	123	99	107	108	88	235	209	50	55	111	241	80	96	98	214	79	121	54	94	131	183	224	56	161	64	160	40	160	139	44	177	55		399.015	51.225	191.01	96.4492	105.547	75.8103
AGTACTTGGATGGGAG_hsa-mir-7641-2	-0.0522984	5.09449	0.0104493	0.918581	0.999688		121	31	57	33	42	27	16	37	24	48	103	30	6	38	57	7	15	29	49	21	36	35	16	35	32	24	17	25	8	20	8	43	61	12	12	21		274.323	22.3658	78.8956	32.4778	36.0405	20.6755
AGTAGTGGGATCGCG_ssc-mir-1285	0.249789	3.42248	0.168683	0.681285	0.999688		9	1	8	25	16	11	13	12	5	3	133	3	3	5	5	18	5	5	7	4	7	9	10	7	5	2	1	6	1	9	7	84	20	5	7	4		20.4042	0.721479	11.0731	24.6044	13.7297	8.42336
AGTAGTGGGATCGCGCCTG_ssc-mir-1285	-0.346725	4.73327	0.292674	0.588512	0.999688		20	3	16	51	34	22	53	10	16	11	141	2	12	25	11	24	27	21	39	12	38	11	30	5	29	6	16	43	12	13	16	125	24	10	22	6		45.3426	2.16444	22.1461	50.1929	29.1757	16.8467
AGTAGTGGGATCGCGCCTGT_ssc-mir-1285	-0.282913	4.42946	0.225941	0.63455	0.999688		12	9	15	27	36	26	33	16	14	2	115	3	6	18	5	15	10	16	14	8	27	14	37	4	7	0	8	21	17	23	16	75	53	25	10	8		27.2056	6.49331	20.762	26.5727	30.8919	19.9098
AGTAGTGGGATCGCGCCTGTG_ssc-mir-1285	-0.636849	7.59642	1.1275	0.288309	0.999688		227	59	106	163	276	175	329	96	141	67	592	15	116	213	157	173	143	222	249	102	362	60	291	33	196	37	140	288	68	219	114	469	173	76	240	79		514.639	42.5672	146.718	160.421	236.838	134.008
AGTAGTGGGATCGCGCCTGTGAAT_ssc-mir-1285	1.40383	2.97755	1.85085	0.173684	0.999688		2	0	5	29	12	18	11	0	2	2	98	1	2	1	0	13	5	1	4	1	2	2	6	0	0	0	3	11	1	3	5	54	26	7	1	0		4.53426	0	6.92067	28.5411	10.2973	13.7837
AGTAGTGGGATCGCGCCTGTGAATAGC_ssc-mir-1285	1.15389	4.64365	1.36143	0.243291	0.999688		6	3	23	106	96	53	41	1	7	0	646	0	2	0	4	100	11	3	10	2	11	39	20	0	5	1	12	26	4	15	4	403	85	29	19	8		13.6028	2.16444	31.8351	104.323	82.3784	40.5853
AGTAGTGGGATCGCGCCTGTGAATAGCC_ssc-mir-1285	1.63485	7.0987	3.19015	0.0740834	0.999688		35	8	188	693	656	382	220	13	14	6	4068	7	15	19	27	541	68	17	27	18	51	188	145	3	25	5	38	137	8	91	50	2333	505	226	78	18		79.3496	5.77183	260.217	682.034	562.919	292.52
AGTAGTGGGATCGCGCCTGTGAATAGCCA_ssc-mir-1285	1.34242	3.53169	2.24727	0.13385	0.999688		1	0	12	29	38	35	9	2	1	0	164	1	1	4	6	24	10	4	3	1	7	16	4	0	2	0	5	5	1	3	7	114	45	10	8	4		2.26713	0	16.6096	28.5411	32.6081	26.8016
AGTAGTGGGATCGCGCCTGTGAATAGCCACT_ssc-mir-1285	-0.586234	3.54405	0.601418	0.438037	0.999688		1	2	2	31	19	10	21	4	4	2	54	2	8	4	6	14	8	6	3	2	10	14	23	0	2	2	6	16	8	10	9	41	13	7	9	4		2.26713	1.44296	2.76827	30.5094	16.3041	7.6576
AGTAGTGGGATCGCGCCTGTGAATAGCCACTGTACTCCAGC_ssc-mir-1285	1.48162	3.37615	1.61546	0.203726	0.999688		1	0	2	63	36	27	6	0	1	3	207	0	4	0	1	40	5	1	1	0	2	14	11	0	3	0	3	9	0	8	4	230	22	11	4	1		2.26713	0	2.76827	62.0031	30.8919	20.6755
AGTAGTGGGATCGCGCCTGTGAATAGCCACTGTACTCCAGCC_ssc-mir-1285	1.94001	4.47011	2.0828	0.148967	0.999688		0	1	25	129	89	45	24	1	0	1	583	0	0	0	0	126	10	1	0	0	3	27	22	0	2	1	5	19	0	19	8	558	74	28	14	1		0	0.721479	34.6033	126.959	76.3716	34.4592
AGTAGTGGGATCGCGCCTGTGAATAGCCACTGTACTCCAGCCT_ssc-mir-1285	1.73467	4.75939	1.57886	0.208926	0.999688		0	0	19	172	69	63	32	1	0	0	478	2	0	0	2	78	18	1	1	0	3	21	45	0	1	1	3	22	1	17	8	480	87	68	12	0		0	0	26.2985	169.278	59.2095	48.2429
AGTGCCGCCATTTTTTG_ssc-mir-371	0.183953	3.95575	0.0197919	0.88812	0.999688		0	35	28	0	42	0	0	26	0	21	0	1	1	24	0	0	12	22	4	0	0	22	12	29	13	0	0	24	43	36	9	17	0	22	1	11		0	25.2518	38.7557	0	36.0405	0
AGTGCCGCCATTTTTTGAGT_ssc-mir-371	-0.6924	3.78574	0.300743	0.583417	0.999688		0	8	19	0	28	0	0	22	1	8	0	0	0	22	0	0	15	10	4	0	0	17	23	26	10	2	0	19	44	34	17	28	0	19	1	15		0	5.77183	26.2985	0	24.027	0
AGTGCCGCCATTTTTTGAGTG_ssc-mir-371	0.16425	4.3929	0.0154478	0.901086	0.999688		0	64	34	2	74	0	1	49	0	14	1	0	0	34	0	0	26	20	3	0	0	41	22	43	22	0	0	20	53	50	16	42	1	29	0	10		0	46.1746	47.0605	1.96835	63.5	0
AGTGCCGCCATTTTTTGAGTGT_ssc-mir-371	-0.640063	7.46056	0.273791	0.6008	0.999688		1	253	233	1	537	7	6	424	2	132	3	5	5	304	4	3	172	178	52	3	1	295	394	433	157	1	1	201	538	433	177	340	4	352	1	255		2.26713	182.534	322.503	0.984175	460.804	5.36032
AGTGCTTCCATGTTTCAGTGG_bta-miR-302c	-0.235079	4.98839	0.352914	0.552468	0.999688		24	27	34	12	27	34	35	45	17	15	47	114	12	24	41	34	19	62	9	61	8	20	25	42	20	20	16	10	24	25	14	77	60	22	30	17		54.4112	19.4799	47.0605	11.8101	23.1689	26.0358
AGTGCTTCCATGTTTCAGTGGC_bta-miR-302c	-0.319032	3.78434	0.333436	0.563643	0.999688		2	8	2	5	15	24	14	21	11	5	13	11	10	16	24	16	5	5	2	4	3	7	33	14	9	4	5	11	22	24	19	26	16	5	11	12		4.53426	5.77183	2.76827	4.92088	12.8716	18.3782
AGTGCTTCCATGTTTCAGTGGT_bta-miR-302c	-0.44214	5.83659	1.30378	0.253525	0.999688		9	42	31	28	88	100	42	58	38	25	70	119	42	54	103	89	26	53	23	45	7	42	74	83	65	33	13	40	67	61	56	104	57	23	67	66		20.4042	30.3021	42.9081	27.5569	75.5135	76.576
AGTGCTTCCATGTTTTAGT_bta-miR-302d	-0.0321328	5.32118	0.0111387	0.915947	0.999688		20	42	32	22	40	53	49	47	30	22	55	122	21	37	58	46	23	44	18	41	7	26	27	42	29	25	22	39	26	54	25	67	57	19	39	32		45.3426	30.3021	44.2923	21.6519	34.3243	40.5853
AGTGCTTCCATGTTTTAGTAG_bta-miR-302b	-0.0487628	7.0558	0.0229546	0.879575	0.999688		99	158	132	89	184	154	100	179	104	89	233	397	40	100	230	121	62	150	76	228	49	128	66	135	134	99	76	84	77	116	66	261	177	61	131	85		224.446	113.994	182.706	87.5916	157.892	117.927
AGTGCTTCCATGTTTTAGTAGA_bta-miR-302b	0.109678	6.29341	0.0880335	0.766692	0.999688		44	116	59	48	133	69	69	91	60	79	126	235	36	70	171	105	19	90	47	93	26	48	42	67	66	52	53	52	54	64	33	165	55	27	125	51		99.7538	83.6915	81.6639	47.2404	114.128	52.8375
AGTGCTTCCATGTTTTAGTGA_bta-miR-302a	0.45099	5.94844	1.86642	0.171886	0.999688		30	95	55	49	97	86	58	61	56	45	89	239	32	42	110	84	23	70	19	64	17	42	45	38	64	44	37	32	59	74	35	107	57	19	64	49		68.014	68.5405	76.1274	48.2246	83.2365	65.8554
AGTGCTTCCATGTTTTAGTGT_bta-miR-302a	0.131734	4.97133	0.180828	0.670662	0.999688		18	44	35	18	30	50	39	43	31	17	41	69	22	38	49	27	16	20	15	28	12	17	26	37	24	24	13	15	19	40	24	29	35	9	34	20		40.8084	31.7451	48.4447	17.7152	25.7432	38.288
AGTGGGATCGCGCCTGTG_ssc-mir-1285	0.0595262	5.10863	0.0107126	0.917565	0.999688		25	14	15	82	47	42	39	21	40	30	84	6	20	48	40	23	17	34	33	13	54	6	44	6	49	7	25	37	18	42	17	56	15	6	35	14		56.6783	10.1007	20.762	80.7024	40.3311	32.1619
AGTGGGATCGCGCCTGTGAATAGCC_ssc-mir-1285	0.157351	3.32297	0.037699	0.846049	0.999688		8	0	7	29	26	6	12	4	5	0	64	1	2	9	5	6	4	10	7	4	17	11	8	0	2	1	6	10	0	5	2	32	6	2	5	3		18.1371	0	9.68894	28.5411	22.3108	4.59456
AGTGGTTTTACCCTATGGTAG_ssc-miR-140-5p	0.0512694	5.13238	0.0175294	0.894669	0.999688		21	45	26	21	61	67	24	30	18	26	72	101	5	22	32	18	21	52	6	68	8	51	12	55	30	22	16	35	28	44	24	50	60	13	30	27		47.6098	32.4665	35.9875	20.6677	52.3446	51.3059
AGTTCTTCAGTGGCAAGCTTT_ssc-miR-22-5p	-0.107	5.60918	0.133069	0.715271	0.999688		16	63	39	32	72	101	60	55	30	29	68	170	24	43	34	23	36	52	13	61	14	53	52	59	44	34	15	38	39	60	37	59	116	31	32	45		36.2741	45.4532	53.9812	31.4936	61.7838	77.3418
AGTTCTTCAGTGGCAAGCTTTA_ssc-miR-22-5p	0.393197	4.15966	0.680336	0.409471	0.999688		13	43	22	7	22	39	12	27	9	2	29	84	5	13	8	4	12	11	1	30	6	22	10	18	11	1	9	8	17	25	8	21	64	10	6	9		29.4727	31.0236	30.4509	6.88923	18.8784	29.8646
ATACAGTACTGTGATAACTGAA_ssc-miR-101	0.0177102	5.33862	0.00329858	0.9542	0.999688		23	64	34	23	60	53	37	42	25	22	59	109	8	28	54	48	31	59	17	54	11	32	28	53	44	23	23	33	30	54	16	42	51	18	39	26		52.144	46.1746	47.0605	22.636	51.4865	40.5853
ATACCCTGTAGATCCGAATTTGT_ssc-miR-10a-5p	0.203682	4.93484	0.16207	0.687258	0.999688		1	75	12	27	25	29	119	15	22	29	62	37	22	32	14	10	57	22	4	20	10	15	15	24	53	50	7	6	36	40	30	17	105	25	11	51		2.26713	54.1109	16.6096	26.5727	21.4527	22.207
ATACTGCCTGGTAATGATGAC_hsa-miR-200b-3p	0.0557366	5.37812	0.0293687	0.86393	0.999688		7	67	19	49	44	52	72	21	25	44	66	86	27	34	55	59	53	34	15	50	13	28	25	29	54	59	16	27	16	39	27	77	66	26	40	21		15.8699	48.3391	26.2985	48.2246	37.7568	39.8195
ATACTGCCTGGTAATGATGACG_hsa-mir-200b	0.400055	4.21181	0.648796	0.420543	0.999688		4	25	9	14	15	24	24	7	18	21	32	25	14	34	21	24	54	6	6	13	15	1	11	4	22	27	8	10	3	7	8	30	30	8	26	7		9.06853	18.037	12.4572	13.7785	12.8716	18.3782
ATACTGTAAACGCTTTCTGATG_hsa-miR-3607-3p	0.116072	3.15064	0.0417791	0.838041	0.999688		6	17	4	2	25	11	2	28	3	7	16	15	3	1	4	5	2	9	1	15	7	9	5	5	3	2	4	5	3	5	1	8	16	3	8	3		13.6028	12.2651	5.53653	1.96835	21.4527	8.42336
ATAGCCACTGTACTCCAGCCTGGGCAACATAGCGAGACCCCGTCTCT_ssc-miR-1285	0.595029	3.62021	0.910863	0.339886	0.999688		4	7	2	22	17	29	6	3	7	3	34	4	8	4	2	9	7	19	1	8	8	5	27	1	10	1	7	8	11	14	14	32	19	12	7	9		9.06853	5.05035	2.76827	21.6519	14.5878	22.207
ATAGCCACTGTACTCCAGCCTGGGCAACATAGCGAGACCCCGTCTCTA_ssc-miR-1285	0.167792	5.04732	0.11419	0.735424	0.999688		32	14	22	47	62	40	18	12	17	8	80	16	14	12	8	31	10	35	27	23	15	23	49	7	21	8	48	42	20	24	34	96	49	33	40	22		72.5482	10.1007	30.4509	46.2562	53.2027	30.6304
ATAGCCACTGTACTCCAGCCTGGGCAACATAGCGAGACCCCGTCTCTC_ssc-miR-1285	-0.81455	4.29719	1.19649	0.274025	0.999688		8	2	5	30	5	28	19	9	17	1	17	2	26	9	6	11	20	32	21	0	20	2	58	5	17	0	7	18	19	18	28	24	27	18	13	34		18.1371	1.44296	6.92067	29.5253	4.29054	21.4413
ATAGCCACTGTACTCCAGCCTGGGCAACATAGCGAGACCCCGTCTCTT_ssc-miR-1285	-0.613087	6.52027	1.18167	0.277015	0.999688		60	38	31	95	79	98	57	63	73	18	117	18	86	73	37	65	64	233	109	51	69	40	192	9	82	12	90	145	77	79	89	157	75	98	79	115		136.028	27.4162	42.9081	93.4967	67.7905	75.0445
ATAGCCACTGTACTCCAGCCTGGGCAACATAGCGAGACCCCGTCTCTTA_ssc-miR-1285	0.111984	4.50385	0.037092	0.847278	0.999688		33	5	19	16	39	36	18	11	9	4	37	10	14	14	3	16	6	66	18	18	12	19	25	3	19	2	32	19	22	12	24	73	32	20	14	20		74.8154	3.60739	26.2985	15.7468	33.4662	27.5674
ATAGCCAGTTTGGGAAGAATG_ssc-mir-7857	0.0419189	4.78317	0.00901696	0.924348	0.999688		13	55	45	12	25	31	42	30	17	30	44	112	7	7	24	12	15	22	5	82	17	28	12	19	45	12	11	9	37	67	9	20	63	17	10	12		29.4727	39.6813	62.286	11.8101	21.4527	23.7386
ATAGCCAGTTTGGGAAGAATGC_ssc-mir-7857	0.304499	5.58726	0.462154	0.496619	0.999688		58	74	64	20	75	98	29	84	28	31	91	217	7	24	39	13	28	27	16	116	7	83	20	62	45	16	20	30	26	68	21	46	176	35	27	26		131.494	53.3894	88.5846	19.6835	64.3581	75.0445
ATAGCCAGTTTGGGAAGAATGCTG_ssc-mir-7857	-0.153141	4.53208	0.166355	0.683371	0.999688		17	19	18	14	27	25	31	29	23	27	29	26	2	24	24	14	19	29	11	34	13	19	7	18	48	24	9	12	19	20	6	15	23	14	30	14		38.5412	13.7081	24.9144	13.7785	23.1689	19.144
ATAGCCAGTTTGGGAAGAATGCTGT_ssc-mir-7857	-0.130067	3.69046	0.103989	0.747094	0.999688		12	14	6	9	18	16	10	26	15	8	16	20	3	5	7	8	4	7	6	18	7	9	9	11	10	3	8	11	9	14	8	7	29	13	7	4		27.2056	10.1007	8.3048	8.85758	15.4459	12.2522
ATAGCTTATCAGACTGATGTTGAC_ssc-miR-21	-0.419478	3.89922	1.31733	0.251071	0.999688		4	12	4	13	21	13	19	15	2	11	27	26	10	11	12	21	12	22	5	19	5	15	9	11	14	14	5	11	11	15	8	18	16	7	7	10		9.06853	8.65774	5.53653	12.7943	18.0203	9.95488
ATATAATACAACCTGCTAAGT_ssc-miR-374b-5p	0.437982	4.09908	1.3802	0.240068	0.999688		11	32	16	15	28	29	27	26	13	5	22	49	6	10	8	11	8	11	2	24	5	13	7	26	22	9	1	11	11	22	9	8	42	12	6	12		24.9385	23.0873	22.1461	14.7626	24.027	22.207
ATATAATACAACCTGCTAAGTA_ssc-miR-374b-5p	0.291773	4.64325	0.485293	0.486035	0.999688		10	47	21	27	25	79	21	62	18	7	39	113	12	24	12	8	18	6	5	22	18	16	24	29	13	11	9	19	21	41	14	26	85	20	6	11		22.6713	33.9095	29.0668	26.5727	21.4527	60.4951
ATATAATACAACCTGCTAAGTG_ssc-miR-374b-5p	0.51201	8.63559	2.61765	0.105681	0.999688		276	605	490	201	951	752	338	543	322	307	855	1811	134	344	512	417	150	433	77	615	156	373	262	395	404	224	222	193	232	412	179	435	624	217	233	216		625.729	436.495	678.226	197.819	816.061	575.852
ATATATTAAATGGATTTTTGGAGCC_bta-miR-1246	-0.770715	3.85122	1.17585	0.278203	0.999688		26	16	4	2	6	22	7	29	12	16	17	3	18	28	6	1	20	4	10	5	28	2	26	7	9	3	3	10	16	14	9	8	13	23	3	9		58.9454	11.5437	5.53653	1.96835	5.14865	16.8467
ATATATTAAATGGATTTTTGGAGCT_bta-miR-1246	-0.194779	5.59441	0.114788	0.734757	0.999688		156	45	39	18	50	100	25	116	52	77	51	22	50	89	24	6	29	15	28	30	82	15	81	35	45	13	20	47	48	49	33	31	46	72	23	20		353.673	32.4665	53.9812	17.7152	42.9054	76.576
ATATATTAAATGGATTTTTGGAGT_bta-miR-1246	-0.628517	4.51973	1.00163	0.316916	0.999688		19	22	9	13	12	36	19	72	29	11	15	10	14	61	11	2	33	2	15	4	34	2	39	30	21	11	4	42	18	23	14	15	17	32	14	15		43.0755	15.8725	12.4572	12.7943	10.2973	27.5674
ATATCAGACTGATGTTGAC_hsa-mir-21	-0.622792	4.96221	1.1879	0.275754	0.999688		6	8	4	50	27	15	78	15	15	54	54	8	13	25	74	52	40	35	16	8	14	3	29	24	63	59	12	34	22	31	9	41	12	10	58	22		13.6028	5.77183	5.53653	49.2088	23.1689	11.4864
ATCAACAGACATTAATTGGGC_ssc-miR-421-3p	0.661706	3.29101	1.57584	0.209362	0.999688		8	16	13	7	17	8	7	11	4	12	17	22	0	7	7	1	8	4	3	14	5	5	5	2	7	2	7	4	9	27	2	7	17	1	3	1		18.1371	11.5437	17.9937	6.88923	14.5878	6.12608
ATCAACAGACATTAATTGGGCG_ssc-miR-421-3p	0.323045	4.26132	0.712041	0.398767	0.999688		8	42	32	12	23	26	25	22	14	25	35	55	2	18	27	11	8	13	10	27	15	9	1	12	25	7	4	9	13	30	9	13	28	7	12	10		18.1371	30.3021	44.2923	11.8101	19.7365	19.9098
ATCAACAGACATTAATTGGGCGC_ssc-miR-421-3p	0.479626	6.43191	1.46767	0.225714	0.999688		124	130	142	38	160	148	61	183	82	40	209	392	23	56	96	46	26	66	30	169	42	102	31	77	56	32	32	57	45	87	38	75	212	33	49	38		281.124	93.7922	196.547	37.3987	137.297	113.333
ATCAACAGACATTAATTGGGCGT_ssc-miR-421-3p	0.401905	4.9121	0.820722	0.364969	0.999688		16	36	31	29	16	79	37	75	34	17	41	74	13	25	10	10	28	9	9	20	20	15	21	27	13	5	8	34	20	45	28	17	126	37	8	26		36.2741	25.9732	42.9081	28.5411	13.7297	60.4951
ATCACATTGCCAGGGATT_ssc-miR-23b	-0.159363	3.63786	0.0669498	0.795831	0.999688		1	5	11	3	10	23	17	9	11	7	21	74	7	16	3	2	5	9	0	8	4	10	9	12	5	2	4	1	1	30	18	4	42	9	13	38		2.26713	3.60739	15.2255	2.95253	8.58108	17.6125
ATCACATTGCCAGGGATTACC_ssc-miR-23b	0.0537425	5.01052	0.00856111	0.92628	0.999688		3	95	25	4	47	48	43	29	11	12	101	205	17	26	22	11	15	9	5	73	4	46	11	27	31	12	7	8	30	73	29	14	122	39	14	51		6.8014	68.5405	34.6033	3.9367	40.3311	36.7565
ATCACATTGCCAGGGATTACCA_ssc-miR-23b	0.632399	3.7181	0.728237	0.393455	0.999688		1	69	8	3	32	16	18	11	6	6	27	106	7	7	6	0	5	0	0	33	5	11	1	8	25	3	1	4	6	16	10	4	52	13	3	20		2.26713	49.782	11.0731	2.95253	27.4595	12.2522
ATCACATTGCCAGGGATTACCAC_ssc-miR-23b	0.546492	4.05072	0.788509	0.374551	0.999688		2	62	16	0	30	24	16	28	11	9	39	94	4	9	12	5	9	6	0	37	2	22	7	10	13	6	4	4	12	24	12	5	77	18	10	10		4.53426	44.7317	22.1461	0	25.7432	18.3782
ATCACATTGCCAGGGATTACCACC_ssc-miR-23b	0.999893	3.80733	2.18212	0.139622	0.999688		2	39	6	13	7	21	42	17	5	1	19	25	19	22	2	3	19	1	0	11	3	6	4	5	15	2	2	2	9	30	12	10	63	14	4	31		4.53426	28.1377	8.3048	12.7943	6.00676	16.081
ATCACATTGCCAGGGATTACCACT_ssc-miR-23b	0.276718	5.81258	0.334756	0.562872	0.999688		8	253	46	32	62	74	137	59	47	21	129	181	33	61	16	9	44	26	5	73	16	40	26	51	84	29	13	21	34	75	70	34	246	67	17	95		18.1371	182.534	63.6701	31.4936	53.2027	56.6663
ATCACATTGCCAGGGATTACT_ssc-miR-23b	0.480799	3.4747	0.364579	0.545974	0.999688		2	23	1	3	2	17	34	19	1	2	21	26	8	19	0	1	12	0	0	6	1	6	4	5	12	3	1	3	3	19	16	3	49	20	3	16		4.53426	16.594	1.38413	2.95253	1.71622	13.0179
ATCACATTGCCAGGGATTTC_ssc-miR-23a	-0.233454	3.55609	0.0854455	0.770049	0.999688		0	19	5	0	17	19	18	6	10	3	40	57	2	11	3	0	4	3	0	18	0	19	6	10	10	1	2	0	8	32	12	2	41	14	2	18		0	13.7081	6.92067	0	14.5878	14.5494
ATCACATTGCCAGGGATTTCC_ssc-miR-23a	0.134029	5.01132	0.0452915	0.831469	0.999688		1	77	25	4	25	41	72	45	11	20	132	230	13	19	15	7	25	19	0	76	8	38	13	10	64	15	4	5	18	48	23	21	147	38	15	44		2.26713	55.5539	34.6033	3.9367	21.4527	31.3962
ATCACATTGCCAGGGATTTCCA_ssc-miR-23a	0.20084	3.82385	0.0783852	0.779498	0.999688		1	41	11	3	9	16	15	28	3	4	58	139	7	9	12	5	7	3	2	33	2	17	1	5	23	3	6	1	6	26	11	5	54	16	3	8		2.26713	29.5806	15.2255	2.95253	7.72297	12.2522
ATCACATTGCCAGGGATTTCT_ssc-miR-23a	0.289459	3.33651	0.1569	0.692027	0.999688		0	14	0	7	4	14	27	12	6	2	22	33	5	10	0	1	8	1	1	7	1	5	2	5	12	1	1	3	10	15	14	1	38	16	3	19		0	10.1007	0	6.88923	3.43243	10.7206
ATCACTAACCACACGGCCAG_hsa-miR-34c-3p	0.230666	3.38925	0.078914	0.778775	0.999688		0	25	6	4	6	2	44	11	14	9	35	52	4	10	10	2	19	1	0	22	5	4	0	1	33	5	5	1	5	16	1	0	23	3	4	0		0	18.037	8.3048	3.9367	5.14865	1.53152
ATCACTAACCACACGGCCAGA_hsa-miR-34c-3p	0.92334	3.14331	1.0205	0.312401	0.999688		0	19	4	7	1	3	48	8	10	5	32	38	1	1	5	3	7	0	0	16	2	0	3	0	23	4	1	4	7	14	3	0	26	17	1	1		0	13.7081	5.53653	6.88923	0.858108	2.29728
ATCACTAACCACACGGCCAGG_hsa-miR-34c-3p	0.475556	6.48932	0.72102	0.395809	0.999688		5	166	43	45	66	25	455	119	85	108	405	477	36	61	76	50	108	18	1	164	28	30	20	11	364	100	29	25	116	199	32	66	222	82	40	15		11.3357	119.765	59.5177	44.2879	56.6351	19.144
ATCACTAACCACACGGCCAGGT_hsa-miR-34c-3p	0.164374	3.29418	0.0441632	0.83355	0.999688		1	22	2	9	2	2	43	8	6	15	22	57	2	9	5	1	5	3	0	26	3	3	3	1	26	7	0	0	9	15	4	4	23	9	1	5		2.26713	15.8725	2.76827	8.85758	1.71622	1.53152
ATCACTAATTCCACTGCCATC_ENSSSCG00000027451	0.743469	6.42634	1.48534	0.22294	0.999688		6	155	39	50	51	21	458	117	69	98	323	555	16	40	78	49	73	9	0	228	21	22	17	10	301	92	25	29	150	208	29	70	311	84	22	15		13.6028	111.829	53.9812	49.2088	43.7635	16.081
ATCACTAATTCCACTGCCATCA_ENSSSCG00000027451	1.33879	4.80168	3.59156	0.0580738	0.999688		3	70	25	16	20	4	147	21	18	19	107	227	8	6	23	8	18	4	0	60	5	13	0	3	66	25	9	10	48	46	7	24	90	22	10	5		6.8014	50.5035	34.6033	15.7468	17.1622	3.06304
ATCAGACTGATGTTGAC_ssc-miR-21	-0.729478	8.66947	1.70993	0.190994	0.999688		55	107	68	553	416	175	1050	118	212	735	653	94	248	361	770	723	566	584	264	137	192	65	386	228	963	996	197	401	292	495	190	789	89	131	922	271		124.692	77.1982	94.1211	544.249	356.973	134.008
ATCAGACTGATGTTGACA_bta-miR-21-5p	-0.636409	5.23915	1.1928	0.274765	0.999688		3	13	9	46	46	13	105	16	14	71	74	4	18	24	65	52	52	34	31	15	16	9	32	20	71	88	25	34	34	45	21	54	11	12	55	25		6.8014	9.37922	12.4572	45.2721	39.473	9.95488
ATCAGACTGATGTTGACC_bta-miR-21-5p	-1.05423	3.93593	2.56002	0.109597	0.999688		1	3	2	31	13	6	50	8	10	15	13	0	17	11	17	11	21	19	8	2	13	3	16	9	20	19	5	10	13	17	12	16	3	12	30	9		2.26713	2.16444	2.76827	30.5094	11.1554	4.59456
ATCAGACTGATGTTGACT_bta-miR-21-5p	-0.839647	4.88443	2.322	0.127556	0.999688		1	12	5	55	20	16	90	11	19	34	34	6	27	30	39	29	47	29	10	15	16	4	32	16	60	61	11	30	25	30	23	46	10	13	54	22		2.26713	8.65774	6.92067	54.1296	17.1622	12.2522
ATCAGACTGATGTTGAT_ssc-miR-21	-1.05399	5.46481	2.35274	0.125063	0.999688		1	14	5	102	18	38	197	22	30	30	47	4	59	71	30	35	97	15	12	4	31	2	86	44	77	27	9	87	51	88	43	66	21	20	48	53		2.26713	10.1007	6.92067	100.386	15.4459	29.0989
ATCCCACTTCTGACACC_bta-miR-2478	-1.04662	4.60246	5.56086	0.0183664	0.999688		47	21	19	13	20	25	22	27	17	13	65	91	9	19	109	9	16	19	63	25	25	26	16	53	16	18	4	9	4	23	13	23	23	6	18	9		106.555	15.1511	26.2985	12.7943	17.1622	19.144
ATCCCACTTCTGACACCA_bta-miR-2478	-0.967274	7.15355	2.93041	0.0869253	0.999688		251	193	56	44	231	203	86	135	71	50	497	732	37	55	670	123	38	169	503	130	88	230	73	448	113	53	37	119	34	76	27	202	130	29	113	34		569.05	139.245	77.5115	43.3037	198.223	155.449
ATCCCAGCGGTGCCTCCA_hsa-miR-5100	-0.496183	5.08371	1.38038	0.240036	0.999688		25	130	33	32	28	34	79	18	20	12	71	89	17	21	31	11	7	17	78	66	42	37	28	25	52	24	10	11	30	47	13	27	26	4	14	6		56.6783	93.7922	45.6764	31.4936	24.027	26.0358
ATCCCCGACTGGAAGCT_ssc-miR-30d	-1.62107	5.38334	5.373	0.0204508	0.999688		3	5	7	86	9	22	101	19	24	69	50	3	21	48	74	48	86	36	46	3	43	7	30	19	88	76	15	59	31	58	22	65	5	14	67	26		6.8014	3.60739	9.68894	84.6391	7.72297	16.8467
ATCCTTGACTGGAAGCC_ssc-miR-30e-5p	-0.738308	3.55049	0.946461	0.330622	0.999688		1	1	0	24	5	8	30	3	9	7	15	1	18	9	18	6	11	13	0	2	10	2	9	7	5	9	5	18	8	18	19	18	3	5	9	16		2.26713	0.721479	0	23.6202	4.29054	6.12608
ATCCTTGACTGGAAGCT_ssc-miR-30e-5p	-0.797821	5.21187	1.79629	0.180162	0.999688		5	3	7	79	40	26	78	21	19	38	60	1	29	39	63	38	43	46	22	12	19	6	43	40	51	38	20	58	34	53	27	59	4	10	35	31		11.3357	2.16444	9.68894	77.7499	34.3243	19.9098
ATCGCGCCTGTGAATAGCC_ssc-mir-1285	0.104828	3.75952	0.0165082	0.897766	0.999688		8	3	5	44	25	16	25	2	8	1	132	0	5	2	4	32	7	2	12	10	10	7	21	0	3	1	6	15	2	18	9	89	12	13	10	2		18.1371	2.16444	6.92067	43.3037	21.4527	12.2522
ATCGCGCCTGTGAATAGCCACT_ssc-mir-1285	0.360222	3.85134	0.275984	0.599346	0.999688		12	6	4	41	19	16	21	4	13	1	65	1	4	9	13	17	7	9	7	2	15	8	15	2	7	1	9	15	1	12	9	61	17	14	9	10		27.2056	4.32887	5.53653	40.3512	16.3041	12.2522
ATCGGCGTGGCGTCGGTCGTG_hsa-mir-1307	-0.122111	4.71928	0.135347	0.712952	0.999688		9	41	15	26	19	15	26	21	21	18	42	67	16	28	39	22	22	21	15	24	18	12	14	12	28	35	17	29	19	42	15	22	33	9	45	10		20.4042	29.5806	20.762	25.5886	16.3041	11.4864
ATCGGCGTGGCGTCGGTCGTGA_hsa-mir-1307	0.245706	4.02931	0.382861	0.536076	0.999688		8	19	7	27	16	12	27	17	14	10	25	26	5	17	19	13	13	4	12	5	9	2	15	10	16	8	7	20	18	17	7	15	24	11	14	18		18.1371	13.7081	9.68894	26.5727	13.7297	9.18912
ATCGGCGTGGCGTCGGTCGTGG_hsa-mir-1307	-0.253103	7.43676	0.631952	0.42664	0.999688		88	204	90	183	186	131	213	185	182	156	313	323	86	170	257	190	151	172	164	136	172	100	110	118	234	189	101	193	134	152	107	224	132	44	301	99		199.508	147.182	124.572	180.104	159.608	100.315
ATCGGGAATGTCGTGTCCGCCC_ssc-miR-425-3p	-0.474329	4.19531	1.46154	0.226685	0.999688		18	14	10	13	11	22	22	19	18	12	31	55	4	14	23	29	4	11	8	32	5	9	21	15	25	14	7	18	7	25	10	21	36	2	13	13		40.8084	10.1007	13.8413	12.7943	9.43919	16.8467
ATCTCGGAAGCTAAG_hsa-miR-7641	0.126432	4.27255	0.0415842	0.838414	0.999688		11	27	19	4	20	4	17	11	23	35	22	18	6	28	40	15	29	9	69	6	24	2	9	10	39	28	14	20	16	22	2	18	3	4	31	3		24.9385	19.4799	26.2985	3.9367	17.1622	3.06304
ATCTCGGAAGCTAAGC_hsa-miR-7641	-0.437333	5.21926	1.03792	0.308307	0.999688		26	52	38	11	35	36	27	44	16	84	50	26	9	32	81	20	23	18	60	36	42	24	15	43	52	63	17	45	28	46	14	44	26	16	39	22		58.9454	37.5169	52.5971	10.8259	30.0338	27.5674
ATCTCGGAAGCTAAGCA_hsa-miR-7641	-0.675265	3.86988	1.43893	0.230312	0.999688		7	9	9	7	10	9	10	5	5	39	16	5	4	16	32	14	14	13	42	10	14	6	8	8	24	27	7	25	5	11	5	22	7	1	26	5		15.8699	6.49331	12.4572	6.88923	8.58108	6.89184
ATCTTACCGGACAGTGCTGG_hsa-miR-200a-5p	-0.126864	4.6919	0.138463	0.709814	0.999688		3	19	13	29	22	24	34	20	25	30	41	40	12	24	41	40	26	33	4	20	12	18	11	21	22	34	11	15	19	26	18	32	46	20	37	11		6.8014	13.7081	17.9937	28.5411	18.8784	18.3782
ATCTTACCGGACAGTGCTGGA_hsa-miR-200a-5p	-0.0971404	8.07032	0.0748781	0.784362	0.999688		75	277	85	246	319	289	338	153	188	253	487	836	245	213	630	555	307	251	95	246	60	135	283	181	331	452	135	191	127	222	197	472	374	68	502	114		170.035	199.85	117.651	242.107	273.736	221.305
ATCTTACCGGACAGTGCTGGAA_hsa-miR-200a-5p	0.336635	4.71854	0.576177	0.447815	0.999688		4	25	8	27	23	29	44	7	7	19	42	54	27	25	50	58	34	22	3	19	4	8	21	13	50	48	15	9	10	24	20	41	45	8	36	18		9.06853	18.037	11.0731	26.5727	19.7365	22.207
ATCTTACCGGACAGTGCTGGAT_hsa-miR-200a-5p	-0.208007	4.88531	0.191547	0.661632	0.999688		4	19	8	26	29	58	70	10	25	16	59	59	19	29	47	61	50	23	6	25	7	3	42	38	22	46	5	13	8	35	26	55	51	12	37	11		9.06853	13.7081	11.0731	25.5886	24.8851	44.4141
ATCTTACTGGGCAGCATTGG_hsa-miR-200b-5p	-0.15143	4.99602	0.200418	0.654383	0.999688		14	34	19	32	29	38	35	21	18	32	65	79	20	57	37	17	35	33	12	55	17	23	20	18	21	33	11	17	15	27	15	46	93	12	49	12		31.7399	24.5303	26.2985	31.4936	24.8851	29.0989
ATCTTACTGGGCAGCATTGGA_hsa-miR-200b-5p	0.143453	7.14861	0.227554	0.633343	0.999688		92	228	80	162	140	180	212	87	122	109	304	363	64	136	279	122	128	131	70	202	54	115	74	83	167	162	45	75	76	98	92	236	382	56	184	72		208.576	164.497	110.731	159.436	120.135	137.837
ATGAATAAAGTCGTGATACTGTAAACGCTTTCTGATG_hsa-miR-3607-3p	-0.764355	5.4827	1.85413	0.173304	0.999688		21	27	6	27	59	14	36	29	31	89	55	24	13	32	81	95	54	47	76	22	57	14	36	16	52	51	44	74	41	53	17	121	28	8	112	11		47.6098	19.4799	8.3048	26.5727	50.6284	10.7206
ATGAATAAAGTCGTGATACTGTAAACGCTTTCTGATGTA_hsa-miR-3607-3p	-1.01183	5.20793	2.28648	0.130505	0.999688		10	12	3	38	35	12	21	18	24	82	50	5	8	14	104	93	49	34	70	16	38	9	36	7	36	42	37	47	30	30	10	88	10	12	109	17		22.6713	8.65774	4.1524	37.3987	30.0338	9.18912
ATGACACGATCACTCCCGTTGAG_ssc-miR-425-5p	0.00514807	4.16724	0.00020272	0.98864	0.999688		9	25	17	12	17	22	7	16	12	12	35	68	7	23	24	18	7	18	7	20	11	15	9	13	22	10	6	7	13	10	9	20	19	10	26	10		20.4042	18.037	23.5303	11.8101	14.5878	16.8467
ATGACACGATCACTCCCGTTGAGT_bta-miR-425-5p	-0.123861	5.45165	0.227241	0.633578	0.999688		13	51	29	46	43	61	44	54	30	36	70	141	19	38	41	42	38	43	13	42	27	30	43	36	38	27	18	42	41	52	33	47	74	39	32	35		29.4727	36.7954	40.1399	45.2721	36.8986	46.7114
ATGCACCTGGGCAAGGATTCTG_ssc-miR-500	-0.438117	4.30027	1.71646	0.19015	0.999688		9	17	18	12	32	24	15	23	17	7	27	36	6	7	18	11	11	22	10	26	9	26	19	24	19	15	10	14	12	19	7	13	31	6	22	24		20.4042	12.2651	24.9144	11.8101	27.4595	18.3782
ATGCACCTGGGCAAGGATTCTGA_ssc-miR-500	0.196831	4.57207	0.171707	0.678599	0.999688		8	34	33	10	41	50	13	26	17	18	39	93	13	14	11	22	15	11	0	51	2	24	23	26	16	10	14	16	13	37	5	14	63	20	15	8		18.1371	24.5303	45.6764	9.84175	35.1824	38.288
ATGCCTTGAGTGTAGGACCG_ssc-miR-532-5p	-0.270805	5.08012	0.633374	0.42612	0.999688		15	31	19	34	37	29	34	18	24	30	63	85	22	16	40	35	28	31	22	38	24	25	13	20	43	44	18	27	15	41	13	56	42	19	40	18		34.007	22.3658	26.2985	33.462	31.75	22.207
ATGCCTTGAGTGTAGGACCGC_ssc-miR-532-5p	-0.395765	6.53986	1.117	0.290565	0.999688		15	53	33	166	65	120	219	103	75	56	133	83	74	80	62	87	136	60	29	23	65	29	114	85	133	75	45	118	100	131	83	116	194	67	99	103		34.007	38.2384	45.6764	163.373	55.777	91.8912
ATGCCTTGAGTGTAGGACCGT_ssc-miR-532-5p	-0.250544	8.62261	1.15175	0.283182	0.999688		88	338	206	532	405	426	647	424	334	339	701	577	224	289	427	420	480	330	173	332	192	185	371	329	540	409	215	410	372	523	315	483	617	281	435	356		199.508	243.86	285.132	523.581	347.534	326.214
ATGCGGAACCTGCGGATAC_ssc-miR-7134-3p	0.103006	4.41442	0.0663144	0.796781	0.999688		7	20	12	27	17	10	31	18	15	23	46	38	14	15	33	21	28	15	10	18	6	9	9	11	37	23	20	19	8	15	12	39	18	6	28	9		15.8699	14.4296	16.6096	26.5727	14.5878	7.6576
ATGCGGAACCTGCGGATACG_ssc-miR-7134-3p	0.147405	6.19711	0.161888	0.687424	0.999688		33	113	42	70	65	40	194	57	76	78	116	151	20	80	118	89	83	79	41	80	40	15	23	40	166	120	17	40	50	90	49	75	96	29	102	54		74.8154	81.5271	58.1336	68.8923	55.777	30.6304
ATGCGGAACCTGCGGATACGA_ssc-miR-7134-3p	0.3287	5.54886	0.91857	0.337851	0.999688		29	49	24	91	27	45	137	84	41	44	63	98	33	38	29	35	51	44	24	31	18	11	22	39	50	39	12	62	28	55	32	56	103	35	44	28		65.7468	35.3525	33.2192	89.56	23.1689	34.4592
ATGCGGAACCTGCGGATACGC_ssc-miR-7134-3p	0.120061	4.03806	0.0812247	0.775645	0.999688		12	13	7	25	13	13	62	5	4	13	35	15	5	13	22	10	14	15	9	15	6	9	9	8	32	13	5	20	9	19	15	25	27	6	15	7		27.2056	9.37922	9.68894	24.6044	11.1554	9.95488
ATGCGGAACCTGCGGATACGG_ssc-miR-7134-3p	0.126242	9.36517	0.191477	0.66169	0.999688		319	785	460	796	657	434	1427	552	562	832	1297	1138	284	579	1059	704	722	767	489	602	360	285	309	411	1262	860	342	616	411	609	317	803	831	255	846	340		723.215	566.361	636.701	783.404	563.777	332.34
ATGCGGAACCTGCGGATACGGA_ssc-miR-7134-3p	0.3432	7.14685	1.66668	0.196704	0.999688		120	232	137	137	161	163	214	184	103	151	294	307	55	106	170	136	97	147	71	189	57	100	57	93	198	123	77	110	85	159	79	150	271	82	113	70		272.056	167.383	189.626	134.832	138.155	124.819
ATGCGGAACCTGCGGATACGGT_ssc-miR-7134-3p	-0.0852262	4.71157	0.0493244	0.824243	0.999688		5	29	16	41	22	21	111	10	18	22	44	42	11	26	32	26	27	18	7	25	14	14	24	13	69	41	4	16	21	35	18	26	44	15	15	28		11.3357	20.9229	22.1461	40.3512	18.8784	16.081
ATGCGGAACCTGCGGATACGT_ssc-miR-7134-3p	-0.359079	4.71113	0.629255	0.427629	0.999688		3	20	9	62	13	35	133	26	26	8	48	22	17	29	11	17	35	14	10	19	18	6	25	18	33	18	7	38	28	47	23	22	58	28	11	23		6.8014	14.4296	12.4572	61.0189	11.1554	26.8016
ATGGATTTTTGGAGC_bta-miR-1246	0.680151	3.80218	1.28678	0.256642	0.999688		14	15	9	6	23	13	14	17	13	15	25	4	5	8	28	6	11	2	24	2	11	2	6	7	17	21	9	8	8	16	5	17	5	7	13	16		31.7399	10.8222	12.4572	5.90505	19.7365	9.95488
ATGGCACTGGTAGAATTCAC_ssc-miR-183	-0.000339435	4.5795	5.14457e-07	0.999428	0.999688		8	22	20	28	23	20	45	13	15	35	59	68	5	15	32	15	19	27	12	18	13	19	11	14	35	32	6	16	13	33	9	28	25	8	31	14		18.1371	15.8725	27.6827	27.5569	19.7365	15.3152
ATGGCACTGGTAGAATTCACA_ssc-miR-183	-0.279428	3.76491	0.244954	0.620651	0.999688		1	11	2	38	3	21	38	11	13	11	14	17	5	13	8	10	31	2	4	3	9	5	12	7	15	11	2	11	16	17	6	8	39	16	12	14		2.26713	7.93626	2.76827	37.3987	2.57432	16.081
ATGGCACTGGTAGAATTCACC_ssc-miR-183	-0.330351	6.64977	0.844091	0.358229	0.999688		22	70	45	281	61	109	303	126	102	92	169	91	64	116	103	72	261	52	43	52	60	26	116	75	132	96	37	119	99	144	65	102	202	88	113	76		49.8769	50.5035	62.286	276.553	52.3446	83.4679
ATGGCACTGGTAGAATTCACG_ssc-miR-183	-0.164614	3.65371	0.0537552	0.816653	0.999688		2	13	8	15	6	24	18	4	40	2	19	12	6	65	12	4	107	2	2	5	37	9	6	15	18	1	2	8	2	15	7	3	14	8	1	14		4.53426	9.37922	11.0731	14.7626	5.14865	18.3782
ATGGCACTGGTAGAATTCACT_ssc-miR-183	0.000595242	8.94087	4.69436e-06	0.998271	0.999688		141	551	294	731	420	555	1128	445	369	629	794	817	241	462	758	476	851	423	282	368	231	160	431	328	696	578	161	459	459	667	266	561	689	301	682	299		319.666	397.535	406.935	719.432	360.405	424.997
ATGGCACTGGTAGAATTCACTA_ssc-miR-183	0.125115	5.57149	0.132775	0.715572	0.999688		27	52	25	68	22	77	85	93	48	35	68	102	36	53	32	20	63	30	9	49	34	22	34	44	46	27	10	40	38	69	32	47	151	42	24	21		61.2126	37.5169	34.6033	66.9239	18.8784	58.9635
ATGGCACTGGTAGAATTCACTG_ssc-miR-183	0.0847943	9.62323	0.103197	0.748026	0.999688		525	1051	667	662	886	828	970	831	603	1030	1638	1965	232	666	1305	812	791	741	457	940	363	575	434	518	1229	837	401	539	539	869	258	958	1268	433	891	335		1190.24	758.274	923.217	651.524	760.284	634.049
ATGGCACTGGTAGAATTCACTGT_ssc-miR-183	0.175769	4.11967	0.286624	0.592392	0.999688		10	27	18	10	16	30	20	22	11	10	31	32	9	10	18	12	15	9	4	15	5	14	18	18	16	7	3	6	8	22	10	14	57	15	18	10		22.6713	19.4799	24.9144	9.84175	13.7297	22.9728
ATGGCACTGGTAGAATTCACTT_ssc-miR-183	-0.798683	3.6911	0.6865	0.407357	0.999688		0	3	1	26	0	31	31	37	16	1	13	6	5	16	2	2	37	2	1	2	13	1	11	16	7	0	0	17	17	24	8	6	51	23	1	8		0	2.16444	1.38413	25.5886	0	23.7386
ATGGCCCTGACTGAAGACCTGCAGTC_bta-miR-1291	-0.240573	4.30247	0.152278	0.696368	0.999688		15	4	6	39	6	19	42	27	8	8	21	5	17	18	7	5	23	9	8	4	50	3	17	18	24	17	7	31	44	34	30	16	29	14	6	15		34.007	2.88591	8.3048	38.3828	5.14865	14.5494
ATGGCCCTGACTGAAGACCTGCAGTT_bta-miR-1291	-0.195691	6.50603	0.229749	0.63171	0.999688		80	35	84	136	68	71	114	81	70	136	140	23	61	90	81	36	78	95	64	74	159	42	72	75	106	64	54	99	110	122	86	86	132	34	66	52		181.371	25.2518	116.267	133.848	58.3514	54.369
ATGTACTCCAGCCTGGGCAACATAGCGAGACCCCGTCTCTT_ssc-miR-1285	-0.761959	4.93328	1.32133	0.250354	0.999688		39	13	16	19	37	13	35	21	34	4	54	3	26	28	29	21	16	66	58	20	54	7	35	4	30	2	28	37	18	43	16	57	24	11	25	28		88.4182	9.37922	22.1461	18.6993	31.75	9.95488
ATGTCCGCGGGTTCCCTATC_ssc-miR-7134-5p	0.108016	5.13955	0.0538014	0.816576	0.999688		20	72	40	51	18	10	105	26	28	47	53	41	7	31	44	10	23	22	46	46	34	13	11	12	66	48	18	31	22	30	9	32	64	18	29	13		45.3426	51.9465	55.3653	50.1929	15.4459	7.6576
ATGTCCGCGGGTTCCCTATCC_ssc-miR-7134-5p	0.372821	7.26912	1.51556	0.218293	0.999688		107	283	155	162	154	128	277	175	125	146	245	325	53	176	232	166	112	130	113	151	109	62	78	69	201	144	109	115	145	177	66	181	190	50	173	62		242.583	204.178	214.541	159.436	132.149	98.0173
ATGTCCGCGGGTTCCCTATCCC_ssc-miR-7134-5p	-0.0689236	5.53905	0.0544389	0.815512	0.999688		15	69	36	28	72	59	67	65	39	31	63	103	21	56	73	70	25	36	23	49	25	29	34	48	57	32	27	51	37	39	18	45	40	21	59	27		34.007	49.782	49.8288	27.5569	61.7838	45.1798
ATGTCCGCGGGTTCCCTATCCT_ssc-miR-7134-5p	-0.646391	4.23316	1.43525	0.230909	0.999688		1	8	6	30	8	30	49	38	16	4	12	23	7	26	11	10	30	8	6	5	7	8	27	26	25	7	4	40	30	24	19	13	26	11	12	13		2.26713	5.77183	8.3048	29.5253	6.86486	22.9728
ATGTCCGCGGGTTCCCTATCT_ssc-miR-7134-5p	-0.0179964	5.42678	0.00158148	0.968278	0.999688		18	66	16	62	15	60	156	65	48	29	61	46	28	48	21	15	50	12	21	18	55	8	34	45	57	18	12	56	56	71	37	28	108	33	17	31		40.8084	47.6176	22.1461	61.0189	12.8716	45.9456
ATGTGCCTTTGGACTACATCGT_ssc-miR-455-5p	0.703879	4.52668	3.80085	0.0512265	0.999688		9	64	19	38	18	33	45	29	13	13	30	57	6	16	32	19	23	12	3	7	13	13	18	22	25	20	10	11	20	32	9	30	17	22	13	13		20.4042	46.1746	26.2985	37.3987	15.4459	25.2701
ATGTTGGTCTAGTTCTGTG_ssc-mir-7-2	-0.116456	5.12357	0.105888	0.744875	0.999688		19	4	21	32	64	32	37	30	25	41	69	76	12	39	40	32	38	37	7	26	15	34	31	40	51	32	17	36	22	39	9	29	37	17	41	19		43.0755	2.88591	29.0668	31.4936	54.9189	24.5043
ATTGCACATTACTAAGTTGCA_ssc-miR-32	-0.321527	5.03839	0.620154	0.43099	0.999688		14	43	26	13	44	34	25	20	12	37	68	237	5	22	44	31	25	51	10	58	6	19	31	52	57	33	15	19	13	37	14	45	68	14	18	18		31.7399	31.0236	35.9875	12.7943	37.7568	26.0358
ATTGCACGGTATCCATCTGTA_ssc-miR-363	-0.490439	3.90924	0.859952	0.353752	0.999688		4	12	12	9	25	21	8	11	7	9	37	9	7	3	6	15	5	12	3	31	2	23	20	11	11	3	11	10	19	17	1	22	6	13	28	10		9.06853	8.65774	16.6096	8.85758	21.4527	16.081
ATTGCACTCGTCCCGGCCT_ssc-miR-92b-3p	-0.180621	3.15858	0.0724148	0.787853	0.999688		1	8	2	4	6	5	44	13	8	11	17	9	4	3	6	5	20	2	1	15	2	3	3	3	19	6	0	3	4	11	4	9	30	17	1	3		2.26713	5.77183	2.76827	3.9367	5.14865	3.8288
ATTGCACTCGTCCCGGCCTC_ssc-miR-92b-3p	-0.051234	3.84126	0.00911592	0.923936	0.999688		4	21	13	12	14	2	45	10	14	20	20	23	2	5	9	13	16	6	6	25	6	8	7	3	51	16	2	8	13	13	5	14	47	9	3	3		9.06853	15.1511	17.9937	11.8101	12.0135	1.53152
ATTGCACTCGTCCCGGCCTCA_ssc-miR-92b-3p	0.217325	3.63065	0.104505	0.746489	0.999688		3	12	10	17	1	3	76	17	12	8	21	24	4	2	5	4	14	2	4	14	7	2	1	2	42	14	2	8	19	11	9	6	49	13	2	1		6.8014	8.65774	13.8413	16.731	0.858108	2.29728
ATTGCACTCGTCCCGGCCTCC_ssc-miR-92b-3p	-0.170843	6.08415	0.135569	0.712726	0.999688		27	102	35	67	38	35	297	86	52	97	171	136	25	27	74	49	85	14	59	95	44	24	14	19	253	90	22	45	64	72	25	80	160	60	52	12		61.2126	73.5908	48.4447	65.9398	32.6081	26.8016
ATTGCACTCGTCCCGGCCTCCT_ssc-miR-92b-3p	0.00616247	3.39069	0.000147649	0.990305	0.999688		1	17	1	18	3	6	49	10	7	15	19	16	4	4	6	1	12	1	5	6	7	2	4	1	26	12	5	12	8	10	3	4	34	13	3	1		2.26713	12.2651	1.38413	17.7152	2.57432	4.59456
ATTGCACTCGTCCCGGCCTCT_ssc-miR-92b-3p	-0.164987	5.06063	0.0688817	0.792972	0.999688		3	43	14	57	3	15	292	48	64	26	50	31	13	25	13	5	77	6	15	17	27	4	12	10	96	28	3	38	53	47	27	32	169	43	9	14		6.8014	31.0236	19.3779	56.098	2.57432	11.4864
ATTGCACTTGTCCCGGCCTG_ssc-miR-92a	-0.038599	6.57698	0.0156354	0.900491	0.999688		62	171	132	63	127	108	79	121	69	82	123	241	21	106	100	67	46	77	40	177	64	121	45	78	84	88	46	56	83	139	52	123	171	34	80	46		140.562	123.373	182.706	62.0031	108.98	82.7021
ATTGCACTTGTCCCGGCCTGA_ssc-miR-92a	-0.0265331	6.40852	0.0035948	0.95219	0.999688		32	91	71	102	67	210	138	227	113	25	137	127	51	122	75	20	65	26	19	62	98	54	83	105	38	13	23	95	85	123	80	75	308	70	33	42		72.5482	65.6546	98.2735	100.386	57.4932	160.81
ATTGCACTTGTCCCGGCCTGC_ssc-miR-92a	-0.246298	9.35532	0.573463	0.448886	0.999688		270	460	409	1072	433	1116	946	1601	805	330	889	630	403	805	523	343	577	415	311	382	610	344	733	678	487	237	233	859	690	814	696	938	1687	532	533	553		612.126	331.88	566.111	1055.04	371.561	854.588
ATTGCACTTGTCCCGGCCTGG_ssc-miR-92a	-0.263182	5.63476	0.291843	0.589042	0.999688		21	72	40	30	38	78	55	86	281	17	71	60	21	326	27	14	236	18	20	43	249	30	46	41	51	13	15	49	36	50	43	54	117	36	21	71		47.6098	51.9465	55.3653	29.5253	32.6081	59.7293
ATTGCACTTGTCCCGGCCTGT_ssc-miR-92a	-0.0340592	11.4424	0.0295269	0.863568	0.999688		1632	2835	2574	2883	3070	4471	3087	4717	2818	1752	4235	4814	1290	2675	3177	2096	1722	2385	1498	2822	1761	2234	2425	2627	2418	1405	1400	2721	2386	3042	2117	3940	5839	1803	2556	1847		3699.96	2045.39	3562.76	2837.38	2634.39	3423.71
ATTGCACTTGTCCCGGCCTGTA_ssc-miR-92a	0.225949	8.38984	0.6885	0.406675	0.999688		268	593	295	321	412	346	329	432	319	267	501	842	143	292	423	366	242	337	313	335	170	251	182	251	330	234	184	307	225	303	187	486	551	146	403	192		607.591	427.837	408.319	315.92	353.541	264.953
ATTGCACTTGTCCCGGCCTGTG_ssc-miR-92a	-0.0592459	3.66358	0.016499	0.897794	0.999688		6	17	10	11	12	14	12	22	14	4	20	29	3	30	4	5	20	7	9	7	19	9	5	8	5	3	5	6	8	15	10	13	13	7	7	8		13.6028	12.2651	13.8413	10.8259	10.2973	10.7206
ATTGCACTTGTCCCGGCCTGTT_ssc-miR-92a	0.255938	5.03905	0.864153	0.352579	0.999688		10	64	28	33	38	44	40	44	25	20	65	51	23	31	24	26	21	23	9	28	10	20	38	31	21	22	10	23	27	29	33	42	68	28	35	25		22.6713	46.1746	38.7557	32.4778	32.6081	33.6934
ATTGCACTTGTCTCGGTCTG_bta-miR-25	-0.108167	5.13237	0.115701	0.733745	0.999688		15	32	32	21	37	37	46	35	27	26	41	80	14	41	53	29	25	43	20	47	13	16	27	19	45	40	15	22	21	38	29	42	30	17	62	29		34.007	23.0873	44.2923	20.6677	31.75	28.3331
ATTGCACTTGTCTCGGTCTGA_bta-miR-25	0.493429	6.78048	2.12281	0.14512	0.999688		61	182	149	64	196	204	82	147	83	74	202	434	42	77	121	83	43	126	24	149	23	126	74	106	78	67	78	57	89	99	73	151	236	90	87	69		138.295	131.309	206.236	62.9872	168.189	156.215
ATTGCACTTGTCTCGGTCTGAA_bta-miR-25	-0.1255	3.77325	0.0833761	0.772773	0.999688		7	21	12	3	13	20	8	17	16	8	16	34	4	6	13	15	6	11	5	23	6	12	11	6	13	3	11	7	8	7	7	14	13	11	22	5		15.8699	15.1511	16.6096	2.95253	11.1554	15.3152
ATTGCACTTGTCTCGGTCTGT_bta-miR-25	-0.126431	3.80283	0.114405	0.735183	0.999688		3	25	7	7	12	28	15	15	6	7	16	20	5	19	12	15	7	13	3	13	10	10	13	11	11	6	8	5	9	22	12	6	23	8	13	10		6.8014	18.037	9.68894	6.88923	10.2973	21.4413
ATTGCACTTTAGCAATGGTG_bta-miR-367	-0.177273	3.84569	0.151892	0.696733	0.999688		6	24	13	7	17	13	9	9	10	7	29	45	5	11	18	14	5	23	2	27	2	16	5	21	12	12	8	5	11	22	3	14	23	2	8	2		13.6028	17.3155	17.9937	6.88923	14.5878	9.95488
ATTGCACTTTAGCAATGGTGA_bta-miR-367	-0.261008	4.142	0.236015	0.6271	0.999688		15	17	20	15	18	36	3	21	6	2	22	74	5	6	24	8	1	34	3	54	3	31	11	30	14	5	7	10	8	14	3	14	44	11	11	8		34.007	12.2651	27.6827	14.7626	15.4459	27.5674
ATTGTTCTCCAACCTGGCTCC_ssc-miR-7857-3p	-0.358493	4.24743	0.709251	0.399693	0.999688		8	8	13	21	9	28	33	29	26	9	11	13	10	9	11	6	23	10	3	23	15	11	11	25	26	15	4	39	22	34	7	21	29	14	11	15		18.1371	5.77183	17.9937	20.6677	7.72297	21.4413
ATTGTTCTCCAACCTGGCTCT_ssc-miR-7857-3p	-0.0283283	6.27922	0.0109244	0.916757	0.999688		38	68	83	91	63	104	120	126	65	62	106	145	21	62	86	42	66	67	31	140	45	38	48	83	104	72	42	73	88	135	44	74	161	48	41	42		86.151	49.0605	114.883	89.56	54.0608	79.6391
ATTGTTCTCCAACCTGGCTCTA_ssc-miR-7857-3p	0.086096	4.11461	0.033157	0.855512	0.999688		12	24	18	8	16	45	21	34	11	6	16	44	3	7	3	5	15	18	12	27	3	16	6	24	12	3	7	15	16	30	7	12	79	12	4	6		27.2056	17.3155	24.9144	7.8734	13.7297	34.4592
ATTGTTCTCCAACCTGGCTCTC_ssc-miR-7857-3p	-0.270434	6.0547	0.339449	0.560147	0.999688		26	31	32	123	25	114	151	140	95	24	92	55	45	57	36	15	94	28	40	39	43	18	57	85	72	27	13	110	68	102	45	53	235	73	45	43		58.9454	22.3658	44.2923	121.054	21.4527	87.2967
ATTGTTCTCCAACCTGGCTCTT_ssc-miR-7857-3p	-0.155356	8.49488	0.370116	0.542941	0.999688		243	306	294	341	312	528	528	601	389	310	514	702	112	242	349	190	380	303	223	504	165	240	246	368	493	248	187	408	284	484	174	399	982	289	259	197		550.913	220.772	406.935	335.604	267.73	404.321
ATTGTTCTCCAACCTGGCTCTTA_ssc-miR-7857-3p	0.261904	5.15786	0.560915	0.453892	0.999688		28	58	33	31	38	52	43	40	42	32	58	152	7	20	47	29	12	36	13	52	12	28	12	43	30	21	18	28	20	41	20	29	106	20	22	10		63.4797	41.8458	45.6764	30.5094	32.6081	39.8195
ATTGTTCTCCAACCTGGCTCTTC_ssc-miR-7857-3p	-0.237985	5.72269	0.304324	0.581184	0.999688		27	18	30	72	31	73	99	111	83	17	75	58	25	40	29	13	64	29	33	49	23	15	47	65	59	22	17	71	52	98	46	48	233	55	17	33		61.2126	12.9866	41.524	70.8606	26.6014	55.9005
ATTGTTCTCCAACCTGGCTCTTT_ssc-miR-7857-3p	-0.188377	8.22876	0.424941	0.514482	0.999688		264	230	251	217	295	473	353	489	350	206	597	788	81	214	274	189	267	253	187	478	135	230	158	301	408	201	134	330	287	388	125	323	946	253	183	138		598.523	165.94	347.418	213.566	253.142	362.205
ATTGTTCTCCAACCTGGCTCTTTA_ssc-miR-7857-3p	-0.238893	5.522	0.323139	0.569727	0.999688		48	49	30	44	23	40	44	62	40	42	88	169	5	22	53	37	39	32	59	72	28	22	10	26	100	41	22	42	45	52	21	52	120	26	39	11		108.822	35.3525	41.524	43.3037	19.7365	30.6304
ATTGTTCTCCAACCTGGCTCTTTT_ssc-miR-7857-3p	-0.731907	3.99442	2.80646	0.0938856	0.999688		5	4	5	9	16	17	20	31	18	16	26	20	1	9	25	11	10	10	4	25	11	5	11	16	22	10	7	16	17	19	10	18	38	15	1	3		11.3357	2.88591	6.92067	8.85758	13.7297	13.0179
CAAAACGTGAGGCGCTGCTA_ssc-miR-424-3p	0.26077	4.73489	0.467251	0.494255	0.999688		19	24	29	26	39	24	29	24	26	31	25	35	9	24	46	15	11	18	8	38	32	17	10	11	40	32	10	32	17	45	14	29	52	6	18	11		43.0755	17.3155	40.1399	25.5886	33.4662	18.3782
CAAAACGTGAGGCGCTGCTAC_ssc-miR-424-3p	-0.862069	5.185	3.27769	0.0702279	0.999688		9	7	10	88	20	41	79	64	44	32	48	18	29	57	21	14	30	16	16	20	51	18	31	39	41	19	6	68	32	51	29	56	85	22	27	34		20.4042	5.05035	13.8413	86.6074	17.1622	31.3962
CAAAACGTGAGGCGCTGCTAT_ssc-miR-424-3p	-0.195318	7.64114	0.464817	0.495381	0.999688		100	81	155	255	198	286	299	262	226	174	287	186	82	197	233	94	122	174	127	212	166	151	110	181	245	139	64	244	167	278	140	320	383	143	176	94		226.713	58.4398	214.541	250.965	169.905	219.007
CAAAACGTGAGGCGCTGCTATA_ssc-miR-424-3p	-0.148556	7.24476	0.161107	0.68814	0.999688		136	101	119	122	242	221	154	268	149	125	267	415	30	88	272	96	81	124	156	217	74	168	43	125	156	101	81	198	102	143	61	259	283	58	124	54		308.33	72.8693	164.712	120.069	207.662	169.233
CAAAACGTGAGGCGCTGCTATAA_ssc-miR-424-3p	-0.470883	3.75814	0.842334	0.35873	0.999688		16	6	7	11	10	13	10	17	8	12	15	22	1	11	23	6	3	12	10	18	10	12	4	2	15	5	11	15	4	18	5	23	28	9	16	3		36.2741	4.32887	9.68894	10.8259	8.58108	9.95488
CAAACTGTGGGGGCACTT_ssc-miR-371-5p	-1.07618	4.25501	4.38718	0.0362102	0.999688		4	11	9	6	22	14	13	27	8	22	10	3	3	23	6	8	17	21	15	8	11	6	38	25	23	13	5	26	43	38	21	35	13	7	11	18		9.06853	7.93626	12.4572	5.90505	18.8784	10.7206
CAAACTGTGGGGGCACTTC_ssc-miR-371-5p	-1.11535	3.84947	2.27868	0.131163	0.999688		3	0	2	20	5	25	26	30	12	2	9	0	20	20	5	3	9	1	12	3	17	2	33	10	9	5	4	16	14	25	20	12	18	9	6	13		6.8014	0	2.76827	19.6835	4.29054	19.144
CAAACTGTGGGGGCACTTT_ssc-miR-371-5p	-0.384744	6.27654	1.25324	0.262934	0.999688		33	32	51	74	89	148	84	106	64	55	107	30	50	92	65	73	54	47	42	46	70	59	116	70	76	55	41	74	66	108	65	99	82	23	84	49		74.8154	23.0873	70.5908	72.829	76.3716	113.333
CAAACTGTGGGGGCACTTTC_ssc-miR-371-5p	-0.125512	4.85289	0.113585	0.736099	0.999688		19	17	13	30	42	45	16	49	24	17	60	38	19	27	41	36	13	24	11	23	25	16	35	24	16	11	15	31	12	36	21	34	34	8	27	15		43.0755	12.2651	17.9937	29.5253	36.0405	34.4592
CAAACTGTGGGGGCACTTTCT_ssc-mir-371	0.0106503	4.49974	0.00103813	0.974297	0.999688		12	37	24	9	23	42	20	46	18	16	25	41	11	24	22	10	10	10	10	13	13	18	29	25	22	14	5	7	22	21	18	29	40	11	19	18		27.2056	26.6947	33.2192	8.85758	19.7365	32.1619
CAAACTGTGGGGGCACTTTG_ssc-miR-371-5p	0.244067	5.30047	0.17697	0.67399	0.999688		12	27	15	70	43	20	74	28	26	56	59	26	30	52	64	48	47	46	62	6	48	8	24	8	39	53	25	32	14	42	34	73	15	6	118	24		27.2056	19.4799	20.762	68.8923	36.8986	15.3152
CAAAGAATTCTCCTTTTGGG_ssc-miR-186	0.0203612	5.40488	0.00346389	0.953068	0.999688		21	64	32	21	63	42	54	30	17	54	99	124	12	25	47	33	31	40	22	81	10	18	29	42	70	40	18	24	32	85	26	64	63	13	41	24		47.6098	46.1746	44.2923	20.6677	54.0608	32.1619
CAAAGAATTCTCCTTTTGGGC_ssc-miR-186	0.162925	6.28227	0.28543	0.593164	0.999688		26	136	61	49	84	80	155	54	46	87	135	159	32	75	101	49	63	107	24	147	31	40	38	60	126	100	31	47	84	125	39	85	107	37	88	83		58.9454	98.1211	84.4322	48.2246	72.0811	61.2608
CAAAGAATTCTCCTTTTGGGCA_ssc-miR-186	0.0659723	4.23953	0.0181998	0.892686	0.999688		8	26	13	19	5	36	24	30	12	4	34	37	10	10	4	4	15	6	2	30	11	6	10	21	15	6	1	15	16	38	15	14	91	30	5	22		18.1371	18.7584	17.9937	18.6993	4.29054	27.5674
CAAAGAATTCTCCTTTTGGGCC_ssc-miR-186	-0.271953	5.88302	0.573826	0.448743	0.999688		18	35	34	75	37	97	106	84	47	32	95	77	38	56	30	11	55	44	9	62	42	33	56	67	60	41	17	61	74	115	54	56	176	51	23	72		40.8084	25.2518	47.0605	73.8132	31.75	74.2787
CAAAGAATTCTCCTTTTGGGCT_ssc-miR-186	0.0633867	7.93311	0.0563402	0.812377	0.999688		103	381	243	203	246	387	426	339	179	144	403	522	121	250	207	108	177	218	54	349	103	175	154	332	336	136	67	166	249	385	180	260	738	210	136	257		233.515	274.883	336.344	199.788	211.095	296.349
CAAAGAATTCTCCTTTTGGGCTC_ssc-miR-186	0.44249	4.88688	0.967613	0.325276	0.999688		12	25	20	36	26	79	45	85	30	6	45	42	22	26	18	8	22	22	3	15	11	15	23	41	22	6	8	41	22	38	32	31	118	30	11	32		27.2056	18.037	27.6827	35.4303	22.3108	60.4951
CAAAGAATTCTCCTTTTGGGCTT_ssc-miR-186	0.259774	7.22989	0.675762	0.41105	0.999688		110	229	132	111	196	371	151	274	122	70	296	463	48	131	130	68	62	142	42	208	52	138	90	233	129	47	60	90	119	202	113	169	444	117	74	108		249.385	165.219	182.706	109.243	168.189	284.097
CAAAGAATTCTCCTTTTGGGT_ssc-miR-186	0.463107	4.36463	0.793541	0.373032	0.999688		2	19	12	28	9	29	44	17	17	6	22	13	15	18	8	8	21	14	2	8	7	1	15	29	21	7	5	20	33	54	36	13	56	22	11	30		4.53426	13.7081	16.6096	27.5569	7.72297	22.207
CAAAGCACACGGCCTGCAGAGA_bta-miR-330	0.217915	4.95394	0.390048	0.532274	0.999688		33	69	29	19	33	36	29	27	19	32	58	97	9	24	43	28	21	36	22	38	18	12	8	35	34	21	10	19	24	29	13	36	55	10	20	12		74.8154	49.782	40.1399	18.6993	28.3176	27.5674
CAAAGCACACGGCCTGCAGAGAG_bta-miR-330	0.199631	4.60954	0.278019	0.598003	0.999688		25	40	21	18	19	25	41	15	16	37	36	63	7	25	38	25	16	34	30	29	10	17	8	12	28	14	8	19	17	18	17	25	25	9	21	11		56.6783	28.8591	29.0668	17.7152	16.3041	19.144
CAAAGCACACGGCCTGCAGAGAGG_ENSSSCG00000026843	-0.184992	4.0511	0.208991	0.647559	0.999688		23	28	11	9	19	13	13	13	22	13	22	35	4	17	18	15	14	18	11	12	16	15	7	13	16	9	10	1	10	14	7	39	20	7	7	7		52.144	20.2014	15.2255	8.85758	16.3041	9.95488
CAAAGCACACGGCCTGCAGAGAGT_hsa-mir-330	-0.229738	5.62425	0.431391	0.511307	0.999688		13	69	27	62	52	39	101	36	25	33	67	71	29	51	74	60	42	50	53	21	38	15	51	43	67	32	29	53	34	49	31	92	53	17	59	28		29.4727	49.782	37.3716	61.0189	44.6216	29.8646
CAAAGTGCTCACAGTGCAGGTAG_ssc-miR-20b	1.02027	3.37174	1.935	0.164213	0.999688		10	22	16	0	22	26	2	15	10	0	22	28	2	10	3	6	1	4	2	17	0	23	4	3	5	1	4	8	7	1	2	11	21	5	2	5		22.6713	15.8725	22.1461	0	18.8784	19.9098
CAAAGTGCTGTTCGTGCAGGT_bta-miR-93	0.1278	5.29957	0.142054	0.706248	0.999688		17	66	36	23	44	77	44	48	41	17	61	155	24	32	45	21	11	31	10	42	20	34	24	47	34	19	9	21	38	57	32	38	105	39	15	29		38.5412	47.6176	49.8288	22.636	37.7568	58.9635
CAAAGTGCTGTTCGTGCAGGTAA_bta-miR-93	0.431771	5.23377	0.819034	0.365463	0.999688		21	39	42	24	38	106	28	75	36	13	53	143	23	31	14	10	28	13	5	34	11	28	30	48	12	4	9	33	35	44	40	34	163	40	6	37		47.6098	28.1377	58.1336	23.6202	32.6081	81.1706
CAAAGTGCTGTTCGTGCAGGTAG_bta-miR-93	0.401052	9.4514	1.49196	0.221913	0.999688		511	1255	934	320	1260	1345	469	1088	623	387	1517	3615	232	618	712	504	311	621	206	1351	267	937	357	781	621	295	352	432	483	756	379	841	1597	424	426	410		1158.5	905.456	1292.78	314.936	1081.22	1029.95
CAAAGTGCTGTTCGTGCAGGTAGA_bta-miR-93	0.289347	6.4024	0.880002	0.348201	0.999688		59	148	104	41	129	99	79	128	76	63	169	327	31	64	130	69	40	77	45	116	26	75	39	75	99	54	50	61	75	95	43	85	115	42	48	32		133.761	106.779	143.95	40.3512	110.696	75.8103
CAAAGTGCTGTTCGTGCAGGTAGT_bta-miR-93	0.533462	4.00947	1.339	0.247211	0.999688		10	49	9	5	19	31	17	20	4	9	35	56	4	12	7	9	11	9	3	21	2	10	12	13	14	6	3	15	11	23	4	14	61	18	3	15		22.6713	35.3525	12.4572	4.92088	16.3041	23.7386
CAAAGTGCTTACAGTGCAGGC_ssc-miR-17-5p	0.0178778	3.46958	0.00086889	0.976484	0.999688		4	8	6	10	5	34	8	25	11	1	12	33	4	11	2	2	6	4	1	9	4	10	8	9	10	0	1	11	12	18	12	11	34	7	1	10		9.06853	5.77183	8.3048	9.84175	4.29054	26.0358
CAAAGTGCTTACAGTGCAGGT_ssc-miR-17-5p	0.219744	5.47005	0.302233	0.582486	0.999688		20	104	45	18	52	110	41	96	46	13	71	228	15	34	33	17	30	27	6	50	16	51	32	68	25	12	14	23	33	54	23	50	144	32	15	38		45.3426	75.0338	62.286	17.7152	44.6216	84.2336
CAAAGTGCTTACAGTGCAGGTA_ssc-miR-17-5p	0.0820789	4.91859	0.026841	0.869863	0.999688		15	57	46	6	56	57	12	38	19	15	38	209	10	21	32	17	11	35	1	72	7	67	24	36	20	12	12	12	17	41	8	34	99	15	12	21		34.007	41.1243	63.6701	5.90505	48.0541	43.6483
CAAAGTGCTTACAGTGCAGGTAA_ssc-miR-17-5p	0.04058	5.7339	0.00755258	0.930747	0.999688		26	86	49	36	46	212	51	146	48	18	93	319	24	43	17	22	26	20	12	62	20	56	35	112	23	9	12	32	52	73	32	62	296	60	18	36		58.9454	62.0472	67.8226	35.4303	39.473	162.341
CAAAGTGCTTACAGTGCAGGTAG_ssc-miR-17-5p	0.497304	10.0263	1.46502	0.226133	0.999688		832	2125	1626	435	1945	2397	583	1824	819	522	2119	6735	224	763	1010	641	350	995	215	2564	417	1971	489	1220	794	353	529	612	687	1133	451	1430	2952	650	522	525		1886.25	1533.14	2250.6	428.116	1669.02	1835.53
CAAAGTGCTTACAGTGCAGGTAGA_ssc-miR-17-5p	0.377782	9.10932	1.5564	0.212193	0.999688		409	1091	593	355	897	809	407	848	477	401	1251	2570	147	416	728	481	226	544	199	801	183	578	303	491	532	270	296	388	459	749	243	816	973	362	340	272		927.257	787.133	820.791	349.382	769.723	619.5
CAAAGTGCTTACAGTGCAGGTAGAA_ssc-miR-17-5p	-0.127059	3.36826	0.0682861	0.793849	0.999688		12	17	5	9	11	14	5	14	11	2	25	63	0	8	5	3	4	4	4	16	5	13	4	13	4	1	5	3	4	6	5	10	22	6	4	4		27.2056	12.2651	6.92067	8.85758	9.43919	10.7206
CAAAGTGCTTACAGTGCAGGTAGG_ssc-miR-17-5p	-0.288619	3.50076	0.249753	0.617249	0.999688		4	14	9	6	5	9	5	8	36	4	15	22	3	49	7	5	28	7	2	12	21	3	7	9	15	4	2	11	9	16	5	5	29	10	2	5		9.06853	10.1007	12.4572	5.90505	4.29054	6.89184
CAAAGTGCTTACAGTGCAGGTAGT_ssc-miR-17-5p	-0.171145	4.73313	0.206547	0.649488	0.999688		4	25	24	22	43	67	28	40	10	9	44	57	11	15	25	19	23	16	8	29	14	36	20	36	12	8	10	18	30	34	13	37	78	24	14	14		9.06853	18.037	33.2192	21.6519	36.8986	51.3059
CAAATTCGTATCTAGGGGAAT_ssc-miR-10a-3p	-0.170379	5.26257	0.128487	0.720005	0.999688		4	125	22	30	16	24	142	22	28	33	96	96	27	48	17	8	48	30	6	48	12	21	15	26	70	32	8	8	31	56	39	27	155	41	22	50		9.06853	90.1848	30.4509	29.5253	13.7297	18.3782
CAACCCGTAGATCCGATCTTGT_ssc-miR-99a	-0.328043	3.34871	0.210422	0.646437	0.999688		1	21	1	5	7	1	58	12	7	3	18	17	13	13	6	2	11	4	2	14	2	4	3	2	50	15	2	3	7	11	12	2	23	8	4	6		2.26713	15.1511	1.38413	4.92088	6.00676	0.76576
CAACGGAATCCCAAAAGC_ssc-miR-191	0.335666	5.88121	1.129	0.287988	0.999688		44	106	68	35	74	62	73	58	44	49	158	204	13	33	56	30	45	83	35	73	29	24	30	45	89	51	20	48	39	71	31	49	137	38	56	23		99.7538	76.4767	94.1211	34.4461	63.5	47.4771
CAACGGAATCCCAAAAGCAG_ssc-miR-191	0.649551	3.79746	1.45251	0.228126	0.999688		12	21	12	3	16	15	17	16	5	12	20	81	5	13	7	5	10	9	1	25	3	14	4	5	30	12	3	2	12	25	9	13	41	8	4	7		27.2056	15.1511	16.6096	2.95253	13.7297	11.4864
CAACGGAATCCCAAAAGCAGC_ssc-miR-191	0.38145	6.70821	1.31513	0.251468	0.999688		77	282	107	62	144	129	154	136	69	60	260	466	30	89	117	50	49	84	41	196	48	96	35	82	134	46	46	58	58	141	66	85	310	77	67	77		174.569	203.457	148.102	61.0189	123.568	98.7831
CAACGGAATCCCAAAAGCAGCA_ssc-miR-191	0.356275	5.4481	0.406841	0.523577	0.999688		18	72	32	51	16	105	90	138	38	8	65	82	20	47	11	10	37	19	10	29	35	14	30	43	29	7	2	43	49	97	39	18	341	79	6	38		40.8084	51.9465	44.2923	50.1929	13.7297	80.4048
CAACGGAATCCCAAAAGCAGCC_ssc-miR-191	0.0885074	7.81954	0.0614937	0.80415	0.999688		102	357	169	219	193	404	462	428	235	112	384	366	127	319	113	46	210	124	56	245	152	126	172	258	213	65	46	181	238	385	205	186	1022	258	86	213		231.247	257.568	233.919	215.534	165.615	309.367
CAACGGAATCCCAAAAGCAGCG_ssc-miR-191	0.0151681	4.52161	0.000530134	0.981631	0.999688		6	61	26	9	19	28	25	44	104	3	32	30	6	123	7	7	107	4	6	25	86	10	11	23	27	4	3	5	19	30	14	12	95	16	2	28		13.6028	44.0102	35.9875	8.85758	16.3041	21.4413
CAACGGAATCCCAAAAGCAGCT_ssc-miR-191	0.315163	9.84774	1.17643	0.278084	0.999688		536	2303	1074	631	1016	1537	1474	1478	909	454	1784	2763	403	1043	659	335	603	608	257	1380	472	724	582	958	906	335	262	565	783	1392	686	691	3667	933	437	723		1215.18	1661.57	1486.56	621.015	871.838	1176.97
CAACGGAATCCCAAAAGCAGCTA_ssc-miR-191	0.0747437	8.08255	0.0411224	0.839302	0.999688		163	339	183	354	180	580	394	530	292	88	391	620	154	314	152	67	221	119	125	193	229	162	212	297	202	52	66	309	286	346	243	241	972	303	116	228		369.543	244.581	253.296	348.398	154.459	444.141
CAACGGAATCCCAAAAGCAGCTC_ssc-miR-191	0.100568	5.03872	0.0899914	0.764188	0.999688		36	33	22	27	31	46	44	53	25	20	42	59	13	28	36	16	26	32	17	20	22	20	21	22	40	13	15	50	28	36	37	26	87	30	17	19		81.6168	23.8088	30.4509	26.5727	26.6014	35.225
CAACGGAATCCCAAAAGCAGCTG_ssc-miR-191	-0.0350131	12.2699	0.0235803	0.877958	0.999688		4556	7257	4890	3775	7098	6989	4903	5913	4505	3756	9535	12707	1771	5002	6398	3006	2799	4612	3772	6540	3248	4788	2502	4172	5458	2951	2379	3730	3530	5086	2815	5750	8857	2744	4591	2858		10329.1	5235.77	6768.41	3715.26	6090.85	5351.9
CAACGGAATCCCAAAAGCAGCTGA_ssc-miR-191	0.188954	6.23088	0.347652	0.555446	0.999688		72	165	78	48	83	113	44	107	66	49	145	273	29	76	79	40	31	47	61	99	36	70	46	49	58	39	35	55	49	106	40	70	143	58	47	45		163.234	119.044	107.962	47.2404	71.223	86.5309
CAACGGAATCCCAAAAGCAGCTGC_ssc-miR-191	0.345871	4.39029	0.562914	0.453089	0.999688		6	45	15	24	17	53	39	27	13	4	35	36	9	21	9	2	8	3	5	7	24	10	17	26	13	2	5	11	18	18	25	19	76	30	8	27		13.6028	32.4665	20.762	23.6202	14.5878	40.5853
CAACGGAATCCCAAAAGCAGCTGG_ssc-miR-191	-0.239025	4.0535	0.328901	0.566307	0.999688		11	19	8	26	7	19	8	15	10	8	17	11	9	35	19	10	19	11	13	9	21	14	9	12	23	18	2	8	6	14	15	13	18	7	20	11		24.9385	13.7081	11.0731	25.5886	6.00676	14.5494
CAACGGAATCCCAAAAGCAGCTGT_ssc-miR-191	0.435821	6.38356	1.67628	0.195419	0.999688		47	209	81	40	110	212	110	123	58	40	147	215	46	96	81	24	42	45	20	79	33	97	63	102	73	43	25	40	60	111	61	71	309	70	40	79		106.555	150.789	112.115	39.367	94.3919	162.341
CAACGGAATCCCAAAAGCAGCTT_ssc-miR-191	0.00280301	6.24305	2.03509e-05	0.996401	0.999688		10	90	48	128	25	207	147	169	89	9	96	44	52	92	12	8	92	16	19	58	89	19	71	79	44	9	8	114	71	118	87	41	347	112	17	79		22.6713	64.9331	66.4384	125.974	21.4527	158.512
CAACGGAATCCCAAAAGCAGT_ssc-miR-191	0.555851	4.50826	1.08218	0.29821	0.999688		9	34	12	29	12	55	52	30	17	4	29	44	15	29	7	4	20	9	3	16	25	4	6	28	17	5	0	12	28	34	27	18	92	31	9	22		20.4042	24.5303	16.6096	28.5411	10.2973	42.1168
CAAGCTCGTGTCTGTGGGTCCG_hsa-miR-99b-3p	-0.0609622	4.64232	0.0292404	0.864225	0.999688		14	34	16	22	30	14	33	21	24	29	52	49	12	29	27	21	22	14	13	21	13	22	13	17	40	26	19	25	12	20	5	26	12	7	45	11		31.7399	24.5303	22.1461	21.6519	25.7432	10.7206
CAAGTGCTTCCATGTTTTAGA_bta-miR-302a	0.104566	3.90262	0.0462266	0.829764	0.999688		2	24	9	14	6	32	22	31	19	4	12	26	6	18	12	2	10	7	1	8	9	9	10	18	7	4	3	16	14	33	12	13	46	11	5	12		4.53426	17.3155	12.4572	13.7785	5.14865	24.5043
CAAGTGCTTCCATGTTTTAGC_bta-miR-302a	0.0837764	7.79838	0.103702	0.747432	0.999688		112	216	170	268	194	386	363	458	218	105	320	381	130	259	280	152	167	175	71	227	118	125	179	257	153	87	69	219	210	331	194	366	455	155	190	207		253.919	155.839	235.303	263.759	166.473	295.583
CAAGTGCTTCCATGTTTTAGG_bta-miR-302a	0.208205	4.18117	0.133335	0.714999	0.999688		7	36	20	17	9	24	17	24	80	4	14	24	14	129	11	5	70	12	2	17	49	5	12	20	24	3	2	5	7	15	6	13	29	15	7	22		15.8699	25.9732	27.6827	16.731	7.72297	18.3782
CAAGTGCTTCCATGTTTTAGTA_bta-miR-302a	0.111878	6.28718	0.0985676	0.753555	0.999688		43	126	97	41	138	122	62	106	49	44	115	298	34	66	124	64	20	98	31	151	16	88	55	76	71	35	42	43	62	68	38	104	107	26	84	47		97.4867	90.9063	134.261	40.3512	118.419	93.4227
CAAGTGCTTCCATGTTTTAGTG_bta-miR-302a	0.395593	6.77997	1.07969	0.298767	0.999688		57	260	123	36	186	125	75	156	101	75	158	422	43	133	240	143	57	105	21	204	36	114	56	89	100	73	56	68	68	104	48	145	100	42	125	57		129.227	187.584	170.248	35.4303	159.608	95.72
CAAGTGCTTCCATGTTTTAGTGA_bta-miR-302a	0.364263	8.85819	1.31479	0.251529	0.999688		258	1108	414	253	769	587	479	593	337	308	729	1808	168	425	1127	645	209	490	178	681	113	354	303	383	481	326	267	295	379	547	212	759	555	200	546	250		584.92	799.398	573.031	248.996	659.885	449.501
CAAGTGCTTCCATGTTTTAGTGAA_bta-miR-302a	0.368752	3.87614	0.828023	0.362845	0.999688		9	35	10	14	24	11	16	17	11	12	19	54	6	19	18	14	5	13	4	23	7	10	10	6	9	3	0	7	12	15	4	20	10	4	14	8		20.4042	25.2518	13.8413	13.7785	20.5946	8.42336
CAAGTGCTTCCATGTTTTAGTGC_bta-miR-302a	0.0092907	5.60288	0.00100776	0.974675	0.999688		13	61	28	38	44	89	87	91	39	27	62	112	22	54	76	58	49	27	21	38	14	22	43	48	41	35	23	41	40	71	27	77	81	31	44	31		29.4727	44.0102	38.7557	37.3987	37.7568	68.1527
CAAGTGCTTCCATGTTTTAGTGG_bta-miR-302a	0.177121	4.74013	0.198986	0.65554	0.999688		9	46	30	20	17	31	20	34	56	14	34	58	10	85	34	8	51	22	4	25	21	14	12	25	35	5	12	21	17	29	20	28	38	16	20	20		20.4042	33.188	41.524	19.6835	14.5878	23.7386
CAAGTGCTTCCATGTTTTAGTGT_bta-miR-302a	0.164552	7.40822	0.38918	0.532731	0.999688		80	290	129	119	204	245	264	275	198	93	264	461	66	175	282	215	106	99	48	212	60	99	150	155	162	114	82	144	188	250	106	215	290	94	158	91		181.371	209.229	178.553	117.117	175.054	187.611
CAATCACTAATTCCACTGCCATC_ENSSSCG00000027451	1.00009	5.42011	2.02785	0.154439	0.999688		3	120	33	18	32	17	274	41	32	41	175	252	9	18	39	15	47	9	0	107	12	15	6	2	150	44	11	12	58	96	8	27	149	43	5	2		6.8014	86.5774	45.6764	17.7152	27.4595	13.0179
CAATGGATTTTTGGAGCT_bta-miR-1246	-0.421197	4.27633	0.488935	0.484403	0.999688		27	14	9	4	23	30	18	31	6	34	21	5	25	35	15	6	28	7	32	7	32	7	19	9	17	13	10	19	17	13	13	14	11	18	9	7		61.2126	10.1007	12.4572	3.9367	19.7365	22.9728
CAATTTAGTGTGTGTGATATT_hsa-miR-32-3p	-0.00831923	4.34976	0.000636714	0.979869	0.999688		11	20	12	9	29	40	21	27	9	12	23	49	7	19	23	18	22	12	7	25	8	16	16	18	18	15	9	7	10	20	12	17	59	19	16	12		24.9385	14.4296	16.6096	8.85758	24.8851	30.6304
CACAGTGAACCGGTCTCTT_ssc-miR-128	-0.0410196	5.60425	0.0228909	0.879741	0.999688		17	54	35	67	32	48	86	36	34	48	78	81	18	34	50	41	55	41	25	46	22	20	32	41	71	50	20	43	55	72	31	59	79	33	50	46		38.5412	38.9598	48.4447	65.9398	27.4595	36.7565
CACAGTGAACCGGTCTCTTA_ssc-miR-128	0.0558737	4.94274	0.0261773	0.871468	0.999688		22	22	26	43	22	36	54	41	20	34	20	36	17	27	18	25	28	25	22	19	17	20	21	26	31	18	7	45	27	30	24	41	45	21	31	18		49.8769	15.8725	35.9875	42.3195	18.8784	27.5674
CACAGTGAACCGGTCTCTTC_ssc-miR-128	-0.812356	7.89556	3.18305	0.0744059	0.999688		54	118	76	598	85	251	610	361	267	155	250	131	180	257	177	112	422	149	125	89	258	41	257	234	275	126	72	492	289	341	286	334	475	232	149	229		122.425	85.1345	105.194	588.537	72.9392	192.206
CACAGTGAACCGGTCTCTTG_ssc-miR-128	-0.301297	3.45625	0.146559	0.701846	0.999688		1	12	1	12	4	13	17	7	27	1	5	5	3	67	4	5	63	6	3	5	38	1	5	10	20	5	0	15	5	9	5	3	9	16	3	15		2.26713	8.65774	1.38413	11.8101	3.43243	9.95488
CACAGTGAACCGGTCTCTTT_ssc-miR-128	-0.133433	10.4786	0.256596	0.612468	0.999688		618	1329	884	2138	984	1465	2452	1501	1185	1578	2004	1757	605	1310	2154	1381	1536	1399	1005	976	990	539	976	1208	2152	1380	649	1826	986	1490	1035	2386	2238	861	1752	926		1401.09	958.845	1223.57	2104.17	844.378	1121.84
CACAGTGAACCGGTCTCTTTA_ssc-miR-128	0.0466911	7.7183	0.0210552	0.884629	0.999688		102	240	133	320	142	188	322	189	170	291	302	403	74	192	378	217	192	240	221	156	144	77	107	151	275	206	97	259	139	201	120	402	283	101	277	122		231.247	173.155	184.09	314.936	121.851	143.963
CACAGTGAACCGGTCTCTTTC_ssc-miR-128	-0.262241	9.02447	0.609905	0.434824	0.999688		152	558	287	729	414	449	876	359	270	756	538	572	257	440	1129	801	562	535	391	284	362	211	432	391	772	590	251	511	412	460	361	1092	570	244	985	276		344.604	402.585	397.246	717.464	355.257	343.826
CACAGTGAACCGGTCTCTTTCC_ssc-mir-128-2	-0.557793	4.20223	1.22134	0.269099	0.999688		7	8	6	33	8	18	30	7	8	14	12	14	13	24	26	25	12	11	14	2	19	4	20	9	11	17	9	9	12	19	19	36	15	11	31	16		15.8699	5.77183	8.3048	32.4778	6.86486	13.7837
CACAGTGAACCGGTCTCTTTG_ssc-miR-128	-0.506045	3.49449	1.10818	0.292479	0.999688		4	11	6	6	12	11	20	8	20	5	13	24	4	38	8	3	27	8	3	16	16	9	5	7	9	2	3	7	5	11	5	12	17	4	4	8		9.06853	7.93626	8.3048	5.90505	10.2973	8.42336
CACAGTGAACCGGTCTCTTTT_ssc-miR-128	-0.42368	8.15898	2.03734	0.153477	0.999688		58	264	153	371	206	321	523	203	170	320	299	259	183	297	524	353	286	276	172	154	196	129	256	271	367	237	80	280	248	286	246	640	469	180	389	206		131.494	190.47	211.772	365.129	176.77	245.809
CACAGTGAACCGGTCTCTTTTT_ssc-mir-128-1	-0.227501	5.15869	0.373214	0.541257	0.999688		5	37	17	42	28	44	60	19	17	38	37	35	21	34	81	43	35	33	22	10	26	18	20	31	33	29	7	23	27	49	26	95	46	17	56	28		11.3357	26.6947	23.5303	41.3354	24.027	33.6934
CACCCGTAGAACCGACCTTG_ssc-miR-99b	-0.381398	4.84329	1.14924	0.283707	0.999688		6	46	12	24	24	19	81	26	28	34	43	42	22	28	18	16	28	16	22	22	17	13	16	27	41	40	12	14	26	28	19	22	47	17	35	27		13.6028	33.188	16.6096	23.6202	20.5946	14.5494
CACCCGTAGAACCGACCTTGC_ssc-miR-99b	-0.117287	6.82441	0.119037	0.730081	0.999688		36	244	72	105	78	65	285	118	84	141	275	190	64	113	93	47	155	86	51	136	59	53	61	66	288	206	38	64	90	148	79	77	269	53	149	90		81.6168	176.041	99.6576	103.338	66.9324	49.7744
CACCCGTAGAACCGACCTTGCA_ssc-miR-99b	-0.160739	6.34105	0.187656	0.664875	0.999688		30	91	46	129	40	66	282	104	65	56	165	125	67	84	28	41	140	42	50	36	63	30	61	45	152	76	40	97	74	95	62	59	202	58	67	59		68.014	65.6546	63.6701	126.959	34.3243	50.5402
CACCCGTAGAACCGACCTTGCC_ssc-miR-99b	0.110224	4.40981	0.0496394	0.823692	0.999688		9	31	16	24	22	7	38	14	16	43	47	29	6	11	18	15	8	27	20	20	10	10	10	8	56	55	18	9	10	7	9	23	16	8	28	9		20.4042	22.3658	22.1461	23.6202	18.8784	5.36032
CACCCGTAGAACCGACCTTGCG_ssc-miR-99b	-0.0436369	9.67572	0.0197081	0.888355	0.999688		346	1141	532	941	634	471	2031	701	710	1060	1711	1184	378	878	845	633	1061	605	809	683	528	385	401	488	1996	1445	495	685	539	859	396	741	1102	396	1208	456		784.428	823.207	736.359	926.109	544.041	360.673
CACCCGTAGAACCGACCTTGCGA_ssc-miR-99b	-0.247975	4.18476	0.342207	0.558558	0.999688		7	58	9	6	12	15	50	20	13	15	38	40	7	12	8	0	18	14	8	29	4	11	8	12	22	20	9	6	11	21	11	20	51	12	14	18		15.8699	41.8458	12.4572	5.90505	10.2973	11.4864
CACCCGTAGAACCGACCTTGCGT_ssc-miR-99b	0.410968	4.3033	0.626009	0.428823	0.999688		1	72	18	10	13	21	51	11	9	16	34	28	16	23	7	2	18	9	2	15	7	5	10	16	38	14	8	6	11	30	15	11	81	26	10	37		2.26713	51.9465	24.9144	9.84175	11.1554	16.081
CACCCGTAGAACCGACCTTGCT_ssc-miR-99b	-1.25407	4.00235	3.59055	0.058109	0.999688		2	14	3	30	2	6	56	23	14	3	22	3	9	18	2	3	43	5	6	7	17	3	20	13	25	7	7	29	23	15	17	8	49	13	4	15		4.53426	10.1007	4.1524	29.5253	1.71622	4.59456
CACCCGTAGAACCGACCTTGT_ssc-miR-99b	-0.383463	4.78631	0.406681	0.523659	0.999688		1	30	4	34	5	26	159	35	24	15	49	24	31	39	14	5	76	5	6	9	20	4	18	21	35	10	5	18	38	42	39	9	98	35	15	42		2.26713	21.6444	5.53653	33.462	4.29054	19.9098
CACCTCCCCTGCAAACGTCCA_ssc-miR-1306-5p	-0.0478385	3.84135	0.0106271	0.917893	0.999688		19	32	15	5	15	10	4	12	14	8	17	34	8	7	15	12	4	13	8	19	9	16	10	8	13	7	12	14	4	7	3	12	26	7	9	4		43.0755	23.0873	20.762	4.92088	12.8716	7.6576
CACTACAGAACTTTGT_ssc-miR-148a-3p	-0.367088	4.10128	0.435129	0.509483	0.999688		5	11	1	22	8	4	34	7	12	20	24	19	16	13	29	21	27	9	6	3	3	5	17	9	13	33	14	16	19	21	11	11	7	5	27	16		11.3357	7.93626	1.38413	21.6519	6.86486	3.06304
CACTAGATTGTGAGCTCCTG_ssc-miR-28-3p	0.0638814	4.43754	0.0265305	0.870611	0.999688		5	40	23	12	22	21	24	12	18	20	24	37	10	18	34	18	11	36	11	29	12	9	5	18	32	26	5	14	17	37	20	21	19	5	31	5		11.3357	28.8591	31.8351	11.8101	18.8784	16.081
CACTAGATTGTGAGCTCCTGG_ssc-miR-28-3p	0.0120009	6.5745	0.00169538	0.967156	0.999688		55	135	77	74	127	116	142	106	75	67	145	226	44	103	176	72	53	138	92	111	55	58	42	93	134	81	28	83	71	117	49	90	123	21	110	61		124.692	97.3996	106.578	72.829	108.98	88.8282
CACTAGATTGTGAGCTCCTGGA_ssc-miR-28-3p	0.0222234	8.23424	0.00537794	0.94154	0.999688		255	553	226	179	379	413	321	402	224	210	445	918	122	275	596	206	160	443	265	349	117	241	173	349	339	257	147	199	190	273	158	363	409	122	367	197		578.119	398.978	312.814	176.167	325.223	316.259
CACTAGATTGTGAGCTCCTGGAA_ssc-miR-28-3p	-0.0366584	6.01624	0.0120936	0.912433	0.999688		60	109	46	45	61	81	63	92	50	47	102	188	18	49	121	58	27	90	42	94	22	49	25	71	69	56	35	53	43	66	35	61	88	31	75	30		136.028	78.6412	63.6701	44.2879	52.3446	62.0266
CACTAGATTGTGAGCTCCTGGAAA_ssc-miR-28-3p	-0.0334228	5.33514	0.00792234	0.929076	0.999688		41	76	27	28	35	36	46	47	41	41	63	102	14	34	77	34	17	60	78	58	22	25	17	23	62	25	21	34	27	35	13	44	57	16	33	16		92.9524	54.8324	37.3716	27.5569	30.0338	27.5674
CACTCAAACTGTGGGGGCACTT_ssc-miR-371-5p	-0.0796479	4.10233	0.0502988	0.822544	0.999688		4	18	11	14	24	21	10	21	5	10	18	26	4	25	17	11	13	17	8	14	7	14	11	15	16	8	5	18	24	21	20	24	22	22	6	11		9.06853	12.9866	15.2255	13.7785	20.5946	16.081
CACTCAAACTGTGGGGGCACTTT_ssc-miR-371-5p	-0.10501	5.79423	0.126709	0.721869	0.999688		42	59	26	56	54	105	49	102	54	24	87	120	28	58	61	54	44	51	31	54	39	47	43	48	30	41	28	51	34	52	34	71	94	23	43	38		95.2196	42.5672	35.9875	55.1138	46.3378	80.4048
CACTCAAACTGTGGGGGCACTTTC_ssc-miR-371-5p	-0.102573	4.28934	0.0710974	0.789746	0.999688		22	23	12	16	14	33	16	37	21	17	19	38	3	13	32	14	7	11	13	12	12	17	13	20	11	14	9	14	13	24	12	32	28	3	21	10		49.8769	16.594	16.6096	15.7468	12.0135	25.2701
CACTGGACTTGGAGTCAGAAGG_ssc-miR-378	-0.229557	4.08524	0.351707	0.553149	0.999688		5	43	11	11	24	15	17	16	6	7	10	46	7	14	14	15	14	20	4	30	8	18	12	15	18	18	2	12	11	26	3	18	18	12	28	9		11.3357	31.0236	15.2255	10.8259	20.5946	11.4864
CACTGGACTTGGAGTCAGAAGGC_ssc-miR-378	-0.135543	7.00994	0.195018	0.658773	0.999688		58	171	57	115	176	137	156	125	92	87	205	250	60	105	221	170	86	173	84	92	58	79	128	100	147	117	79	114	76	145	96	196	75	48	256	92		131.494	123.373	78.8956	113.18	151.027	104.909
CACTGGACTTGGAGTCAGAAGGT_ssc-miR-378	-0.734311	4.9025	1.66448	0.197	0.999688		3	15	4	47	16	56	58	52	45	4	44	21	25	51	23	15	39	12	6	7	30	7	45	33	28	10	3	41	33	39	41	31	38	18	21	28		6.8014	10.8222	5.53653	46.2562	13.7297	42.8826
CACTGTACTCCAGCCTGGGCAACATAGCGAGACCCCGTCTCT_ssc-miR-1285	0.81791	3.95679	1.3787	0.240322	0.999688		11	3	6	36	36	24	14	2	9	2	84	1	10	6	3	16	12	15	4	1	14	12	13	0	5	2	7	8	3	14	10	92	27	22	12	12		24.9385	2.16444	8.3048	35.4303	30.8919	18.3782
CACTGTACTCCAGCCTGGGCAACATAGCGAGACCCCGTCTCTA_ssc-miR-1285	0.211777	5.29375	0.103041	0.74821	0.999688		41	16	24	70	72	70	29	9	17	1	190	9	32	8	10	46	19	45	41	18	26	49	35	1	18	2	38	39	10	27	23	212	84	29	42	22		92.9524	11.5437	33.2192	68.8923	61.7838	53.6032
CACTGTACTCCAGCCTGGGCAACATAGCGAGACCCCGTCTCTC_ssc-miR-1285	-1.27604	4.88774	3.02763	0.0818577	0.999688		6	4	8	83	14	31	55	20	33	3	74	3	36	21	9	15	45	30	32	3	55	8	54	1	18	4	9	41	25	35	20	58	47	22	16	25		13.6028	2.88591	11.0731	81.6866	12.0135	23.7386
CACTGTACTCCAGCCTGGGCAACATAGCGAGACCCCGTCTCTT_ssc-miR-1285	-0.534348	7.24942	0.76739	0.381026	0.999688		89	29	63	245	166	140	186	63	127	30	400	14	92	140	124	163	122	351	234	51	224	58	199	14	149	26	109	199	61	136	103	410	173	84	136	96		201.775	20.9229	87.2004	241.123	142.446	107.206
CACTGTACTCCAGCCTGGGCAACATAGCGAGACCCCGTCTCTTA_ssc-miR-1285	0.520085	5.39992	0.720556	0.395962	0.999688		59	16	24	101	69	69	22	12	28	5	192	12	16	24	17	55	13	74	27	32	46	29	34	2	24	4	37	38	16	30	32	213	82	42	25	12		133.761	11.5437	33.2192	99.4017	59.2095	52.8375
CACTGTACTCCAGCCTGGGCAACATAGCGAGACCCCGTCTCTTT_ssc-miR-1285	-0.0592891	4.22471	0.00839948	0.926977	0.999688		17	4	4	24	24	24	8	5	16	7	51	1	15	14	15	16	7	27	28	4	17	10	19	1	13	3	5	23	12	24	12	76	17	14	18	19		38.5412	2.88591	5.53653	23.6202	20.5946	18.3782
CACTTGTCCCGGCCTGT_ssc-miR-92a	-0.539465	4.63651	1.15577	0.282345	0.999688		9	9	12	53	19	16	46	27	18	21	27	5	14	21	27	16	33	15	18	11	25	5	25	14	32	27	13	35	20	17	13	52	15	8	42	16		20.4042	6.49331	16.6096	52.1613	16.3041	12.2522
CAGACTGATGTTGAC_bta-miR-21-5p	-0.523331	5.44472	0.826235	0.363363	0.999688		17	25	4	57	39	12	100	14	15	83	50	9	20	48	82	66	50	50	36	21	23	5	43	25	102	89	21	42	32	44	19	70	10	14	95	32		38.5412	18.037	5.53653	56.098	33.4662	9.18912
CAGCAGCAATTCATGTTTTGA_ssc-miR-424-5p	-0.113467	4.31418	0.0594258	0.807406	0.999688		8	13	21	5	38	49	10	30	7	13	40	123	5	9	14	20	9	16	5	43	4	20	10	35	18	8	9	7	9	18	9	22	51	15	7	7		18.1371	9.37922	29.0668	4.92088	32.6081	37.5222
CAGCAGCAATTCATGTTTTGAA_ssc-miR-424-5p	-0.278359	5.93019	0.364645	0.545938	0.999688		23	79	59	14	138	126	24	75	48	34	110	310	11	22	74	45	17	56	9	154	15	98	41	109	92	40	25	33	40	74	12	88	103	38	42	22		52.144	56.9968	81.6639	13.7785	118.419	96.4858
CAGCAGCAATTCATGTTTTGAAA_ssc-miR-424-5p	-0.15415	3.70142	0.0706941	0.790329	0.999688		7	17	17	2	23	23	3	7	0	9	17	47	2	3	9	11	4	12	1	32	1	20	8	21	11	6	6	5	11	13	3	19	30	8	2	5		15.8699	12.2651	23.5303	1.96835	19.7365	17.6125
CAGCAGCAATTCATGTTTTGAAC_ssc-miR-424-5p	0.367433	3.53999	0.517428	0.471941	0.999688		2	2	10	16	27	28	6	8	5	11	15	16	9	9	3	6	2	14	1	14	2	10	10	14	7	6	4	6	12	16	11	9	12	2	4	9		4.53426	1.44296	13.8413	15.7468	23.1689	21.4413
CAGCATTGTACAGGGCTATGA_ssc-miR-103	-0.311852	3.69091	0.572561	0.449243	0.999688		9	13	14	6	20	15	9	18	5	5	18	28	3	10	6	9	4	14	6	27	5	19	6	13	14	7	4	2	5	16	7	9	18	5	12	5		20.4042	9.37922	19.3779	5.90505	17.1622	11.4864
CAGCTCATCAGACTGATGTTGAC_hsa-mir-21	-0.0661535	4.78024	0.0395247	0.842413	0.999688		5	31	11	34	39	26	59	18	12	19	60	57	16	14	41	32	19	29	12	26	9	20	15	26	33	25	11	21	26	38	12	36	26	11	28	23		11.3357	22.3658	15.2255	33.462	33.4662	19.9098
CAGCTCGGTCTGAGGCCCCTCAGC_ssc-miR-423-3p	-0.13475	3.79969	0.0733304	0.786548	0.999688		7	8	3	29	7	15	22	19	13	10	18	12	8	9	14	4	17	11	8	5	15	1	4	16	12	7	4	26	12	17	8	20	28	7	9	13		15.8699	5.77183	4.1524	28.5411	6.00676	11.4864
CAGCTCGGTCTGAGGCCCCTCAGT_ssc-miR-423-3p	-0.272792	5.97706	0.840633	0.359216	0.999688		39	45	32	67	52	73	76	94	62	51	95	70	36	59	62	51	45	58	43	59	43	27	39	63	60	62	31	68	61	64	48	80	102	22	87	50		88.4182	32.4665	44.2923	65.9398	44.6216	55.9005
CAGCTTACCAGACTGATGTTGAC_hsa-mir-21	-0.134267	5.36989	0.157333	0.691624	0.999688		11	34	17	38	71	41	64	32	25	43	83	86	22	31	58	68	43	59	7	48	8	21	44	39	56	42	20	19	30	50	23	54	47	18	50	32		24.9385	24.5303	23.5303	37.3987	60.9257	31.3962
CAGCTTATCAGACCGATGTTGAC_hsa-mir-21	0.00571706	5.25281	0.000243586	0.987548	0.999688		4	51	26	43	49	40	55	24	19	46	71	69	10	26	64	49	27	62	12	35	8	29	38	31	56	44	15	28	28	39	13	70	31	14	43	30		9.06853	36.7954	35.9875	42.3195	42.0473	30.6304
CAGCTTATCAGACTGACGTTGAC_hsa-mir-21	-0.303762	4.8609	0.725906	0.394213	0.999688		6	31	10	25	32	30	44	24	16	29	58	73	7	21	43	38	25	35	13	21	5	19	46	25	37	36	12	20	17	36	19	41	29	16	40	16		13.6028	22.3658	13.8413	24.6044	27.4595	22.9728
CAGCTTATCAGACTGATG_hsa-mir-21	-0.424075	5.31492	0.953272	0.328888	0.999688		10	15	12	33	41	23	67	18	23	59	82	40	23	32	52	36	38	107	16	18	21	15	38	19	81	53	11	37	26	54	40	57	27	10	61	74		22.6713	10.8222	16.6096	32.4778	35.1824	17.6125
CAGCTTATCAGACTGATGCTGAC_hsa-mir-21	-0.0706651	5.12269	0.0367724	0.847929	0.999688		16	55	10	23	51	34	55	32	14	49	72	71	11	26	47	62	21	50	15	26	10	21	37	33	54	65	8	20	21	37	11	56	44	22	37	23		36.2741	39.6813	13.8413	22.636	43.7635	26.0358
CAGCTTATCAGACTGATGT_hsa-mir-21	0.0145218	4.86115	0.00126867	0.971587	0.999688		5	33	10	24	25	32	44	21	12	18	58	62	22	20	27	12	25	50	4	44	4	7	18	34	42	23	9	9	25	46	34	35	93	23	26	60		11.3357	23.8088	13.8413	23.6202	21.4527	24.5043
CAGCTTATCAGACTGATGTT_hsa-mir-21	0.284436	4.28637	0.367824	0.544193	0.999688		11	17	12	14	14	16	45	11	7	12	38	36	24	12	10	2	17	53	3	18	4	6	10	16	23	9	5	8	19	27	22	10	61	12	34	56		24.9385	12.2651	16.6096	13.7785	12.0135	12.2522
CAGCTTATCAGACTGATGTTA_hsa-mir-21	-0.468723	3.76827	0.571946	0.449487	0.999688		0	19	5	14	7	15	29	13	6	9	24	29	7	10	3	0	17	4	2	10	1	8	16	35	11	6	0	5	21	15	11	8	108	13	4	25		0	13.7081	6.92067	13.7785	6.00676	11.4864
CAGCTTATCAGACTGATGTTG_hsa-mir-21	0.031166	7.77689	0.00624914	0.936992	0.999688		48	486	124	137	297	226	406	160	94	198	610	782	101	188	162	101	218	258	25	432	46	183	114	236	439	235	45	87	193	280	144	215	819	189	156	254		108.822	350.639	171.633	134.832	254.858	173.062
CAGCTTATCAGACTGATGTTGA_hsa-mir-21	0.231235	8.04792	0.271113	0.602586	0.999688		80	774	213	109	422	369	351	223	137	189	766	1234	128	197	198	114	159	286	25	567	35	295	148	280	438	220	62	93	230	354	183	249	1191	271	120	301		181.371	558.424	294.82	107.275	362.122	282.565
CAGCTTATCAGACTGATGTTGAA_hsa-mir-21	-0.0564485	7.03596	0.028652	0.865585	0.999688		29	223	54	132	85	224	348	153	90	86	254	277	86	146	101	74	179	72	31	107	50	62	154	152	162	87	28	105	120	256	93	125	344	184	73	142		65.7468	160.89	74.7432	129.911	72.9392	171.53
CAGCTTATCAGACTGATGTTGAC_hsa-mir-21	-0.134346	13.4003	0.295717	0.58658	0.999688		3419	12621	5232	9817	17004	12643	18977	7751	6382	12156	22416	23231	4597	8639	17678	15996	10773	14201	4556	11080	3563	7211	9940	10259	16044	12925	4486	7509	8189	13940	4993	16681	12720	5874	14348	7737		7751.33	9105.78	7241.79	9661.65	14591.3	9681.51
CAGCTTATCAGACTGATGTTGACA_hsa-mir-21	0.094824	9.38462	0.147039	0.701381	0.999688		284	1466	449	466	1087	869	1024	607	388	557	1484	2278	265	489	926	732	538	775	243	812	228	598	545	654	855	557	269	348	562	838	335	805	1231	450	556	431		643.866	1057.69	621.476	458.626	932.763	665.446
CAGCTTATCAGACTGATGTTGACC_hsa-mir-21	-0.156051	8.47366	0.363153	0.546761	0.999688		90	351	184	406	485	427	717	314	207	297	547	568	221	453	317	306	428	481	162	190	177	205	457	353	424	280	134	295	287	460	307	446	411	213	495	339		204.042	253.239	254.681	399.575	416.182	326.98
CAGCTTATCAGACTGATGTTGACG_hsa-mir-21	-0.200525	5.51455	0.263507	0.607721	0.999688		17	91	23	28	53	56	55	45	121	29	76	92	17	182	48	28	224	37	13	37	85	33	40	44	45	27	8	25	33	40	28	32	83	35	28	61		38.5412	65.6546	31.8351	27.5569	45.4797	42.8826
CAGCTTATCAGACTGATGTTGACT_hsa-mir-21	0.0401426	9.40163	0.0283742	0.866232	0.999688		177	1017	307	724	824	999	1581	553	482	542	1213	1308	442	774	704	585	790	638	208	496	299	347	841	726	873	609	209	546	576	960	502	721	1127	558	628	748		401.282	733.744	424.929	712.543	707.081	764.994
CAGCTTATCAGACTGATGTTGAG_hsa-mir-21	-0.507677	3.75714	0.613669	0.43341	0.999688		3	11	2	7	12	22	22	11	30	4	14	4	11	42	7	3	91	5	1	5	26	4	16	15	11	4	2	8	18	17	6	8	21	13	2	12		6.8014	7.93626	2.76827	6.88923	10.2973	16.8467
CAGCTTATCAGACTGATGTTGAT_hsa-mir-21	-0.480311	10.1932	0.983548	0.321324	0.999688		171	842	319	2127	614	2401	4258	1371	1005	495	1657	1163	982	1623	608	623	2217	537	321	399	645	284	2036	1847	1187	536	192	1502	1444	2543	1254	1297	2503	1526	647	1539		387.68	607.485	441.539	2093.34	526.878	1838.59
CAGCTTATCAGACTGGTGTTGAC_hsa-mir-21	0.117739	5.59531	0.117395	0.731877	0.999688		16	61	19	45	75	54	87	28	33	58	91	89	22	30	74	64	30	59	17	41	9	31	43	38	83	66	20	32	24	56	23	79	44	30	55	41		36.2741	44.0102	26.2985	44.2879	64.3581	41.351
CAGCTTATCAGGCTGATGTTGAC_hsa-mir-21	-0.0939936	5.35322	0.0853023	0.770237	0.999688		17	45	21	36	55	40	76	27	17	59	88	86	14	33	56	48	42	45	16	48	16	25	32	33	59	51	13	20	27	49	16	65	44	24	57	24		38.5412	32.4665	29.0668	35.4303	47.1959	30.6304
CAGCTTATCGGACTGATGTTGAC_hsa-mir-21	-0.220323	5.5342	0.415668	0.519107	0.999688		9	50	16	33	86	61	76	35	16	40	102	100	27	31	87	70	40	55	17	50	22	27	33	40	63	56	15	32	37	56	10	58	59	24	55	37		20.4042	36.0739	22.1461	32.4778	73.7973	46.7114
CAGCTTGTCAGACTGATGTTGAC_hsa-mir-21	0.0745731	4.20154	0.0392081	0.843037	0.999688		6	19	6	13	21	22	35	15	7	21	25	40	8	10	27	31	12	20	7	12	5	8	13	14	30	11	9	11	22	17	8	18	17	10	30	19		13.6028	13.7081	8.3048	12.7943	18.0203	16.8467
CAGGCTCAGTCCCCTCCCGAT_bta-miR-484	-0.0444195	5.62926	0.0167453	0.897038	0.999688		44	36	51	39	48	88	50	68	40	23	76	117	15	36	31	25	23	60	25	63	26	28	36	73	43	16	35	59	39	32	51	74	137	34	30	30		99.7538	25.9732	70.5908	38.3828	41.1892	67.3869
CAGGGTCGGGCCTGGT_hsa-mir-7641-2	-0.624319	5.30487	1.31452	0.251578	0.999688		13	28	15	55	23	23	72	18	30	60	41	25	37	87	43	15	52	34	107	16	73	10	25	31	60	54	10	47	20	51	45	25	25	9	64	27		29.4727	20.2014	20.762	54.1296	19.7365	17.6125
CAGTGCAATGTTAAAAGGGCA_ssc-miR-130a	0.483098	4.43755	1.06128	0.302923	0.999688		12	58	46	9	37	18	26	28	6	29	17	41	9	24	25	19	7	16	12	47	6	16	7	15	18	15	1	13	23	31	6	23	48	4	21	7		27.2056	41.8458	63.6701	8.85758	31.75	13.7837
CAGTGCAATGTTAAAAGGGCATA_ssc-miR-130a	0.338089	4.37654	0.755197	0.384836	0.999688		16	22	23	19	25	35	14	21	20	25	25	83	6	16	30	26	8	13	13	26	11	11	8	15	13	11	6	8	10	22	17	36	24	4	19	6		36.2741	15.8725	31.8351	18.6993	21.4527	26.8016
CAGTGCACTACAGAACTTTGA_ssc-miR-148a-3p	0.137423	5.05209	0.105834	0.744938	0.999688		9	49	18	32	27	42	81	62	40	8	63	80	16	52	31	15	32	15	5	24	14	15	20	51	22	4	8	16	29	91	34	27	98	40	9	31		20.4042	35.3525	24.9144	31.4936	23.1689	32.1619
CAGTGCACTACAGAACTTTGC_ssc-miR-148a-3p	-0.349598	8.37033	1.385	0.239251	0.999688		81	221	119	476	195	438	692	427	248	203	497	491	251	365	357	280	469	280	85	192	130	162	481	375	332	284	107	302	449	603	330	485	663	219	354	314		183.638	159.447	164.712	468.468	167.331	335.403
CAGTGCACTACAGAACTTTGG_ssc-miR-148a-3p	-0.469532	4.73272	0.782613	0.376343	0.999688		8	49	13	12	19	31	42	26	95	9	23	49	11	148	14	14	199	12	6	25	68	7	26	35	37	20	6	10	14	41	13	25	53	23	6	38		18.1371	35.3525	17.9937	11.8101	16.3041	23.7386
CAGTGCACTACAGAACTTTGT_ssc-miR-148a-3p	-0.0566702	10.5681	0.0771247	0.781232	0.999688		494	1687	761	1433	1592	1859	2465	1659	1104	1182	2575	3831	812	1423	2031	1677	1580	1484	581	1215	463	738	1590	1526	1522	1692	621	1126	1712	2396	1149	2221	2612	974	1752	1217		1119.96	1217.13	1053.33	1410.32	1366.11	1423.55
CAGTGCACTACAGAACTTTGTA_ssc-miR-148a-3p	-0.00875713	4.85731	0.000605261	0.980372	0.999688		8	34	16	17	45	26	29	29	13	24	45	98	16	29	40	36	19	30	17	22	5	10	24	25	32	39	16	27	23	48	9	40	42	8	40	16		18.1371	24.5303	22.1461	16.731	38.6149	19.9098
CAGTGCATCACAGAACTTTGC_ssc-miR-148b-3p	-0.0391775	3.93413	0.0091639	0.923736	0.999688		2	11	1	16	17	23	24	19	11	8	27	56	3	9	14	10	11	16	3	12	5	6	19	11	9	7	9	13	11	20	12	13	35	18	10	11		4.53426	7.93626	1.38413	15.7468	14.5878	17.6125
CAGTGCATCACAGAACTTTGT_ssc-miR-148b-3p	-0.075162	5.98981	0.0625396	0.802526	0.999688		19	116	35	41	75	116	71	80	40	36	91	371	23	40	81	56	48	75	20	74	20	46	67	76	72	37	26	38	51	102	39	90	119	77	44	49		43.0755	83.6915	48.4447	40.3512	64.3581	88.8282
CAGTGCATCACAGAACTTTGTA_ssc-miR-148b-3p	0.178437	4.5072	0.270827	0.602778	0.999688		13	33	31	17	22	25	27	20	17	13	43	100	6	14	28	26	11	27	13	25	6	12	16	20	23	14	11	15	18	27	9	32	35	18	15	7		29.4727	23.8088	42.9081	16.731	18.8784	19.144
CAGTGCATCACAGAACTTTGTT_ssc-miR-148b-3p	0.201763	4.73931	0.269722	0.603518	0.999688		4	60	7	15	36	45	41	26	19	15	22	111	8	17	28	36	33	25	8	24	2	14	25	19	41	15	12	18	26	44	16	43	40	21	22	18		9.06853	43.2887	9.68894	14.7626	30.8919	34.4592
CAGTGCATGACAGAACTTGG_ssc-miR-152	0.679221	3.86013	2.11959	0.145426	0.999688		9	19	22	15	16	20	14	12	3	10	20	31	1	6	40	19	8	16	1	24	6	7	7	11	12	3	8	5	9	16	8	44	14	5	12	10		20.4042	13.7081	30.4509	14.7626	13.7297	15.3152
CAGTGCATGACAGAACTTGGT_ssc-miR-152	-0.161463	4.52613	0.137529	0.71075	0.999688		2	18	12	26	28	34	44	22	7	17	38	18	3	19	60	58	11	27	3	18	8	20	26	21	22	12	7	23	10	22	9	69	38	20	21	22		4.53426	12.9866	16.6096	25.5886	24.027	26.0358
CAGTGGTTTTACCCTATGGT_hsa-miR-140-5p	-0.011428	3.63968	0.000682864	0.979152	0.999688		4	13	7	7	15	32	10	9	5	12	23	54	4	6	5	8	4	15	1	14	4	9	11	14	10	5	3	7	4	18	11	16	33	9	5	12		9.06853	9.37922	9.68894	6.88923	12.8716	24.5043
CAGTGGTTTTACCCTATGGTAA_ssc-miR-140-5p	0.0799573	3.71371	0.0317735	0.858526	0.999688		5	21	9	9	14	25	7	20	5	4	20	52	7	8	5	4	6	8	3	11	2	11	13	18	8	7	3	10	11	12	15	13	42	12	2	5		11.3357	15.1511	12.4572	8.85758	12.0135	19.144
CAGTGGTTTTACCCTATGGTAG_ssc-miR-140-5p	0.00472256	7.50634	0.000187717	0.989069	0.999688		112	261	188	100	349	294	126	204	112	137	338	699	65	154	174	116	90	247	32	339	44	304	127	270	166	103	82	112	125	249	91	272	326	102	149	138		253.919	188.306	260.217	98.4175	299.48	225.133
CATAGCCACTGTACTCCAGCCTGGGCAACATAGCGAGACCCCGTCTCTT_ssc-miR-1285	-0.916919	5.15719	2.42494	0.119418	0.999688		25	18	16	9	40	34	11	23	24	11	16	10	40	37	14	17	28	75	48	21	36	9	77	5	37	8	34	56	22	33	46	22	20	24	37	41		56.6783	12.9866	22.1461	8.85758	34.3243	26.0358
CATCAGACTGATGTTGAC_hsa-mir-21	-0.573806	4.89127	0.848025	0.357112	0.999688		4	6	9	35	15	12	71	11	13	43	41	9	18	24	53	56	51	35	21	6	10	3	26	11	66	62	6	33	15	35	15	64	6	6	57	24		9.06853	4.32887	12.4572	34.4461	12.8716	9.18912
CATCTTACCGGACAGTGCT_hsa-miR-200a-5p	0.0950859	3.91124	0.0459303	0.830302	0.999688		4	11	5	15	16	26	43	6	11	13	17	24	11	10	27	11	18	13	6	13	7	2	13	10	12	20	0	9	7	14	18	23	30	2	15	5		9.06853	7.93626	6.92067	14.7626	13.7297	19.9098
CATCTTACCGGACAGTGCTG_hsa-miR-200a-5p	-0.188951	4.01369	0.159224	0.689872	0.999688		3	12	10	21	14	14	36	6	8	25	20	27	15	16	24	17	13	16	6	24	7	7	12	7	33	30	0	3	12	14	3	20	17	5	32	7		6.8014	8.65774	13.8413	20.6677	12.0135	10.7206
CATCTTACCGGACAGTGCTGG_hsa-miR-200a-5p	-0.250863	6.92365	0.756836	0.38432	0.999688		31	91	65	124	112	114	154	78	133	101	243	284	101	179	215	166	149	102	31	152	58	54	93	99	159	148	49	44	69	139	89	172	230	50	154	71		70.2811	65.6546	89.9687	122.038	96.1081	87.2967
CATCTTACCGGACAGTGCTGGA_hsa-miR-200a-5p	-0.00286435	10.1729	7.53956e-05	0.993072	0.999688		374	1234	334	1205	1492	1370	1680	669	937	1033	2402	3758	828	1001	3003	2460	1165	1161	384	1145	287	595	1106	857	1345	1966	562	843	543	1075	691	1874	1703	349	2196	484		847.907	890.305	462.301	1185.93	1280.3	1049.09
CATCTTACCGGACAGTGCTGGAA_hsa-miR-200a-5p	0.0465996	6.68271	0.0169206	0.896504	0.999688		36	124	39	110	117	109	182	47	59	101	190	293	73	85	213	235	130	110	24	108	25	54	106	73	145	215	37	65	54	98	53	169	179	27	164	40		81.6168	89.4633	53.9812	108.259	100.399	83.4679
CATCTTACCGGACAGTGCTGGAT_hsa-miR-200a-5p	-0.144615	4.07388	0.107193	0.743362	0.999688		2	16	6	14	18	22	36	9	6	14	21	33	10	10	39	24	17	11	3	11	7	5	21	17	10	36	1	4	6	19	17	28	23	9	28	9		4.53426	11.5437	8.3048	13.7785	15.4459	16.8467
CATCTTACCGGACAGTGCTGGG_hsa-miR-200a-5p	-0.269253	4.56024	0.269955	0.603362	0.999688		3	30	3	20	27	24	32	20	86	10	34	35	21	109	27	15	172	10	1	26	34	6	22	14	26	20	4	17	9	22	12	16	36	10	29	17		6.8014	21.6444	4.1524	19.6835	23.1689	18.3782
CATCTTACCGGACAGTGCTGGT_hsa-miR-200a-5p	-0.0840327	4.47819	0.0392999	0.842856	0.999688		2	14	5	34	19	28	49	20	27	17	21	44	35	26	17	17	34	13	3	13	10	5	32	18	29	16	10	18	15	28	20	21	49	11	25	15		4.53426	10.1007	6.92067	33.462	16.3041	21.4413
CATCTTACTGGGCAGCATTGG_hsa-miR-200b-5p	0.0381553	6.93054	0.0149469	0.902695	0.999688		69	168	83	101	163	212	146	59	126	100	247	292	60	162	175	80	112	107	51	209	60	128	55	84	110	110	41	50	53	117	88	194	302	44	167	47		156.432	121.208	114.883	99.4017	139.872	162.341
CATCTTACTGGGCAGCATTGGA_hsa-miR-200b-5p	0.0232375	7.95002	0.00609512	0.937771	0.999688		174	356	150	250	278	320	275	166	222	194	532	685	117	217	500	215	190	237	136	396	113	209	120	176	240	235	94	170	127	220	152	349	670	91	317	89		394.481	256.846	207.62	246.044	238.554	245.043
CATCTTACTGGGCAGCATTGGAA_hsa-miR-200b-5p	-0.16205	3.55877	0.0719205	0.788561	0.999688		3	34	5	9	12	17	16	1	4	7	28	32	6	9	18	2	14	10	16	16	2	12	5	9	12	8	3	1	6	5	4	24	36	1	5	0		6.8014	24.5303	6.92067	8.85758	10.2973	13.0179
CATGACACGATCACTCCCGTTGAGT_bta-miR-425-5p	0.173411	4.21772	0.277456	0.598374	0.999688		5	30	7	24	23	39	23	19	18	8	29	57	5	18	12	14	14	19	10	15	13	13	13	12	13	8	2	23	15	22	14	21	30	7	15	8		11.3357	21.6444	9.68894	23.6202	19.7365	29.8646
CATGCCTTGAGTGTAGGACCA_ssc-miR-532-5p	0.281995	4.26877	0.47058	0.492721	0.999688		11	25	9	25	9	19	27	31	19	12	30	58	12	12	9	19	24	6	0	19	8	8	11	16	14	13	1	15	17	32	7	19	50	23	18	9		24.9385	18.037	12.4572	24.6044	7.72297	14.5494
CATGCCTTGAGTGTAGGACCG_ssc-miR-532-5p	-0.131065	7.35915	0.264819	0.606829	0.999688		59	247	142	135	180	157	211	143	150	166	344	503	49	112	211	168	160	146	75	224	84	116	91	157	222	175	88	130	131	183	76	200	252	80	176	104		133.761	178.205	196.547	132.864	154.459	120.224
CATGCCTTGAGTGTAGGACCGA_ssc-miR-532-5p	-0.391534	5.45183	0.791511	0.373643	0.999688		7	31	14	67	23	68	102	43	39	32	81	49	27	42	18	19	67	12	9	40	28	7	50	50	41	20	15	66	56	65	27	33	134	52	28	62		15.8699	22.3658	19.3779	65.9398	19.7365	52.0717
CATGCCTTGAGTGTAGGACCGC_ssc-miR-532-5p	-0.531912	8.84935	2.61478	0.105872	0.999688		97	290	179	920	275	528	1111	639	431	312	774	383	330	446	370	349	747	301	146	273	327	141	551	462	543	366	165	675	461	783	399	569	864	354	483	505		219.912	209.229	247.76	905.441	235.98	404.321
CATGCCTTGAGTGTAGGACCGG_ssc-miR-532-5p	-0.0520151	5.18101	0.0112234	0.915629	0.999688		11	49	26	39	31	37	60	49	160	22	64	44	12	218	20	21	358	22	8	23	161	13	40	26	71	18	9	25	22	60	15	17	59	26	24	43		24.9385	35.3525	35.9875	38.3828	26.6014	28.3331
CATGCCTTGAGTGTAGGACCGT_ssc-miR-532-5p	-0.161137	11.0246	0.675868	0.411013	0.999688		604	1990	1250	2620	2184	2327	4012	2243	1818	1805	3952	3151	1064	1729	2475	1942	2336	1694	825	1780	1182	922	1988	1911	2758	2039	1047	2123	1666	3019	1420	2664	3475	1380	2514	1770		1369.35	1435.74	1730.17	2578.54	1874.11	1781.92
CATGCCTTGAGTGTAGGACCGTA_ssc-miR-532-5p	0.320658	3.82305	0.718392	0.396672	0.999688		6	32	11	11	16	16	17	16	10	4	26	54	5	11	14	14	7	12	4	18	2	13	7	10	16	11	4	9	7	10	9	11	34	5	9	7		13.6028	23.0873	15.2255	10.8259	13.7297	12.2522
CATGCCTTGAGTGTAGGACCGTT_ssc-miR-532-5p	0.199735	3.48337	0.167631	0.682226	0.999688		2	25	7	3	12	12	28	5	9	6	32	19	2	6	9	3	11	7	1	7	3	9	9	6	9	7	3	2	7	16	7	6	26	9	10	16		4.53426	18.037	9.68894	2.95253	10.2973	9.18912
CATGCCTTGAGTGTAGGACCT_ssc-miR-532-5p	-0.271941	3.38679	0.147895	0.700555	0.999688		5	3	6	13	1	16	19	20	8	1	11	5	2	8	5	4	25	1	3	2	12	0	11	13	7	2	1	28	10	12	14	6	22	12	2	8		11.3357	2.16444	8.3048	12.7943	0.858108	12.2522
CATGTCCGCGGGTTCCCTATCC_ssc-miR-7134-5p	-0.0632842	3.99368	0.0280069	0.867093	0.999688		9	24	10	17	9	11	16	27	18	7	22	42	0	11	16	13	15	12	6	24	6	10	9	10	14	12	14	12	12	11	4	17	26	6	15	13		20.4042	17.3155	13.8413	16.731	7.72297	8.42336
CATGTGATGAAGCAAATCAGTATGAATAAAGTCGTGATACTGTAAACGCTTTCTGATG_hsa-miR-3607-3p	-1.20046	3.75702	1.87389	0.171031	0.999688		1	8	1	15	1	1	2	4	5	23	5	6	8	3	3	28	15	22	26	2	0	5	17	1	13	6	29	11	20	3	9	38	5	22	34	15		2.26713	5.77183	1.38413	14.7626	0.858108	0.76576
CATTGCACTTGTCTCGGTCT_bta-miR-25	0.20476	4.60456	0.311698	0.57664	0.999688		8	28	14	16	27	48	38	33	15	10	41	33	18	28	18	11	8	42	4	24	6	13	18	24	22	10	8	12	32	23	23	21	53	24	27	44		18.1371	20.2014	19.3779	15.7468	23.1689	36.7565
CATTGCACTTGTCTCGGTCTG_bta-miR-25	0.0543961	7.4608	0.0439165	0.834009	0.999688		76	229	165	121	259	196	181	134	134	156	310	482	75	178	275	165	121	267	82	202	71	143	108	140	228	141	79	109	135	264	94	226	257	89	243	128		172.302	165.219	228.382	119.085	222.25	150.089
CATTGCACTTGTCTCGGTCTGA_bta-miR-25	0.550506	9.11504	2.56534	0.109229	0.999688		342	1016	830	248	990	1191	422	784	330	321	1049	2671	159	424	591	550	229	586	122	978	190	713	335	518	437	342	265	268	438	608	314	773	1422	384	407	315		775.359	733.022	1148.83	244.076	849.527	912.02
CATTGCACTTGTCTCGGTCTGAA_bta-miR-25	0.206495	5.90238	0.378153	0.538593	0.999688		36	78	81	38	94	96	57	81	39	28	105	248	14	49	94	61	29	56	33	68	17	89	36	60	66	26	16	33	60	73	30	72	109	38	48	38		81.6168	56.2753	112.115	37.3987	80.6622	73.513
CATTGCACTTGTCTCGGTCTGAAA_bta-miR-25	-0.0323945	6.48726	0.0101396	0.919792	0.999688		65	86	68	90	106	68	102	110	62	93	190	184	25	94	187	94	70	114	111	91	51	59	45	63	110	81	41	82	67	92	48	123	95	33	119	42		147.364	62.0472	94.1211	88.5758	90.9595	52.0717
CATTGCACTTGTCTCGGTCTGAAAA_bta-miR-25	0.437484	4.01546	0.890603	0.345314	0.999688		6	11	10	20	20	7	22	16	10	23	29	36	6	11	22	17	13	15	17	9	6	7	7	2	24	26	7	13	11	16	3	23	10	10	30	6		13.6028	7.93626	13.8413	19.6835	17.1622	5.36032
CATTGCACTTGTCTCGGTCTGAAT_bta-miR-25	-0.425319	4.48551	1.26128	0.261409	0.999688		12	29	13	13	15	19	37	24	21	22	26	18	11	31	12	17	18	7	17	10	12	15	23	20	12	22	5	16	18	23	19	15	37	27	29	19		27.2056	20.9229	17.9937	12.7943	12.8716	14.5494
CATTGCACTTGTCTCGGTCTGAC_bta-miR-25	-0.0783161	3.90347	0.0480118	0.82656	0.999688		3	9	10	19	11	18	19	18	6	8	16	16	7	15	14	4	16	9	5	8	5	6	13	17	22	11	5	12	20	18	15	20	21	11	17	11		6.8014	6.49331	13.8413	18.6993	9.43919	13.7837
CATTGCACTTGTCTCGGTCTGAT_bta-miR-25	0.138095	5.27768	0.238781	0.625088	0.999688		10	68	22	39	35	57	67	26	23	19	66	59	20	48	37	22	36	26	19	30	11	21	22	44	64	32	12	26	35	55	35	39	94	34	37	44		22.6713	49.0605	30.4509	38.3828	30.0338	43.6483
CATTGCACTTGTCTCGGTCTGC_bta-miR-25	-0.631306	4.23826	3.20765	0.0732946	0.999688		5	16	10	23	17	22	25	15	15	14	28	17	7	13	8	10	13	12	7	7	12	25	20	29	18	10	6	22	15	22	14	11	46	14	11	26		11.3357	11.5437	13.8413	22.636	14.5878	16.8467
CATTGCACTTGTCTCGGTCTGG_bta-miR-25	0.137617	3.70623	0.0436704	0.834468	0.999688		3	30	18	1	10	27	7	10	33	2	14	37	2	59	7	3	34	6	4	14	25	13	5	2	12	5	6	4	6	12	9	3	18	5	4	15		6.8014	21.6444	24.9144	0.984175	8.58108	20.6755
CATTGCACTTGTCTCGGTCTGT_bta-miR-25	0.254406	6.02708	0.775822	0.378422	0.999688		27	118	48	54	98	121	99	80	46	22	94	106	39	83	45	47	36	52	17	60	16	53	67	71	59	40	23	31	53	97	54	55	185	57	65	70		61.2126	85.1345	66.4384	53.1455	84.0946	92.657
CCACAGGGTAGAACCACGGA_ssc-miR-140-3p	0.244879	3.95039	0.419894	0.51699	0.999688		7	29	6	12	20	19	26	14	9	10	23	23	6	11	11	15	11	31	3	22	3	11	13	7	24	14	6	6	9	22	10	10	14	7	13	17		15.8699	20.9229	8.3048	11.8101	17.1622	14.5494
CCACAGGGTAGAACCACGGAC_ssc-miR-140-3p	-0.206304	5.35216	0.419715	0.51708	0.999688		18	47	16	32	63	52	51	53	13	18	62	96	16	32	52	50	22	62	21	48	14	26	27	58	53	33	17	36	24	45	27	53	35	29	42	32		40.8084	33.9095	22.1461	31.4936	54.0608	39.8195
CCACAGGGTAGAACCACGGACA_ssc-miR-140-3p	0.0892604	3.7081	0.045483	0.831118	0.999688		11	23	10	7	22	12	10	15	5	6	19	45	5	6	10	9	2	16	4	16	4	20	10	12	8	7	5	6	12	16	10	8	16	7	9	5		24.9385	16.594	13.8413	6.88923	18.8784	9.18912
CCACCTCCCCTGCAAACGTCC_ssc-miR-1306-5p	0.192424	4.04372	0.234752	0.628022	0.999688		16	27	20	6	16	22	12	22	13	20	27	41	7	13	27	5	8	8	8	19	17	11	7	10	11	4	5	10	13	10	7	20	38	4	14	8		36.2741	19.4799	27.6827	5.90505	13.7297	16.8467
CCACCTCCCCTGCAAACGTCCA_ssc-miR-1306-5p	0.147882	5.81621	0.15782	0.691171	0.999688		64	158	58	32	76	69	41	83	52	29	91	195	16	38	58	43	15	59	35	106	31	58	33	47	49	25	41	24	47	44	28	60	109	13	30	23		145.096	113.994	80.2798	31.4936	65.2162	52.8375
CCACGTTGGGCGCCA_ssc-mir-4335	0.5356	5.45931	1.16949	0.279507	0.999688		70	284	30	115	51	40	57	26	18	20	80	81	25	31	28	13	2	25	175	35	61	32	32	33	51	17	8	17	18	34	20	22	29	8	59	20		158.699	204.9	41.524	113.18	43.7635	30.6304
CCACTGTACTCCAGCCTGGGC_ssc-mir-1285	-0.610075	3.87688	0.67185	0.412407	0.999688		1	14	3	37	11	6	47	5	5	22	22	3	7	9	14	16	10	10	67	5	35	1	7	7	35	11	11	19	13	14	11	26	2	1	12	9		2.26713	10.1007	4.1524	36.4145	9.43919	4.59456
CCACTGTACTCCAGCCTGGGCAACATAGCGAGACCCCGTCTCTT_ssc-miR-1285	0.160264	4.35851	0.113186	0.736546	0.999688		15	17	12	29	21	21	20	12	17	2	58	13	17	18	14	16	10	36	15	16	10	12	18	2	10	2	19	16	9	15	21	46	22	15	19	22		34.007	12.2651	16.6096	28.5411	18.0203	16.081
CCACTTCTGACACCA_bta-miR-2478	-0.293689	5.76694	0.275614	0.59959	0.999688		133	362	52	29	47	46	83	36	37	53	118	93	22	30	69	37	15	56	709	81	182	27	25	59	75	34	20	44	22	37	23	46	41	7	48	16		301.529	261.175	71.975	28.5411	40.3311	35.225
CCAGCCTGACCTCTG_ssc-mir-6782	1.07856	3.83038	0.551912	0.457538	0.999688		0	23	44	38	1	1	48	1	0	22	0	1	0	0	3	1	36	4	1	51	12	0	0	0	46	56	1	0	16	7	0	0	31	25	0	1		0	16.594	60.9019	37.3987	0.858108	0.76576
CCAGCCTGGGCAACATAGCGAGACCCCGTCTCTT_ssc-miR-1285	-0.0706335	3.87572	0.0151331	0.902094	0.999688		11	6	6	7	29	25	10	13	25	2	23	2	8	21	9	5	7	19	7	16	23	9	13	1	10	1	9	20	10	21	8	21	26	5	9	9		24.9385	4.32887	8.3048	6.88923	24.8851	19.144
CCATGTTTTAGTAGA_ENSSSCG00000018952	-0.394219	4.99599	0.434736	0.509674	0.999688		6	11	5	31	24	13	51	13	20	54	48	20	13	28	86	53	24	51	27	16	12	7	12	15	58	70	19	41	17	31	16	66	0	7	115	19		13.6028	7.93626	6.92067	30.5094	20.5946	9.95488
CCCACGTTGGGCGCCA_ssc-mir-4335	-0.270547	4.7359	0.349814	0.554218	0.999688		28	201	24	36	24	27	20	16	8	9	56	83	15	17	9	5	6	19	40	38	35	35	18	30	22	5	8	12	15	28	18	15	15	4	21	15		63.4797	145.017	33.2192	35.4303	20.5946	20.6755
CCCACTTCTGACACC_bta-miR-2478	-1.35457	4.06564	5.76505	0.016348	0.999688		33	20	2	10	10	12	31	9	7	10	44	38	8	8	16	7	6	16	89	18	28	5	15	22	36	23	2	13	1	12	7	15	17	3	16	8		74.8154	14.4296	2.76827	9.84175	8.58108	9.18912
CCCACTTCTGACACCA_bta-miR-2478	-0.542721	5.97123	1.35994	0.243548	0.999688		102	186	38	35	65	56	101	44	40	33	208	199	27	24	70	39	26	72	542	81	110	47	35	73	86	45	13	47	27	52	27	64	55	14	52	23		231.247	134.195	52.5971	34.4461	55.777	42.8826
CCCCACGTTGGGCGCCA_ssc-mir-4335	-0.380203	3.69387	0.589968	0.442432	0.999688		7	116	11	7	13	23	11	11	5	2	22	81	8	13	12	3	1	9	9	26	8	23	15	9	8	4	2	3	8	10	5	4	15	2	9	4		15.8699	83.6915	15.2255	6.88923	11.1554	17.6125
CCCCAGGTGTGATTCTGATTTGC_ssc-miR-361-3p	0.242238	4.26585	0.336893	0.561628	0.999688		8	27	10	17	16	18	19	17	12	28	27	32	19	19	32	35	19	26	15	7	6	8	17	8	18	15	9	14	9	7	7	30	12	3	28	10		18.1371	19.4799	13.8413	16.731	13.7297	13.7837
CCCCCAGGTGTGATTCTGATTTGC_ssc-miR-361-3p	0.5069	6.59775	2.30348	0.129085	0.999688		53	114	55	117	138	83	134	105	80	128	158	214	69	85	221	158	94	167	44	45	23	34	82	60	108	80	50	74	51	50	40	118	84	22	142	53		120.158	82.2486	76.1274	115.149	118.419	63.5581
CCCCCAGGTGTGATTCTGATTTGT_ssc-miR-361-3p	-0.227369	4.76934	0.225331	0.635008	0.999688		2	27	7	43	14	34	79	33	32	23	43	25	32	32	26	20	47	25	8	9	7	7	43	35	13	11	9	30	20	12	26	31	28	18	16	37		4.53426	19.4799	9.68894	42.3195	12.0135	26.0358
CCCCGACTGGAAGCT_ssc-miR-30d	-1.59608	5.63438	5.12129	0.0236341	0.999688		5	10	1	123	33	14	133	27	35	81	58	2	19	36	74	51	96	30	54	15	45	4	45	24	108	81	26	89	35	46	33	82	14	12	86	31		11.3357	7.21479	1.38413	121.054	28.3176	10.7206
CCCTGAGACCCTAACTTGTGA_ssc-miR-125b	0.758997	3.78309	1.39033	0.23835	0.999688		1	49	6	8	12	8	46	9	6	11	26	39	7	12	3	3	7	13	1	21	1	5	2	5	49	19	3	6	10	8	12	4	60	13	8	18		2.26713	35.3525	8.3048	7.8734	10.2973	6.12608
CCCTGAGACCCTTTAACCTGT_ssc-miR-125a	-0.0754592	4.53999	0.0222811	0.881342	0.999688		4	77	20	21	21	9	84	18	15	11	46	29	16	20	7	2	27	17	8	34	14	12	8	18	47	15	2	5	18	12	26	21	127	19	17	32		9.06853	55.5539	27.6827	20.6677	18.0203	6.89184
CCCTGAGACCCTTTAACCTGTG_ssc-miR-125a	0.503449	4.71394	0.887803	0.346073	0.999688		8	147	33	8	32	28	33	24	11	17	66	96	17	29	10	9	11	19	0	40	6	24	6	24	29	8	13	4	15	22	33	22	101	23	7	32		18.1371	106.057	45.6764	7.8734	27.4595	21.4413
CCCTGAGACCCTTTAACCTGTGA_ssc-miR-125a	0.482139	3.55688	1.11854	0.290233	0.999688		13	25	11	11	14	9	10	17	6	4	28	20	3	4	6	1	5	7	7	16	5	8	2	6	7	12	5	5	6	9	6	9	44	11	7	6		29.4727	18.037	15.2255	10.8259	12.0135	6.89184
CCCTGTAGAACCGAATTTG_ssc-miR-10b	-0.131257	3.93743	0.0703109	0.790885	0.999688		3	6	8	14	21	10	9	11	5	14	25	13	5	14	36	32	12	20	14	8	3	5	19	7	21	19	7	8	13	14	4	23	17	8	33	5		6.8014	4.32887	11.0731	13.7785	18.0203	7.6576
CCCTGTAGAACCGAATTTGTA_ssc-miR-10b	-0.219843	3.94754	0.237188	0.626245	0.999688		2	11	10	16	12	18	16	19	10	7	13	22	11	17	15	10	21	3	4	1	13	2	17	17	13	5	3	15	15	26	17	22	27	16	7	12		4.53426	7.93626	13.8413	15.7468	10.2973	13.7837
CCCTGTAGAACCGAATTTGTG_ssc-miR-10b	-0.378256	7.62771	1.44218	0.229787	0.999688		56	214	117	160	284	205	185	148	95	227	284	334	76	200	475	380	204	242	139	150	119	130	203	162	199	189	88	138	159	217	105	426	142	99	376	109		126.959	154.396	161.944	157.468	243.703	156.981
CCCTGTAGAACCGAATTTGTGC_bta-miR-10b	-0.214027	3.75357	0.183683	0.668227	0.999688		3	7	3	20	8	23	17	16	10	10	7	9	10	15	13	11	25	8	4	9	6	2	29	14	11	5	3	10	8	16	13	15	8	7	15	15		6.8014	5.05035	4.1524	19.6835	6.86486	17.6125
CCCTGTAGAACCGAATTTGTGT_bta-miR-10b	-0.171756	5.66306	0.28389	0.594163	0.999688		8	43	27	45	83	74	59	48	20	42	42	50	30	56	76	74	53	58	24	37	29	21	72	40	53	32	16	45	36	59	49	78	62	29	77	42		18.1371	31.0236	37.3716	44.2879	71.223	56.6663
CCCTGTAGATCCGAATTTG_ssc-miR-10a-5p	0.00146353	4.06669	1.04532e-05	0.99742	0.999688		2	48	6	13	12	6	38	5	14	15	35	19	6	11	12	11	41	11	3	14	4	10	8	6	50	36	2	5	18	16	8	15	38	26	14	21		4.53426	34.631	8.3048	12.7943	10.2973	4.59456
CCCTGTAGATCCGAATTTGC_ssc-miR-10a-5p	-0.558822	4.38511	0.761607	0.382826	0.999688		0	33	5	44	4	5	123	10	14	13	40	10	14	19	11	7	49	10	3	8	13	1	17	10	65	26	3	12	11	30	30	23	82	29	15	27		0	23.8088	6.92067	43.3037	3.43243	3.8288
CCCTGTAGATCCGAATTTGT_ssc-miR-10a-5p	0.113374	6.39815	0.0549094	0.814731	0.999688		10	244	32	109	49	35	471	45	43	87	182	88	68	85	37	33	182	61	14	74	34	23	43	48	263	115	16	38	77	123	95	57	283	102	73	137		22.6713	176.041	44.2923	107.275	42.0473	26.8016
CCCTGTAGATCCGAATTTGTA_ssc-miR-10a-5p	0.231413	3.2275	0.114858	0.73468	0.999688		0	28	4	11	6	2	39	3	5	8	11	13	9	12	3	4	11	4	4	4	4	1	7	2	22	6	1	2	6	4	3	7	35	11	2	10		0	20.2014	5.53653	10.8259	5.14865	1.53152
CCCTGTAGATCCGAATTTGTG_ssc-miR-10a-5p	-0.103628	6.74627	0.0556665	0.813481	0.999688		8	429	45	72	109	47	376	64	50	134	317	191	49	151	101	87	161	71	16	122	35	46	63	52	326	235	44	38	76	123	80	101	253	94	87	155		18.1371	309.514	62.286	70.8606	93.5338	35.9907
CCCTGTAGATCCGAATTTGTGA_bta-miR-10a	0.406791	4.60538	0.423787	0.515054	0.999688		1	103	17	24	15	6	73	16	7	19	53	44	12	22	9	6	38	18	1	31	6	11	8	9	62	35	1	5	25	15	16	16	86	40	11	49		2.26713	74.3123	23.5303	23.6202	12.8716	4.59456
CCCTGTAGATCCGAATTTGTGT_bta-miR-10a	0.17985	5.17906	0.118712	0.730436	0.999688		3	144	15	30	27	22	166	11	25	27	72	40	26	45	15	7	72	16	6	24	11	10	21	24	96	60	7	15	36	48	42	24	99	43	22	67		6.8014	103.893	20.762	29.5253	23.1689	16.8467
CCCTGTCCTCCAGGAGCTCAC_ssc-miR-339-5p	-0.237153	4.46922	0.235139	0.627739	0.999688		16	24	7	5	36	46	6	26	5	12	49	127	9	16	16	17	8	30	2	36	2	33	18	37	17	12	6	14	13	16	18	29	63	10	14	14		36.2741	17.3155	9.68894	4.92088	30.8919	35.225
CCGCACTGTGGGTACTTGCT_hsa-miR-106b-3p	-0.431063	3.8147	1.34411	0.246311	0.999688		4	7	12	8	13	14	23	13	7	7	26	36	2	15	12	13	8	12	2	17	6	13	6	16	8	9	2	11	13	19	12	14	29	8	12	14		9.06853	5.05035	16.6096	7.8734	11.1554	10.7206
CCGCACTGTGGGTACTTGCTG_hsa-miR-106b-3p	0.0736482	6.81274	0.0809974	0.77595	0.999688		55	164	130	73	170	157	109	150	88	104	186	281	56	118	158	92	74	103	45	181	43	105	93	88	100	78	50	69	90	138	57	96	149	66	117	77		124.692	118.322	179.937	71.8448	145.878	120.224
CCGCACTGTGGGTACTTGCTGCA_hsa-miR-106b-3p	0.145253	4.10548	0.154039	0.694705	0.999688		13	16	15	20	15	11	17	18	15	21	29	40	8	16	23	14	11	16	13	13	5	9	11	13	20	13	6	17	6	20	7	20	12	2	19	11		29.4727	11.5437	20.762	19.6835	12.8716	8.42336
CCGTCCTAAGGTTGTTGAGTT_ssc-miR-676-3p	0.835288	4.53754	4.69523	0.0302464	0.999688		31	28	30	28	25	24	44	36	23	10	58	33	13	29	11	19	32	10	7	14	5	13	14	17	22	11	13	17	12	20	9	13	53	13	10	21		70.2811	20.2014	41.524	27.5569	21.4527	18.3782
CCGTCCTAAGGTTGTTGAGTTT_ssc-miR-676-3p	1.3469	4.46374	8.52709	0.00349898	0.999688		18	27	22	24	28	21	54	22	42	13	50	19	19	35	13	14	30	14	7	12	3	6	6	9	45	13	6	3	4	24	10	9	57	16	22	24		40.8084	19.4799	30.4509	23.6202	24.027	16.081
CCTCCCACACCCAAGGCTTGCA_ssc-miR-532-3p	0.703712	3.34322	1.23062	0.267287	0.999688		4	45	17	3	18	17	4	21	5	1	17	82	1	3	5	5	3	3	0	15	3	15	5	10	4	2	1	2	9	7	5	6	31	4	1	1		9.06853	32.4665	23.5303	2.95253	15.4459	13.0179
CCTCCTGGGGCCCGCACTCTCG_ssc-miR-1343	0.545835	3.46094	0.899831	0.342827	0.999688		13	20	10	16	8	6	7	13	6	6	13	18	0	6	10	4	6	2	16	8	10	5	1	4	17	11	14	12	4	8	1	6	26	5	10	4		29.4727	14.4296	13.8413	15.7468	6.86486	4.59456
CCTCGGCGTGGCGTCGGTCGTG_hsa-mir-1307	0.0880579	5.30639	0.0663341	0.796751	0.999688		23	76	39	28	43	31	32	29	25	47	57	107	13	36	49	34	30	26	23	44	34	16	22	25	56	50	23	40	32	34	18	54	44	14	48	13		52.144	54.8324	53.9812	27.5569	36.8986	23.7386
CCTCGGCGTGGCGTCGGTCGTGA_hsa-mir-1307	-0.222286	4.54065	0.395335	0.529508	0.999688		8	34	20	19	12	11	34	32	23	12	43	69	14	13	15	11	28	20	7	17	12	10	21	25	20	4	10	22	32	27	21	29	34	13	26	15		18.1371	24.5303	27.6827	18.6993	10.2973	8.42336
CCTCGGCGTGGCGTCGGTCGTGG_hsa-mir-1307	0.00655164	7.80937	0.000596182	0.98052	0.999688		101	380	149	193	258	219	249	212	228	203	418	536	98	215	339	271	166	260	129	167	146	120	162	164	285	184	163	225	154	211	137	327	227	91	288	125		228.98	274.162	206.236	189.946	221.392	167.701
CCTCGGTTGGCCTCG_ENSSSCG00000025162	-0.702356	6.02539	1.67987	0.194942	0.999688		37	38	40	49	56	20	47	30	40	99	115	12	38	83	92	35	61	71	131	21	90	11	90	24	123	95	55	105	44	79	51	74	35	16	93	25		83.8839	27.4162	55.3653	48.2246	48.0541	15.3152
CCTCGGTTGGCCTCGG_ENSSSCG00000025162	-0.552614	4.98943	1.05264	0.304899	0.999688		15	13	19	25	41	17	29	24	29	43	61	10	20	62	30	14	22	24	48	10	48	6	40	13	53	26	27	34	20	22	29	41	13	11	37	21		34.007	9.37922	26.2985	24.6044	35.1824	13.0179
CCTGAACTAGGGGTCTGGAGT_ssc-miR-345-3p	0.162993	4.26807	0.152179	0.696462	0.999688		7	31	6	19	10	13	42	21	32	9	48	58	9	12	27	14	11	19	14	20	5	1	11	7	26	15	4	16	9	16	8	18	49	14	10	19		15.8699	22.3658	8.3048	18.6993	8.58108	9.95488
CCTGAGTGGCTCTAGTGATGAGCAAACTGAGCCTCTAAGAAGTTGACTGAAG_hsa-miR-3653-3p	-1.05323	3.67024	1.54728	0.213538	0.999688		3	4	0	12	2	2	4	2	0	14	6	2	7	5	12	19	18	26	20	2	7	1	9	0	35	35	9	18	5	5	7	17	1	6	32	12		6.8014	2.88591	0	11.8101	1.71622	1.53152
CCTGGACTTGGAGTCAGAAGG_bta-miR-378d	0.0948131	8.57035	0.114348	0.735247	0.999688		147	577	402	277	622	406	363	281	244	527	616	1016	125	299	535	463	306	488	147	548	186	275	230	326	517	418	159	269	320	643	177	513	382	153	437	236		333.268	416.293	556.422	272.617	533.743	310.899
CCTGTACTCCAGCCTGGGCAACATAGCGAGACCCCGTCTCTA_ssc-miR-1285	0.44057	3.86219	0.298154	0.585042	0.999688		15	3	9	28	31	30	5	3	3	0	88	0	9	0	5	15	5	10	9	3	11	27	11	0	9	0	12	13	3	6	10	86	35	16	8	2		34.007	2.16444	12.4572	27.5569	26.6014	22.9728
CCTGTACTCCAGCCTGGGCAACATAGCGAGACCCCGTCTCTT_ssc-miR-1285	0.267384	5.32327	0.174552	0.676097	0.999688		35	8	24	79	51	61	38	20	28	2	186	4	21	18	35	41	26	62	41	20	30	27	32	3	25	1	26	43	12	49	19	180	100	36	24	31		79.3496	5.77183	33.2192	77.7499	43.7635	46.7114
CCTGTACTCCAGCCTGGGCAACATAGCGAGACCCCGTCTCTTA_ssc-miR-1285	0.33498	3.71351	0.292234	0.588792	0.999688		13	3	4	33	19	26	5	6	5	1	58	3	7	8	6	14	2	14	11	9	5	20	9	2	5	2	7	9	3	9	5	73	32	9	9	5		29.4727	2.16444	5.53653	32.4778	16.3041	19.9098
CCTGTGCCTTTTACCTCTTTAA_bta-mir-6529a	-0.152461	4.91617	0.089481	0.764838	0.999688		33	32	24	26	14	13	47	35	21	35	52	77	4	7	55	25	27	18	47	39	10	19	7	18	60	39	13	58	14	28	13	49	51	13	26	2		74.8154	23.0873	33.2192	25.5886	12.0135	9.95488
CCTTCATTCCACCGGAGTCTGA_ssc-miR-205	0.0794233	3.52484	0.0192336	0.889699	0.999688		1	33	8	8	6	9	13	12	4	5	19	32	16	14	5	2	11	7	3	25	5	4	2	7	19	13	3	5	7	5	9	8	30	5	8	25		2.26713	23.8088	11.0731	7.8734	5.14865	6.89184
CCTTCATTCCACCGGAGTCTGT_ssc-miR-205	0.553479	3.16772	0.666641	0.414225	0.999688		3	18	8	4	2	2	9	4	3	2	11	21	10	10	1	1	7	10	1	5	0	5	2	6	10	4	2	2	1	8	12	6	24	15	3	20		6.8014	12.9866	11.0731	3.9367	1.71622	1.53152
CCTTGACTGGAAGCT_ssc-miR-30e-5p	-0.388444	5.27763	0.491491	0.483263	0.999688		6	15	6	73	34	36	73	12	23	47	54	2	29	46	51	38	44	36	12	8	29	6	39	26	84	45	18	65	25	49	39	77	12	17	57	25		13.6028	10.8222	8.3048	71.8448	29.1757	27.5674
CGAATCATTATTTGCTGCTCT_hsa-miR-15b-3p	-0.685117	4.14804	1.56478	0.210966	0.999688		13	6	19	5	10	20	3	31	17	20	25	61	3	11	16	10	9	8	1	34	1	28	16	29	9	2	11	13	16	24	6	17	62	9	8	9		29.4727	4.32887	26.2985	4.92088	8.58108	15.3152
CGAATCATTATTTGCTGCTCTA_hsa-miR-15b-3p	-0.176127	3.14021	0.0609515	0.804998	0.999688		10	12	5	4	10	12	0	18	2	3	7	54	1	6	11	5	5	3	3	15	2	20	0	14	1	3	4	2	5	5	0	7	28	5	2	3		22.6713	8.65774	6.92067	3.9367	8.58108	9.18912
CGAGGGGCAGAGAGCGAGACT_hsa-mir-423	0.194311	4.31628	0.213974	0.64367	0.999688		16	19	9	36	15	16	45	23	14	10	27	37	14	16	20	11	12	19	26	11	27	5	14	8	23	17	9	25	17	17	14	18	29	8	17	15		36.2741	13.7081	12.4572	35.4303	12.8716	12.2522
CGAGGGGCAGAGAGCGAGACTT_hsa-mir-423	-0.0215854	4.74978	0.00381959	0.95072	0.999688		15	50	27	37	12	24	36	40	25	27	46	65	9	15	34	10	25	20	38	23	23	18	20	17	22	17	9	16	19	29	17	21	69	10	12	15		34.007	36.0739	37.3716	36.4145	10.2973	18.3782
CGAGGGGCAGAGAGCGAGACTTC_hsa-mir-423	-0.392781	3.93993	0.369532	0.543259	0.999688		11	6	7	47	5	9	43	28	12	6	16	8	5	15	8	5	17	7	39	4	20	1	8	16	20	4	2	33	13	17	14	14	40	15	7	9		24.9385	4.32887	9.68894	46.2562	4.29054	6.89184
CGAGGGGCAGAGAGCGAGACTTT_hsa-mir-423	0.048058	6.51722	0.0152985	0.901563	0.999688		101	82	82	155	54	58	182	136	81	82	133	98	32	73	132	56	85	94	180	67	94	49	39	61	117	75	47	104	79	83	41	123	201	44	89	57		228.98	59.1612	113.499	152.547	46.3378	44.4141
CGATGATGGTCCCTGTGTTTG_ssc-miR-2320-3p	-0.0825486	4.3451	0.0243017	0.87612	0.999688		14	24	8	24	7	5	45	20	18	25	27	14	6	11	39	10	29	14	51	13	15	7	8	5	28	33	11	24	10	26	8	23	17	13	27	4		31.7399	17.3155	11.0731	23.6202	6.00676	3.8288
CGATGATGGTCCCTGTGTTTGT_ssc-miR-2320-3p	-0.198554	4.2357	0.22405	0.635971	0.999688		21	8	8	18	16	14	36	28	15	19	22	22	6	15	34	11	11	11	24	10	14	8	6	13	25	20	9	26	18	17	7	25	31	13	20	9		47.6098	5.77183	11.0731	17.7152	13.7297	10.7206
CGCACTGTGGGTACTTGCTG_hsa-miR-106b-3p	0.205346	4.37077	0.3574	0.549954	0.999688		11	21	18	11	44	27	20	20	18	16	29	39	7	11	19	24	17	29	4	29	6	17	14	14	24	13	3	12	23	21	13	20	38	10	18	15		24.9385	15.1511	24.9144	10.8259	37.7568	20.6755
CGCATGTGATGAAGCAAATCAGTATGAATAAAGTCGTGATACTGTAAACGCTTTCTGATG_hsa-miR-3607-5p	-0.978159	3.63566	1.50367	0.220108	0.999688		2	6	2	12	3	3	1	1	0	28	6	5	5	2	3	36	16	24	24	2	5	4	13	1	14	11	11	16	25	2	8	32	3	11	25	8		4.53426	4.32887	2.76827	11.8101	2.57432	2.29728
CGCGCCGGGCCCGGG_hsa-miR-3195	1.53512	3.34491	4.18151	0.0408674	0.999688		5	9	23	24	3	5	7	4	1	24	10	6	4	15	12	1	21	13	4	5	34	0	2	0	11	6	2	4	5	7	2	8	8	9	17	9		11.3357	6.49331	31.8351	23.6202	2.57432	3.8288
CGCTCGGTCTGAGGCCCCTC_hsa-mir-423	-0.258228	5.91073	0.559936	0.454286	0.999688		35	39	43	74	52	29	68	59	58	61	94	83	20	37	94	59	53	63	51	65	37	28	39	45	81	60	39	87	46	58	29	89	83	26	78	22		79.3496	28.1377	59.5177	72.829	44.6216	22.207
CGCTCGGTCTGAGGCCCCTCAG_hsa-mir-423	-0.095427	4.94134	0.0883354	0.766304	0.999688		15	43	24	26	28	23	23	31	23	24	59	69	12	31	56	18	21	44	13	50	16	24	12	19	46	29	16	19	29	34	13	33	47	13	33	14		34.007	31.0236	33.2192	25.5886	24.027	17.6125
CGCTCGGTCTGAGGCCCCTCAGC_hsa-mir-423	-0.716067	6.08853	3.98605	0.0458786	0.999688		20	36	22	121	35	80	144	109	74	58	95	52	35	70	58	43	99	49	41	41	65	26	53	76	71	40	23	130	64	92	56	93	130	46	66	56		45.3426	25.9732	30.4509	119.085	30.0338	61.2608
CGCTCGGTCTGAGGCCCCTCAGT_hsa-mir-423	-0.254253	8.42817	1.33572	0.247791	0.999688		151	310	238	396	336	382	498	420	335	333	558	499	170	312	438	263	284	322	213	323	245	191	242	356	383	301	151	471	318	383	243	487	608	187	333	232		342.337	223.658	329.424	389.733	288.324	292.52
CGCTCGGTCTGAGGCCCCTCAGTA_hsa-mir-423	0.356293	4.48365	0.78799	0.374708	0.999688		23	27	18	19	18	17	27	30	29	16	41	41	3	16	34	22	16	20	20	15	7	10	15	8	33	16	16	21	14	21	11	38	32	7	27	5		52.144	19.4799	24.9144	18.6993	15.4459	13.0179
CGGAAGACTAGTGATTTTGTT_hsa-mir-7-1	-0.0825311	4.23884	0.0420953	0.837438	0.999688		3	21	7	28	16	13	36	20	21	15	22	18	7	22	28	19	18	11	9	8	13	7	4	18	13	12	7	19	18	29	6	36	24	11	23	17		6.8014	15.1511	9.68894	27.5569	13.7297	9.95488
CGGAAGACTAGTGATTTTGTTG_hsa-mir-7-1	-0.021477	6.22509	0.00656237	0.935435	0.999688		58	72	52	64	83	92	86	87	50	72	105	192	37	68	79	70	66	77	40	96	42	55	34	43	80	75	34	63	60	105	39	90	140	51	72	43		131.494	51.9465	71.975	62.9872	71.223	70.4499
CGGAAGACTAGTGATTTTGTTGC_hsa-mir-7-1	-0.558474	4.9386	1.92097	0.165749	0.999688		16	17	12	44	14	25	50	42	34	21	21	33	11	31	18	15	41	23	20	23	25	7	31	24	27	25	7	39	33	29	39	27	62	25	26	35		36.2741	12.2651	16.6096	43.3037	12.0135	19.144
CGGAAGACTAGTGATTTTGTTGT_hsa-mir-7-1	-0.165232	7.06207	0.493861	0.48221	0.999688		62	128	96	125	114	205	189	195	119	93	195	298	64	114	104	98	116	96	60	157	77	100	113	99	127	106	82	130	123	208	77	124	248	117	141	104		140.562	92.3493	132.877	123.022	97.8243	156.981
CGGAAGACTAGTGATTTTGTTGTA_hsa-mir-7-1	-0.168691	5.10323	0.11959	0.729479	0.999688		10	25	13	49	15	51	72	59	29	13	35	46	20	49	15	18	60	8	6	13	29	15	35	30	23	15	9	48	38	62	30	25	111	49	4	33		22.6713	18.037	17.9937	48.2246	12.8716	39.0538
CGGAAGACTAGTGATTTTGTTGTC_hsa-mir-7-1	-0.744794	8.50176	3.51675	0.0607514	0.999688		94	162	115	726	179	467	839	541	426	212	444	340	250	474	215	215	646	205	217	165	337	119	395	325	296	212	126	618	444	636	338	333	679	351	286	337		213.11	116.88	159.175	714.511	153.601	357.61
CGGAAGACTAGTGATTTTGTTGTG_hsa-mir-7-1	-0.235226	4.32549	0.177744	0.673319	0.999688		6	18	7	14	13	28	23	24	114	6	14	21	5	158	10	8	173	6	7	9	94	7	14	14	30	9	4	28	17	39	22	17	41	20	10	26		13.6028	12.9866	9.68894	13.7785	11.1554	21.4413
CGGAAGACTAGTGATTTTGTTGTT_hsa-mir-7-1	-0.130594	10.7631	0.380525	0.537322	0.999688		717	1489	911	2251	1853	2072	2829	2108	1762	1433	2636	3166	767	1910	1914	1564	2030	1450	1224	1387	1037	861	1483	1321	1908	1528	905	2005	1566	2516	1097	1760	2621	1318	1844	1385		1625.53	1074.28	1260.95	2215.38	1590.07	1586.66
CGGAAGACTAGTGATTTTGTTGTTA_hsa-mir-7-1	-0.0613015	5.29132	0.0354273	0.850703	0.999688		30	47	28	26	41	39	31	43	36	24	72	134	21	33	39	27	26	38	24	38	15	36	19	27	38	20	22	29	49	44	18	28	95	38	40	23		68.014	33.9095	38.7557	25.5886	35.1824	29.8646
CGGCTTATCAGACTGATGTTGAC_hsa-mir-21	-0.0723605	5.58911	0.0351075	0.851371	0.999688		10	45	18	48	61	37	47	25	16	62	70	59	21	38	55	101	46	64	27	34	7	20	63	24	84	70	27	43	48	49	38	106	47	33	73	36		22.6713	32.4665	24.9144	47.2404	52.3446	28.3331
CGGGGCGCGGCCGGA_hsa-mir-3178	-0.152547	4.80632	0.0651253	0.798571	0.999688		31	13	67	33	15	11	22	6	19	34	65	32	9	34	10	4	28	110	20	44	61	11	8	11	28	15	14	13	16	21	21	18	56	14	43	41		70.2811	9.37922	92.737	32.4778	12.8716	8.42336
CGGTTGGCCTCGGATA_ENSSSCG00000025162	-1.03947	4.57604	3.32559	0.0682096	0.999688		9	15	11	29	15	6	24	11	16	35	42	5	18	15	24	10	15	27	35	7	35	9	33	10	50	24	22	20	25	13	13	41	12	3	36	8		20.4042	10.8222	15.2255	28.5411	12.8716	4.59456
CGTACCGTGAGTAATAATGCG_ssc-miR-126-3p	0.321716	3.73082	0.467587	0.494099	0.999688		4	32	2	13	30	11	17	15	11	6	12	34	9	12	5	4	9	18	5	19	2	8	5	12	12	7	8	6	2	11	4	11	20	5	16	17		9.06853	23.0873	2.76827	12.7943	25.7432	8.42336
CGTCAACACTTGCTGGTTTCCTC_ssc-miR-505	0.317927	4.17791	0.63222	0.426542	0.999688		17	31	27	7	20	24	14	30	14	7	35	83	6	13	16	11	3	16	6	23	6	20	9	19	12	4	7	7	13	25	7	13	34	8	11	10		38.5412	22.3658	37.3716	6.88923	17.1622	18.3782
CGTCAACACTTGCTGGTTTCCTCT_ssc-miR-505	0.0397162	4.1527	0.0126762	0.910357	0.999688		7	19	14	15	16	39	31	32	27	9	30	36	7	15	15	17	6	11	5	10	13	16	12	17	14	4	6	7	8	14	10	13	45	13	20	7		15.8699	13.7081	19.3779	14.7626	13.7297	29.8646
CGTGGATGTACTTGCTTT_bta-mir-302a	-0.399185	4.08721	0.324726	0.568781	0.999688		7	3	4	34	7	4	46	15	13	17	15	2	12	16	39	14	21	13	15	5	13	2	6	5	19	23	12	27	7	19	11	33	3	1	35	8		15.8699	2.16444	5.53653	33.462	6.00676	3.06304
CTAAGTGCTTCCATGTTTTAGTAG_bta-miR-302b	0.105687	5.16726	0.0622416	0.802987	0.999688		36	54	39	20	45	47	28	46	21	30	47	109	10	26	79	31	6	40	22	63	13	36	7	32	40	22	17	22	19	29	19	61	53	7	39	10		81.6168	38.9598	53.9812	19.6835	38.6149	35.9907
CTAATACTGCCTGGTAATGATGAC_bta-miR-200b	-0.00558304	4.00435	0.00018165	0.989247	0.999688		11	12	2	15	16	20	14	8	13	8	40	36	3	19	27	21	17	14	5	22	5	10	12	2	11	15	8	7	8	11	10	18	31	7	23	5		24.9385	8.65774	2.76827	14.7626	13.7297	15.3152
CTACAGTACTGTGATAACTGAA_ssc-miR-101	-0.0522331	5.30635	0.0229141	0.879681	0.999688		21	53	17	29	68	60	32	38	15	37	72	105	4	30	62	44	19	65	20	49	15	29	22	54	41	27	23	25	30	40	17	51	50	18	45	23		47.6098	38.2384	23.5303	28.5411	58.3514	45.9456
CTAGACTGAAGCTCCTTG_ssc-miR-151-3p	-0.0546018	4.72002	0.0221794	0.881611	0.999688		5	33	21	28	27	15	66	13	17	34	45	47	6	11	34	22	23	29	10	17	15	10	24	20	42	31	16	24	27	41	14	33	19	12	29	7		11.3357	23.8088	29.0668	27.5569	23.1689	11.4864
CTAGACTGAAGCTCCTTGA_ssc-miR-151-3p	-0.283001	4.61076	0.581322	0.445795	0.999688		6	27	9	18	29	18	44	22	12	21	54	44	10	26	43	29	14	36	14	24	11	16	11	14	47	31	8	9	13	31	8	38	26	6	32	17		13.6028	19.4799	12.4572	17.7152	24.8851	13.7837
CTAGACTGAAGCTCCTTGAG_ssc-miR-151-3p	-0.474961	4.923	1.8048	0.179133	0.999688		11	35	22	19	27	33	63	23	23	14	52	50	7	25	31	29	12	47	17	42	19	39	14	19	42	34	20	15	18	35	12	42	55	11	41	19		24.9385	25.2518	30.4509	18.6993	23.1689	25.2701
CTAGACTGAAGCTCCTTGAGA_ssc-miR-151-3p	-0.166256	6.56824	0.472722	0.491738	0.999688		32	86	59	110	86	103	209	139	72	55	161	216	37	115	113	100	91	80	46	83	39	65	76	80	143	66	40	68	87	96	67	135	157	70	109	56		72.5482	62.0472	81.6639	108.259	73.7973	78.8733
CTAGACTGAAGCTCCTTGAGC_ssc-miR-151-3p	0.00144199	4.8676	1.06809e-05	0.997392	0.999688		15	24	8	36	42	21	52	26	6	15	51	51	12	17	52	37	28	37	26	28	4	20	18	18	41	39	21	15	11	16	17	55	23	14	46	17		34.007	17.3155	11.0731	35.4303	36.0405	16.081
CTAGACTGAAGCTCCTTGAGG_ssc-miR-151-3p	0.0713613	10.0013	0.0674026	0.795157	0.999688		565	1098	739	972	1376	1067	1320	942	799	786	1626	2220	321	1090	1952	1409	972	1412	733	885	495	690	623	740	1301	1064	648	669	721	887	547	1866	973	473	1558	532		1280.93	792.183	1022.87	956.619	1180.76	817.066
CTAGACTGAAGCTCCTTGAGGA_ssc-miR-151-3p	0.0743834	9.13548	0.0763681	0.782281	0.999688		289	601	419	569	794	591	859	546	464	526	948	1205	248	605	930	617	373	738	435	463	243	399	403	406	730	599	351	405	345	541	323	776	548	221	946	370		655.201	433.609	579.952	559.996	681.338	452.564
CTAGACTGAAGCTCCTTGAGGAA_ssc-miR-151-3p	0.157242	7.52565	0.273919	0.600715	0.999688		117	203	156	137	290	199	312	174	144	173	337	464	74	165	272	198	110	239	157	202	77	134	96	117	262	172	117	115	122	155	108	227	235	74	283	94		265.254	146.46	215.925	134.832	248.851	152.386
CTAGACTGAAGCTCCTTGAGGAAA_ssc-miR-151-3p	0.0380129	6.52903	0.0145208	0.904085	0.999688		48	121	50	83	148	74	138	82	83	103	164	209	37	101	173	101	81	120	86	75	57	47	66	55	126	93	65	64	60	83	46	101	65	32	123	36		108.822	87.2989	69.2067	81.6866	127	56.6663
CTAGACTGAAGCTCCTTGAGGAAT_ssc-miR-151-3p	0.158583	4.26778	0.184704	0.667362	0.999688		5	26	12	25	23	14	33	23	12	13	38	22	12	30	15	5	21	15	9	9	9	8	20	11	26	13	5	6	23	20	20	12	40	16	17	8		11.3357	18.7584	16.6096	24.6044	19.7365	10.7206
CTAGACTGAAGCTCCTTGAGGAT_ssc-miR-151-3p	0.544166	4.20858	2.04687	0.15252	0.999688		10	28	11	19	26	23	52	18	7	10	29	12	15	31	11	10	23	9	5	10	7	7	18	12	25	8	8	20	7	20	12	12	34	13	19	16		22.6713	20.2014	15.2255	18.6993	22.3108	17.6125
CTAGACTGAAGCTCCTTGAGGC_ssc-miR-151-3p	-0.424658	5.13713	1.52581	0.216743	0.999688		5	19	8	42	34	41	136	29	34	27	57	48	19	50	42	27	39	24	14	15	17	20	38	27	42	32	13	20	29	39	28	62	72	20	36	43		11.3357	13.7081	11.0731	41.3354	29.1757	31.3962
CTAGACTGAAGCTCCTTGAGGG_ssc-miR-151-3p	-0.139902	3.5632	0.0515347	0.820414	0.999688		4	15	3	8	10	12	20	7	45	3	7	14	6	51	9	6	67	2	3	6	23	2	12	6	17	7	5	4	12	4	7	8	15	5	13	12		9.06853	10.8222	4.1524	7.8734	8.58108	9.18912
CTAGACTGAAGCTCCTTGAGGT_ssc-miR-151-3p	0.0887361	6.85235	0.11147	0.738477	0.999688		25	143	61	119	185	167	365	102	75	74	183	172	65	142	157	98	121	80	30	81	48	78	102	123	179	101	41	64	108	157	91	170	200	78	123	125		56.6783	103.171	84.4322	117.117	158.75	127.882
CTAGACTGAAGCTCCTTGAGGTA_ssc-miR-151-3p	0.319219	4.02562	0.495905	0.481305	0.999688		3	43	10	6	21	13	50	8	12	10	31	36	5	13	24	10	10	11	4	15	5	12	5	5	34	21	10	9	7	14	12	21	24	3	22	12		6.8014	31.0236	13.8413	5.90505	18.0203	9.95488
CTAGACTGAAGCTCCTTGAGGTAT_ssc-miR-151-3p	0.750645	3.43903	1.41057	0.234962	0.999688		0	33	9	6	10	4	48	6	13	4	25	21	6	11	3	2	13	4	1	2	3	5	2	7	26	11	1	5	7	5	7	12	20	7	10	23		0	23.8088	12.4572	5.90505	8.58108	3.06304
CTAGACTGAAGCTCCTTGAGT_ssc-miR-151-3p	-0.261894	5.84832	0.666779	0.414177	0.999688		16	61	27	66	51	62	148	49	57	37	79	85	44	69	58	46	51	59	28	20	25	26	79	67	91	53	21	32	30	89	47	64	106	32	49	73		36.2741	44.0102	37.3716	64.9556	43.7635	47.4771
CTAGCACCATCTGAAATCGGTC_ssc-miR-29a	-0.215727	3.54953	0.158889	0.690181	0.999688		2	8	3	14	4	10	62	16	10	4	19	13	8	5	6	4	16	5	1	10	2	2	10	10	17	6	0	6	11	15	12	10	38	11	7	19		4.53426	5.77183	4.1524	13.7785	3.43243	7.6576
CTAGCACCATCTGAAATCGGTT_ssc-miR-29a	0.310287	5.53986	0.3702	0.542895	0.999688		2	80	19	37	52	47	211	51	29	22	113	109	24	32	32	25	58	41	1	60	4	22	22	40	172	59	4	20	42	82	48	39	176	44	13	55		4.53426	57.7183	26.2985	36.4145	44.6216	35.9907
CTAGCACCATTTGAAATCAGTG_ssc-mir-29b-2	0.208276	3.953	0.198671	0.655796	0.999688		9	23	10	2	27	32	18	9	3	15	27	75	1	11	19	9	10	14	2	26	3	17	9	13	24	11	2	13	7	27	5	17	19	4	6	14		20.4042	16.594	13.8413	1.96835	23.1689	24.5043
CTAGCACCATTTGAAATCAGTGT_ssc-miR-29b	-0.529186	4.48372	2.42014	0.119784	0.999688		8	29	12	9	26	33	33	22	18	4	53	72	4	13	10	14	16	19	9	27	9	26	27	24	32	7	9	12	11	40	12	24	39	17	18	16		18.1371	20.9229	16.6096	8.85758	22.3108	25.2701
CTAGCTTATCAGACTGATGTTGAC_ssc-miR-21	-0.157696	6.71504	0.263054	0.60803	0.999688		23	110	61	113	164	113	153	79	56	136	195	209	33	94	205	155	82	134	50	101	34	75	103	95	152	152	40	78	61	133	50	123	144	51	132	73		52.144	79.3626	84.4322	111.212	140.73	86.5309
CTAGCTTATCAGACTGATGTTGAT_ssc-miR-21	-0.57406	3.75856	0.812843	0.367281	0.999688		0	10	1	23	5	22	48	17	12	10	18	17	11	23	7	2	14	1	4	6	4	1	25	20	10	5	1	18	13	22	7	17	19	12	6	11		0	7.21479	1.38413	22.636	4.29054	16.8467
CTAGGCAGTGTAGTTAGCTGATT_bta-miR-34b	0.732589	3.60306	0.809838	0.368168	0.999688		0	7	2	15	10	3	109	5	9	20	30	26	1	0	9	4	30	1	2	10	1	0	3	1	45	23	0	6	18	37	6	12	39	4	2	3		0	5.05035	2.76827	14.7626	8.58108	2.29728
CTAGTGATTTTGTTGTT_ssc-miR-7	-0.364036	4.77899	0.578405	0.446938	0.999688		16	6	7	44	19	22	58	27	23	26	32	5	22	31	36	13	26	24	14	12	23	7	22	20	35	20	20	45	26	37	18	40	12	10	24	18		36.2741	4.32887	9.68894	43.3037	16.3041	16.8467
CTATACAACCTACTGCCTTCCT_hsa-let-7b-3p	0.453867	3.72281	0.539723	0.462547	0.999688		0	21	0	17	10	9	47	1	6	12	35	12	12	10	5	2	18	7	1	6	5	4	4	7	33	23	3	12	13	17	9	6	38	9	6	13		0	15.1511	0	16.731	8.58108	6.89184
CTATACAATCTACTGTCTTTCT_bta-let-7a-3p	0.336295	4.00504	0.43475	0.509667	0.999688		8	16	9	15	10	14	26	20	3	9	46	38	8	15	4	0	21	10	1	19	2	9	3	14	32	14	2	8	10	19	16	12	69	16	7	19		18.1371	11.5437	12.4572	14.7626	8.58108	10.7206
CTATACGACCTGCTGCCTTTC_ssc-let-7d-3p	0.135554	3.96353	0.0555182	0.813725	0.999688		2	24	8	14	9	2	55	7	6	27	39	24	9	5	13	9	26	14	10	7	5	6	3	7	49	34	3	6	13	7	5	11	31	6	18	17		4.53426	17.3155	11.0731	13.7785	7.72297	1.53152
CTATCAGACTGATGTTGAC_hsa-mir-21	-0.69925	5.09413	1.28669	0.256658	0.999688		1	12	10	44	36	15	68	11	15	62	58	6	20	23	60	56	37	56	24	9	15	3	44	17	78	84	15	36	28	26	13	54	6	12	63	15		2.26713	8.65774	13.8413	43.3037	30.8919	11.4864
CTATTGCACTTGTCCCGGCCTGT_ssc-miR-92a	-0.319874	3.86976	1.00003	0.317304	0.999688		6	12	12	19	18	18	17	16	8	8	24	20	5	11	10	10	5	16	7	14	9	16	18	14	14	6	4	8	10	11	9	17	27	3	19	5		13.6028	8.65774	16.6096	18.6993	15.4459	13.7837
CTCAAACTGTGGGGG_ssc-miR-371-5p	-0.140504	6.1588	0.161208	0.688047	0.999688		39	45	70	31	95	78	65	96	52	138	96	38	27	94	55	66	45	70	47	75	47	33	47	48	113	58	46	72	92	128	39	116	53	32	77	43		88.4182	32.4665	96.8894	30.5094	81.5203	59.7293
CTCAAACTGTGGGGGA_ssc-miR-371-5p	-0.688289	3.82829	1.32365	0.249938	0.999688		1	2	9	18	9	20	23	25	6	7	13	7	23	18	4	13	9	4	7	3	14	1	34	17	10	5	4	18	19	21	13	13	22	7	4	13		2.26713	1.44296	12.4572	17.7152	7.72297	15.3152
CTCAAACTGTGGGGGC_ssc-miR-371-5p	-0.400013	8.5023	1.27818	0.258237	0.999688		156	144	241	280	502	372	315	375	230	390	517	173	215	422	440	440	244	437	219	250	260	189	477	261	446	342	297	326	399	405	262	643	235	91	535	212		353.673	103.893	333.576	275.569	430.77	284.863
CTCAAACTGTGGGGGCA_ssc-miR-371-5p	-0.180625	7.07357	0.281778	0.595538	0.999688		50	74	110	90	242	205	95	150	83	119	299	91	68	144	122	190	83	150	47	138	66	108	166	125	127	79	109	107	139	160	104	276	134	64	166	91		113.357	53.3894	152.255	88.5758	207.662	156.981
CTCAAACTGTGGGGGCAC_ssc-miR-371-5p	0.102758	7.45256	0.122348	0.726502	0.999688		74	295	177	142	260	180	141	246	83	223	198	218	68	219	137	105	127	297	93	118	76	150	148	160	238	124	62	157	269	304	141	249	140	118	157	155		167.768	212.836	244.992	139.753	223.108	137.837
CTCAAACTGTGGGGGCACA_ssc-miR-371-5p	-0.166239	5.35371	0.151344	0.697254	0.999688		17	46	35	38	37	58	31	97	28	22	35	53	32	79	12	15	43	27	21	19	14	28	53	57	19	11	8	37	54	65	56	43	63	46	15	45		38.5412	33.188	48.4447	37.3987	31.75	44.4141
CTCAAACTGTGGGGGCACC_ssc-miR-371-5p	-0.421131	7.22047	0.929342	0.335034	0.999688		36	116	97	145	130	211	126	328	93	91	132	102	90	269	64	72	190	99	52	47	77	95	302	221	130	32	36	212	241	291	219	190	201	164	79	174		81.6168	83.6915	134.261	142.705	111.554	161.575
CTCAAACTGTGGGGGCACCTT_hsa-miR-371a-5p	-0.084466	4.95135	0.0939894	0.759165	0.999688		20	43	25	31	35	48	34	36	12	24	40	67	12	25	29	15	19	23	14	27	25	25	33	33	24	13	26	22	24	47	22	50	49	12	19	21		45.3426	31.0236	34.6033	30.5094	30.0338	36.7565
CTCAAACTGTGGGGGCACCTTC_hsa-miR-371a-5p	-0.0558927	4.08962	0.0194388	0.889116	0.999688		20	24	8	12	21	20	10	18	12	15	27	43	9	11	27	13	8	17	12	14	13	17	8	5	9	11	8	14	9	9	6	25	23	4	17	10		45.3426	17.3155	11.0731	11.8101	18.0203	15.3152
CTCAAACTGTGGGGGCACG_ssc-miR-371-5p	-0.317173	4.19418	0.241224	0.623323	0.999688		5	33	13	10	14	30	11	25	52	5	17	8	11	151	3	3	103	17	3	5	35	9	26	22	14	3	3	16	16	14	9	13	8	18	4	23		11.3357	23.8088	17.9937	9.84175	12.0135	22.9728
CTCAAACTGTGGGGGCACT_ssc-miR-371-5p	-0.186113	9.38006	0.373507	0.541099	0.999688		220	858	684	411	1031	866	507	1136	393	566	736	815	325	976	381	455	538	729	279	415	299	634	872	872	597	264	224	624	988	1045	707	1004	748	564	489	711		498.769	619.029	946.747	404.496	884.709	663.148
CTCAAACTGTGGGGGCACTA_ssc-miR-371-5p	-0.342783	6.34104	0.543865	0.460835	0.999688		27	103	53	101	45	117	74	196	46	33	66	103	39	116	26	25	107	47	31	21	59	54	119	114	46	13	20	115	133	156	114	66	194	109	26	70		61.2126	74.3123	73.3591	99.4017	38.6149	89.5939
CTCAAACTGTGGGGGCACTC_ssc-miR-371-5p	-0.517801	9.07991	1.40156	0.236463	0.999688		139	413	326	678	318	800	576	1249	357	252	476	346	290	879	183	207	706	306	263	150	401	246	824	772	374	139	136	844	938	993	791	794	890	658	254	634		315.131	297.971	451.228	667.271	272.878	612.608
CTCAAACTGTGGGGGCACTG_ssc-miR-371-5p	-0.519076	5.26598	0.842928	0.358561	0.999688		12	64	34	16	28	40	24	68	105	19	25	21	17	324	9	12	201	26	21	16	107	15	50	37	42	15	6	47	45	51	34	39	58	31	13	46		27.2056	46.1746	47.0605	15.7468	24.027	30.6304
CTCAAACTGTGGGGGCACTT_ssc-miR-371-5p	-0.220253	11.4421	0.712623	0.398574	0.999688		1348	3872	2645	2028	3624	3522	2178	4868	1747	2167	2928	4336	1022	3575	1992	1854	2453	2666	1811	1713	1300	2689	3184	3405	2385	1060	992	3072	3567	3824	2586	4750	3665	2339	1846	2458		3056.09	2793.57	3661.03	1995.91	3109.78	2697.01
CTCAAACTGTGGGGGCACTTA_ssc-miR-371-5p	0.101247	8.60232	0.093731	0.759487	0.999688		206	974	421	237	525	603	348	897	306	213	468	1087	137	593	299	164	251	311	151	255	214	439	393	525	291	56	102	339	437	552	292	530	606	349	183	317		467.029	702.72	582.72	233.25	450.507	461.753
CTCAAACTGTGGGGGCACTTAA_ssc-miR-371-5p	0.525507	6.39279	1.48536	0.222938	0.999688		80	224	161	34	111	71	32	183	46	64	78	248	25	102	43	35	34	95	51	67	25	100	45	77	79	19	21	70	108	123	55	129	99	69	50	60		181.371	161.611	222.846	33.462	95.25	54.369
CTCAAACTGTGGGGGCACTTAAA_ssc-miR-371-5p	0.476692	5.58985	1.13714	0.286258	0.999688		39	111	65	30	49	28	19	99	22	59	47	137	9	52	25	25	33	70	46	34	10	34	29	38	53	19	16	35	65	69	41	73	30	45	35	33		88.4182	80.0841	89.9687	29.5253	42.0473	21.4413
CTCAAACTGTGGGGGCACTTAAC_ssc-miR-371-5p	-0.403891	4.2219	0.637087	0.424768	0.999688		10	17	16	9	14	10	9	27	11	17	20	18	8	41	6	8	23	19	33	4	7	10	18	22	24	2	5	17	33	28	24	24	16	10	11	18		22.6713	12.2651	22.1461	8.85758	12.0135	7.6576
CTCAAACTGTGGGGGCACTTAAG_ssc-miR-371-5p	0.147457	4.92787	0.120052	0.728978	0.999688		25	49	33	18	39	24	15	47	19	32	28	41	13	46	21	14	17	50	47	22	17	22	21	21	32	7	8	35	28	41	26	43	16	17	22	25		56.6783	35.3525	45.6764	17.7152	33.4662	18.3782
CTCAAACTGTGGGGGCACTTAAT_ssc-miR-371-5p	0.0747051	4.5524	0.0276948	0.867828	0.999688		19	28	30	13	29	21	9	36	15	11	23	17	11	31	10	5	18	25	24	12	7	27	15	21	17	6	6	22	29	39	28	29	23	27	14	19		43.0755	20.2014	41.524	12.7943	24.8851	16.081
CTCAAACTGTGGGGGCACTTAC_ssc-miR-371-5p	-0.127312	5.99944	0.117908	0.731315	0.999688		75	77	68	37	85	99	59	95	50	46	81	134	16	101	69	15	47	63	74	50	59	56	33	78	62	12	22	67	63	91	45	47	104	27	42	38		170.035	55.5539	94.1211	36.4145	72.9392	75.8103
CTCAAACTGTGGGGGCACTTAG_ssc-miR-371-5p	-0.0140874	5.84806	0.00133207	0.970886	0.999688		37	93	76	33	98	44	45	80	42	43	54	70	21	111	45	26	33	69	81	24	35	64	45	54	50	17	19	52	62	70	51	90	50	40	53	37		83.8839	67.0975	105.194	32.4778	84.0946	33.6934
CTCAAACTGTGGGGGCACTTAGA_ssc-miR-371-5p	0.355129	3.89371	0.3873	0.533722	0.999688		14	19	27	2	29	14	2	25	4	2	17	35	3	15	5	5	3	14	9	15	5	18	3	16	10	0	8	9	23	17	11	25	24	9	7	7		31.7399	13.7081	37.3716	1.96835	24.8851	10.7206
CTCAAACTGTGGGGGCACTTAT_ssc-miR-371-5p	-0.201134	4.56272	0.186905	0.665505	0.999688		10	21	35	12	33	32	17	55	11	15	14	27	13	37	9	9	17	19	28	7	7	28	25	23	26	3	7	25	21	34	31	34	23	19	13	17		22.6713	15.1511	48.4447	11.8101	28.3176	24.5043
CTCAAACTGTGGGGGCACTTC_ssc-miR-371-5p	-0.295622	10.8411	0.44545	0.504504	0.999688		669	1403	820	3349	891	4053	3091	4139	2265	655	2271	1751	1500	2770	883	784	2114	766	712	639	1978	656	2592	2376	1010	443	496	2718	1843	2924	2144	2099	4305	1262	950	1822		1516.71	1012.23	1134.99	3296	764.574	3103.63
CTCAAACTGTGGGGGCACTTCA_ssc-miR-371-5p	0.376019	3.06055	0.24693	0.619245	0.999688		14	19	9	1	7	13	8	22	10	0	14	30	0	19	6	0	4	2	0	9	10	9	2	7	0	1	0	2	2	5	1	1	23	1	2	4		31.7399	13.7081	12.4572	0.984175	6.00676	9.95488
CTCAAACTGTGGGGGCACTTCC_ssc-miR-371-5p	0.485633	4.43375	1.05509	0.304337	0.999688		24	29	28	15	34	51	29	36	22	5	46	51	10	25	43	10	10	6	0	24	21	18	6	34	6	6	2	11	8	22	5	27	55	6	10	3		54.4112	20.9229	38.7557	14.7626	29.1757	39.0538
CTCAAACTGTGGGGGCACTTG_ssc-miR-371-5p	-0.261545	8.04675	0.502149	0.478557	0.999688		161	465	238	144	348	410	273	413	527	161	296	398	89	918	209	132	564	233	220	132	471	225	224	284	179	76	59	236	199	334	192	284	373	142	163	186		365.008	335.488	329.424	141.721	298.622	313.962
CTCAAACTGTGGGGGCACTTGA_ssc-miR-371-5p	0.0303566	4.86402	0.00400419	0.949545	0.999688		23	71	46	8	46	31	11	58	15	21	30	65	8	39	12	13	13	27	32	21	10	55	24	27	14	2	4	22	26	38	19	46	28	21	14	12		52.144	51.225	63.6701	7.8734	39.473	23.7386
CTCAAACTGTGGGGGCACTTGC_ssc-miR-371-5p	0.602771	3.97859	1.02712	0.310835	0.999688		27	31	25	5	26	36	15	37	25	2	32	41	4	19	26	2	2	2	5	17	12	17	5	23	0	2	1	1	3	37	4	4	38	6	2	3		61.2126	22.3658	34.6033	4.92088	22.3108	27.5674
CTCAAACTGTGGGGGCACTTT_ssc-miR-371-5p	0.0129111	13.4654	0.00412617	0.948783	0.999688		7456	14990	8700	11763	12382	19135	11800	17646	10599	7326	16307	23647	5657	12418	11142	11046	8074	9927	6433	9130	7674	8415	10690	11262	8294	5857	5941	10226	8448	13268	8407	15215	19476	5524	10368	7840		16903.7	10815	12042	11576.9	10625.1	14652.8
CTCAAACTGTGGGGGCACTTTA_ssc-miR-371-5p	0.349064	9.88438	1.45079	0.228401	0.999688		1003	1866	1195	775	1053	1741	709	1643	899	468	1642	3541	389	916	702	794	489	692	458	1086	509	875	763	838	537	282	523	745	709	987	669	1168	2083	505	646	500		2273.93	1346.28	1654.04	762.736	903.588	1333.19
CTCAAACTGTGGGGGCACTTTC_ssc-miR-371-5p	-0.0189403	11.9256	0.00520555	0.942483	0.999688		3671	4822	3243	4226	4354	5895	3261	5172	3399	3150	6085	8784	1509	3276	5106	4319	2358	4037	3232	3621	2681	3245	2870	3484	3199	2642	2623	3634	2439	3419	2180	6875	6367	1441	4269	2145		8322.64	3478.97	4488.75	4159.13	3736.2	4514.16
CTCAAACTGTGGGGGCACTTTCT_ssc-mir-371	0.100118	6.42321	0.122535	0.726301	0.999688		74	136	75	59	100	176	67	110	73	50	115	203	49	107	73	63	42	58	33	72	54	72	106	95	43	42	38	60	60	89	70	109	174	38	83	71		167.768	98.1211	103.81	58.0664	85.8108	134.774
CTCAAACTGTGGGGGCACTTTG_ssc-miR-371-5p	-0.0309631	9.64982	0.0073846	0.931519	0.999688		500	946	466	1129	757	685	826	744	662	732	1066	1546	526	1114	977	1148	640	870	1059	388	733	370	708	477	698	740	501	834	405	698	624	1207	497	216	1807	491		1133.57	682.519	645.006	1111.13	649.588	524.546
CTCAAACTGTGGGGGCACTTTT_ssc-miR-371-5p	-0.00260547	8.00755	6.80651e-05	0.993417	0.999688		143	270	170	320	248	602	334	423	273	121	317	420	169	356	167	146	212	149	108	155	192	149	321	314	130	85	103	300	192	329	290	337	586	182	153	213		324.2	194.799	235.303	314.936	212.811	460.988
CTCAAACTGTGGGGGCAT_ssc-miR-371-5p	-0.761886	5.19996	1.69124	0.193438	0.999688		8	24	15	39	13	50	45	84	30	16	18	18	29	62	10	6	66	12	13	8	33	12	56	56	31	7	3	57	65	77	58	27	64	29	10	47		18.1371	17.3155	20.762	38.3828	11.1554	38.288
CTCAAACTGTGGGGGT_ssc-miR-371-5p	-0.75086	6.63589	1.63028	0.201664	0.999688		17	25	32	174	50	169	153	159	92	49	117	11	122	140	32	42	119	45	37	23	119	22	235	98	79	48	26	177	153	160	165	120	98	66	70	115		38.5412	18.037	44.2923	171.247	42.9054	129.413
CTCACCTGGAGCATGTTTTCT_ENSSSCG00000018677	0.439134	5.33312	1.37075	0.241683	0.999688		22	55	51	17	51	112	44	69	28	20	84	233	11	34	45	28	18	23	17	49	13	24	25	42	31	12	31	38	26	59	24	38	127	23	16	23		49.8769	39.6813	70.5908	16.731	43.7635	85.7651
CTCCAGCCTGGGCAACATAGCGAGACCCCGTCTCTA_ssc-miR-1285	0.0112201	3.97369	0.000305228	0.986061	0.999688		24	10	9	8	37	30	24	0	8	0	29	11	5	2	5	11	5	12	7	11	21	19	20	3	8	1	19	23	7	13	15	22	29	12	10	3		54.4112	7.21479	12.4572	7.8734	31.75	22.9728
CTCCAGCCTGGGCAACATAGCGAGACCCCGTCTCTT_ssc-miR-1285	-0.379028	4.87259	0.513504	0.473626	0.999688		39	10	18	14	55	53	32	18	18	2	44	11	10	23	14	20	21	35	23	14	39	19	64	7	19	6	21	45	12	27	28	43	53	20	18	23		88.4182	7.21479	24.9144	13.7785	47.1959	40.5853
CTCCAGCCTGGGCAACATAGCGAGACCCCGTCTCTTA_ssc-miR-1285	0.407033	3.53211	0.34512	0.556889	0.999688		17	3	9	2	28	20	3	8	6	3	43	8	2	9	1	10	4	8	4	5	9	16	8	1	4	0	5	10	1	14	11	28	19	17	4	6		38.5412	2.16444	12.4572	1.96835	24.027	15.3152
CTCCGTTTGCCTGTTTTGCTG_ssc-miR-1468	0.0889593	3.46491	0.0137773	0.906562	0.999688		2	21	4	8	1	1	66	5	6	8	25	7	1	9	6	3	15	6	3	10	4	2	0	2	54	32	3	1	8	3	9	6	35	12	14	19		4.53426	15.1511	5.53653	7.8734	0.858108	0.76576
CTCCGTTTGCCTGTTTTGCTGA_ssc-miR-1468	0.903015	4.19264	2.1529	0.142301	0.999688		6	62	12	31	13	4	110	11	13	12	44	6	10	9	11	3	13	10	3	16	1	12	4	10	78	46	3	5	18	17	4	8	58	24	16	16		13.6028	44.7317	16.6096	30.5094	11.1554	3.06304
CTCCTGACTCCAGGTCCTGTG_hsa-miR-378a-5p	0.381201	6.27186	1.38379	0.239457	0.999688		48	119	68	48	135	137	43	87	62	40	144	396	40	68	93	58	51	90	16	90	23	81	36	95	53	35	43	59	60	80	43	115	148	55	78	55		108.822	85.856	94.1211	47.2404	115.845	104.909
CTCCTGACTCCAGGTCCTGTGC_hsa-miR-378a-5p	-0.655294	4.79225	3.16855	0.0750691	0.999688		5	12	13	22	26	57	25	58	22	14	50	35	22	30	21	14	19	22	6	20	16	17	34	43	17	19	8	31	22	32	27	39	61	23	19	32		11.3357	8.65774	17.9937	21.6519	22.3108	43.6483
CTCCTGACTCCAGGTCCTGTGT_hsa-miR-378a-5p	-0.110156	6.62325	0.111622	0.738305	0.999688		31	94	76	65	168	222	71	151	66	63	163	326	59	101	112	67	52	93	21	125	31	98	101	140	60	41	41	85	97	109	70	157	245	49	57	89		70.2811	67.819	105.194	63.9714	144.162	169.999
CTCCTGGGGCCCGCACTCTCG_ssc-miR-1343	-0.0318428	4.7473	0.00609172	0.937789	0.999688		18	63	18	23	17	8	48	19	15	32	41	48	10	25	23	12	26	20	25	33	22	9	9	15	46	42	13	22	22	26	15	22	41	10	31	11		40.8084	45.4532	24.9144	22.636	14.5878	6.12608
CTCCTGGGGCCCGCACTCTCGC_ssc-miR-1343	0.21391	6.50403	0.387127	0.533814	0.999688		94	190	100	82	83	97	91	111	67	74	162	238	32	52	91	71	47	106	76	105	66	54	56	53	113	71	68	81	50	57	42	112	217	36	99	30		213.11	137.081	138.413	80.7024	71.223	74.2787
CTCCTGGGGCCCGCACTCTCGT_ssc-miR-1343	-0.42803	5.10346	1.16482	0.280469	0.999688		15	32	20	42	12	41	57	50	37	12	48	42	22	21	22	14	35	25	21	19	37	13	43	24	29	14	20	46	47	34	28	43	128	21	18	19		34.007	23.0873	27.6827	41.3354	10.2973	31.3962
CTCGGAAGCTAAGCA_hsa-mir-7641-2	-1.23119	6.27614	3.55817	0.059253	0.999688		19	14	8	34	51	15	95	40	32	259	102	10	53	93	220	138	101	73	207	8	87	18	37	35	209	233	32	132	59	69	27	135	21	15	205	41		43.0755	10.1007	11.0731	33.462	43.7635	11.4864
CTCGGAAGCTAAGCAGGGTCGGGCCTGGTTAGTA_hsa-mir-7641-2	-0.629432	3.87314	1.14	0.285653	0.999688		4	7	6	13	9	9	17	10	3	97	14	3	3	12	13	6	23	5	17	11	16	3	6	6	40	50	4	15	12	50	7	13	5	7	23	5		9.06853	5.05035	8.3048	12.7943	7.72297	6.89184
CTCGGCGTGGCGTCGGTCG_ssc-miR-1307	-0.0196946	3.71744	0.00216374	0.962899	0.999688		3	30	15	9	5	12	11	10	13	11	15	19	7	7	11	13	7	25	4	13	4	6	12	12	14	13	7	12	7	16	10	15	12	2	10	6		6.8014	21.6444	20.762	8.85758	4.29054	9.18912
CTCGGCGTGGCGTCGGTCGC_ssc-miR-1307	-0.806922	4.90036	3.53606	0.060048	0.999688		5	21	10	57	14	30	56	40	28	19	47	35	14	27	25	24	27	30	22	11	41	4	34	22	35	27	7	69	26	31	30	43	41	14	32	25		11.3357	15.1511	13.8413	56.098	12.0135	22.9728
CTCGGCGTGGCGTCGGTCGT_ssc-miR-1307	-0.416103	7.07807	2.15812	0.141818	0.999688		38	128	81	167	117	136	172	148	107	117	236	187	84	109	175	115	148	109	105	93	114	61	121	117	170	113	73	181	113	154	124	144	162	60	172	89		86.151	92.3493	112.115	164.357	100.399	104.143
CTCGGCGTGGCGTCGGTCGTA_ssc-miR-1307	-0.274569	4.83647	0.575186	0.448206	0.999688		10	34	21	33	11	22	36	37	29	26	36	73	23	25	16	14	34	18	17	14	20	9	26	28	19	13	8	38	27	48	24	23	69	19	27	17		22.6713	24.5303	29.0668	32.4778	9.43919	16.8467
CTCGGCGTGGCGTCGGTCGTG_ssc-miR-1307	0.0419647	8.51409	0.0216733	0.882959	0.999688		169	687	334	322	345	260	406	300	281	394	624	905	164	315	464	332	313	367	323	300	270	199	204	231	580	452	242	348	296	402	226	433	428	152	566	189		383.145	495.656	462.301	316.904	296.047	199.098
CTCGGCGTGGCGTCGGTCGTGA_ssc-miR-1307	-0.195738	7.82588	0.467344	0.494212	0.999688		93	307	138	372	152	237	327	326	219	154	372	481	122	223	214	167	255	170	186	117	160	90	236	206	250	166	107	331	197	229	179	261	377	120	288	159		210.843	221.494	191.01	366.113	130.432	181.485
CTCGGCGTGGCGTCGGTCGTGC_ssc-miR-1307	-0.113346	6.34358	0.0929128	0.760506	0.999688		45	63	40	96	85	63	85	71	56	112	132	103	37	64	107	105	76	104	60	46	48	39	65	56	121	88	74	84	43	53	74	109	55	26	160	61		102.021	45.4532	55.3653	94.4808	72.9392	48.2429
CTCGGCGTGGCGTCGGTCGTGG_ssc-miR-1307	-0.15421	11.2726	0.327717	0.567007	0.999688		1118	3206	1467	2555	2726	1999	2986	2306	2381	2505	4097	4620	1140	2549	3569	2845	2085	2615	2379	1626	1867	1272	1885	1854	3562	2809	1809	2589	1833	2139	1552	3369	2294	896	4291	1370		2534.65	2313.06	2030.52	2514.57	2339.2	1530.75
CTCGGCGTGGCGTCGGTCGTGGA_hsa-mir-1307	-0.0426043	6.75465	0.0178859	0.89361	0.999688		74	135	90	127	104	91	108	88	88	106	185	286	39	81	129	96	62	118	133	88	69	91	66	82	122	116	58	119	85	94	65	138	117	35	170	75		167.768	97.3996	124.572	124.99	89.2432	69.6842
CTCGGCGTGGCGTCGGTCGTGGAA_hsa-mir-1307	0.499428	5.18624	1.68519	0.194236	0.999688		30	54	23	54	25	24	34	41	20	36	60	115	13	40	40	38	26	35	64	23	21	12	15	17	57	27	24	41	27	38	20	43	52	9	55	22		68.014	38.9598	31.8351	53.1455	21.4527	18.3782
CTCGGCGTGGCGTCGGTCGTGGC_hsa-mir-1307	-1.09379	4.08366	4.63876	0.0312576	0.999688		4	3	5	34	8	20	26	15	10	12	19	5	10	21	15	12	19	19	15	3	14	3	27	21	11	10	6	16	12	9	12	31	16	6	22	15		9.06853	2.16444	6.92067	33.462	6.86486	15.3152
CTCGGCGTGGCGTCGGTCGTGGT_ssc-mir-1307	-0.761284	6.10471	5.24036	0.0220687	0.999688		18	41	18	77	73	68	89	45	64	42	89	74	40	100	100	66	69	71	63	23	49	46	68	75	65	74	24	76	46	61	51	107	99	39	114	51		40.8084	29.5806	24.9144	75.7815	62.6419	52.0717
CTCGGCGTGGCGTCGGTCGTGT_ssc-miR-1307	-0.66828	7.19534	3.22867	0.0723595	0.999688		31	118	61	258	103	174	234	195	154	86	173	155	114	190	92	119	203	116	83	47	139	47	221	142	125	100	49	226	147	158	159	157	212	92	163	127		70.2811	85.1345	84.4322	253.917	88.3851	133.242
CTCGGTTGGCCTCGG_ENSSSCG00000025162	-0.73022	5.89153	1.60802	0.20477	0.999688		26	24	22	71	33	29	77	21	42	136	91	14	53	87	80	39	54	65	126	16	124	11	66	24	115	95	45	82	44	65	43	62	19	10	76	35		58.9454	17.3155	30.4509	69.8765	28.3176	22.207
CTCGGTTGGCCTCGGA_ENSSSCG00000025162	-0.811588	7.58042	2.01383	0.155871	0.999688		69	72	94	206	150	74	209	89	122	379	303	25	140	202	269	147	132	206	358	57	293	22	230	89	368	270	210	270	169	208	149	282	72	32	324	101		156.432	51.9465	130.109	202.74	128.716	56.6663
CTCTTTCCCTGTTGCACTAC_hsa-miR-130b-5p	-0.329944	4.40253	0.576161	0.447821	0.999688		10	15	9	22	20	7	23	17	15	21	32	19	12	13	43	25	22	29	22	19	12	6	12	15	26	26	7	23	15	12	4	37	15	10	31	13		22.6713	10.8222	12.4572	21.6519	17.1622	5.36032
CTCTTTCCCTGTTGCACTACC_hsa-miR-130b-5p	-0.610465	3.85085	1.32998	0.248809	0.999688		3	7	5	49	11	11	30	23	15	5	10	4	7	7	17	11	16	14	24	7	8	6	14	10	21	5	5	29	9	12	10	20	17	9	13	10		6.8014	5.05035	6.92067	48.2246	9.43919	8.42336
CTCTTTCCCTGTTGCACTACT_hsa-miR-130b-5p	0.169447	5.82813	0.181094	0.670435	0.999688		25	53	47	135	22	56	96	45	38	39	80	48	21	37	103	53	79	54	86	47	33	17	30	27	86	68	33	68	35	63	27	111	63	33	68	47		56.6783	38.2384	65.0543	132.864	18.8784	42.8826
CTGACCTATGAATTGACAGCC_ssc-miR-192	0.0509549	4.86096	0.0117032	0.913852	0.999688		13	17	8	25	42	29	192	18	15	16	83	40	10	17	48	38	37	19	17	23	2	16	14	22	135	44	18	18	23	40	3	37	33	15	28	6		29.4727	12.2651	11.0731	24.6044	36.0405	22.207
CTGACCTATGAATTGACAGCCAT_ssc-miR-192	0.586519	3.20391	0.600671	0.438322	0.999688		0	10	4	6	9	3	85	4	1	11	7	5	2	2	5	7	29	3	1	4	3	4	1	1	52	20	4	4	6	14	2	12	27	13	3	1		0	7.21479	5.53653	5.90505	7.72297	2.29728
CTGACCTATGAATTGACAGCT_ssc-miR-192	0.512086	3.54397	0.514094	0.473372	0.999688		3	8	6	22	8	14	128	14	9	5	16	4	6	13	6	1	27	2	3	1	6	2	15	5	29	1	6	14	13	24	2	5	28	16	0	4		6.8014	5.77183	8.3048	21.6519	6.86486	10.7206
CTGATCAGTAGTGGGATCGCGCCTGTG_ssc-mir-1285	-1.05994	4.19307	3.09567	0.0785007	0.999688		27	7	22	3	17	8	19	17	22	12	11	2	10	34	28	8	9	20	18	16	34	6	27	8	19	10	9	28	6	17	12	17	9	5	19	9		61.2126	5.05035	30.4509	2.95253	14.5878	6.12608
CTGCCTGGTAATGATGAC_hsa-miR-200b-3p	-0.465801	6.07415	0.623766	0.429651	0.999688		6	18	12	124	70	40	154	20	43	144	122	21	38	69	192	158	106	60	33	35	34	13	45	27	144	190	29	61	35	49	34	147	29	8	156	22		13.6028	12.9866	16.6096	122.038	60.0676	30.6304
CTGGAAGACTAGTGATTTTGTTGTT_ssc-miR-7	-0.306114	4.49556	0.944391	0.331151	0.999688		7	12	13	22	18	23	30	21	20	10	38	35	10	20	25	23	28	19	13	19	12	8	15	19	28	16	8	29	18	31	13	15	32	20	20	24		15.8699	8.65774	17.9937	21.6519	15.4459	17.6125
CTGGACTTGGAGTCA_ssc-miR-378b-3p	0.646223	4.22281	0.955524	0.328317	0.999688		7	6	6	29	22	6	21	2	11	35	32	3	8	16	30	30	15	29	13	3	7	0	8	7	44	33	8	25	15	13	4	35	6	6	42	15		15.8699	4.32887	8.3048	28.5411	18.8784	4.59456
CTGGACTTGGAGTCAGA_ssc-miR-378b-3p	-0.0181964	7.29406	0.00340127	0.953493	0.999688		63	151	81	154	253	148	193	143	97	163	273	356	55	128	295	227	86	260	61	127	78	107	112	131	221	163	103	122	118	146	77	270	149	62	242	98		142.829	108.943	112.115	151.563	217.101	113.333
CTGGACTTGGAGTCAGAA_ssc-miR-378b-3p	-0.151845	7.33448	0.235039	0.627812	0.999688		68	177	84	151	223	133	174	131	99	176	291	383	51	143	340	269	101	243	94	139	86	99	123	114	205	166	100	155	104	153	81	254	163	61	230	95		154.165	127.702	116.267	148.61	191.358	101.846
CTGGACTTGGAGTCAGAAG_ssc-miR-378b-3p	-0.00363025	6.06156	0.000114054	0.991479	0.999688		28	86	54	46	114	72	69	45	22	96	116	164	17	45	101	90	46	95	20	93	23	62	59	47	83	75	35	42	67	101	30	89	49	29	76	40		63.4797	62.0472	74.7432	45.2721	97.8243	55.1347
CTGGACTTGGAGTCAGAAGA_ssc-miR-378b-3p	0.193387	6.17152	0.452412	0.501192	0.999688		27	109	71	78	49	89	90	69	51	74	85	198	43	69	70	59	88	70	16	66	42	32	59	64	64	40	20	55	96	165	58	72	123	66	54	50		61.2126	78.6412	98.2735	76.7657	42.0473	68.1527
CTGGACTTGGAGTCAGAAGAC_ssc-miR-378b-3p	0.406224	3.75778	0.911983	0.339589	0.999688		8	18	15	8	20	7	24	9	12	9	25	27	4	5	19	19	12	14	5	12	4	8	6	9	13	9	2	3	8	13	9	21	11	1	13	11		18.1371	12.9866	20.762	7.8734	17.1622	5.36032
CTGGACTTGGAGTCAGAAGC_ssc-miR-378b-3p	-0.46787	4.36741	1.15495	0.282515	0.999688		6	22	16	18	24	10	13	9	9	29	43	33	4	16	37	24	13	29	12	37	7	20	12	12	33	24	9	10	18	17	9	42	18	4	31	5		13.6028	15.8725	22.1461	17.7152	20.5946	7.6576
CTGGACTTGGAGTCAGAAGG_ssc-miR-378	0.0992578	10.1055	0.134743	0.713564	0.999688		346	1935	1062	862	1592	1004	1201	849	692	1584	1719	2726	393	895	1663	1371	932	1493	387	1569	581	718	659	797	1646	1357	465	714	1100	1877	505	1533	1208	499	1323	632		784.428	1396.06	1469.95	848.359	1366.11	768.823
CTGGACTTGGAGTCAGAAGGA_ssc-miR-378	0.164871	8.08963	0.331792	0.564606	0.999688		70	470	156	362	310	446	428	488	290	147	443	704	157	332	317	190	258	178	62	174	160	142	310	294	195	89	73	312	219	407	241	337	555	235	180	253		158.699	339.095	215.925	356.272	266.014	341.529
CTGGACTTGGAGTCAGAAGGC_ssc-miR-378	-0.0273484	12.8147	0.0123381	0.911555	0.999688		2682	10247	3860	6869	10659	7088	7642	6979	5633	6883	12576	18573	3046	5903	13400	10901	5834	9428	3837	5932	3365	4561	5901	5459	8599	6892	4286	6266	4772	7351	3885	11736	6685	3410	11248	5248		6080.45	7392.99	5342.76	6760.3	9146.57	5427.71
CTGGACTTGGAGTCAGAAGGCA_ssc-miR-378	0.0987608	9.13606	0.146684	0.701724	0.999688		336	841	490	486	871	745	472	739	450	373	1082	1837	199	488	861	563	288	755	286	646	284	553	324	501	467	283	310	370	411	564	329	870	849	324	598	333		761.756	606.763	678.226	478.309	747.412	570.491
CTGGACTTGGAGTCAGAAGGCAA_ssc-miR-378b-3p	0.704206	4.73088	2.81366	0.0934652	0.999688		20	27	32	21	40	26	14	32	15	16	57	112	8	29	38	32	10	32	8	27	8	35	8	9	27	13	16	22	19	22	10	46	38	22	17	13		45.3426	19.4799	44.2923	20.6677	34.3243	19.9098
CTGGACTTGGAGTCAGAAGGCC_ssc-miR-378	-0.0065928	7.18683	0.000434744	0.983365	0.999688		64	128	109	144	248	169	142	176	148	130	215	305	87	211	166	94	97	189	109	78	72	111	141	101	127	93	83	120	95	118	139	192	103	53	223	121		145.096	92.3493	150.871	141.721	212.811	129.413
CTGGACTTGGAGTCAGAAGGCG_ssc-miR-378	-0.153068	6.4643	0.220057	0.638997	0.999688		40	114	58	84	106	90	70	58	123	78	133	166	32	174	128	102	120	80	56	56	119	59	68	55	71	71	48	68	61	83	53	102	67	43	124	52		90.6853	82.2486	80.2798	82.6707	90.9595	68.9184
CTGGACTTGGAGTCAGAAGGCT_ssc-miR-378	-0.148521	7.13551	0.22573	0.634708	0.999688		32	177	65	186	170	230	224	153	121	65	157	206	117	213	143	114	136	116	60	59	100	78	211	144	105	70	31	133	122	152	151	226	183	84	138	164		72.5482	127.702	89.9687	183.057	145.878	176.125
CTGGACTTGGAGTCAGAAGGG_ssc-miR-378	-0.428396	4.72783	0.488951	0.484395	0.999688		3	34	18	27	23	35	39	32	60	1	33	42	14	110	23	8	137	12	1	16	83	18	31	32	18	5	5	20	16	43	21	9	41	27	4	23		6.8014	24.5303	24.9144	26.5727	19.7365	26.8016
CTGGACTTGGAGTCAGAAGGT_ssc-miR-378	-0.444849	10.6513	1.17113	0.279169	0.999688		300	1338	520	3009	947	2609	3222	2447	1880	653	2108	2109	1373	2109	1168	951	2384	843	584	472	1247	462	2577	1875	1336	597	414	2521	1741	2564	1803	1942	2738	1639	1164	2019		680.14	965.338	719.75	2961.38	812.628	1997.87
CTGGACTTGGAGTCAGAAGT_ssc-miR-378b-3p	-0.367327	3.83243	0.552704	0.457215	0.999688		2	11	6	30	11	15	26	20	10	7	12	9	15	18	6	2	17	8	4	7	11	4	17	15	11	3	4	17	17	27	9	11	28	12	8	12		4.53426	7.93626	8.3048	29.5253	9.43919	11.4864
CTGGCTCCGTGTCTTCACTCCC_ssc-miR-149	-0.460872	3.68985	1.06655	0.301725	0.999688		5	12	3	4	20	14	8	10	7	16	21	31	3	4	17	16	4	5	6	13	7	12	10	6	10	8	8	9	15	13	9	12	12	11	16	8		11.3357	8.65774	4.1524	3.9367	17.1622	10.7206
CTGGGAGAAGGCTGTTTACTCT_ssc-miR-30c-3p	0.844473	3.36427	1.60227	0.205582	0.999688		1	9	6	18	5	5	67	10	8	10	20	17	3	5	5	5	10	4	1	19	1	2	0	5	36	16	1	8	9	16	6	5	40	6	6	3		2.26713	6.49331	8.3048	17.7152	4.29054	3.8288
CTGGGCAACATAGCGAGACCCCGTCTCTA_ssc-miR-1285	1.54255	3.16247	3.70046	0.0543976	0.999688		2	2	9	15	30	47	4	5	3	0	56	4	1	4	3	10	1	2	1	1	3	20	7	2	2	1	1	4	0	5	4	37	38	5	4	1		4.53426	1.44296	12.4572	14.7626	25.7432	35.9907
CTGGGCAACATAGCGAGACCCCGTCTCTT_ssc-miR-1285	1.18572	4.00849	3.08079	0.0792222	0.999688		7	2	11	53	31	77	11	6	2	4	127	9	4	6	7	27	5	3	1	5	10	23	13	6	1	2	3	5	5	16	13	104	58	20	3	6		15.8699	1.44296	15.2255	52.1613	26.6014	58.9635
CTGGGCAACATAGCGAGACCCCGTCTCTTA_ssc-miR-1285	1.07312	3.66034	1.15543	0.282415	0.999688		3	3	7	35	44	46	4	3	5	0	85	8	0	1	0	12	1	4	0	1	9	33	9	5	1	0	6	6	2	6	3	79	55	22	0	0		6.8014	2.16444	9.68894	34.4461	37.7568	35.225
CTGGTCTAGGGAGGGA_ssc-mir-371	-0.198839	5.87814	0.0661127	0.797083	0.999688		132	13	7	13	125	184	14	93	68	23	262	611	10	16	158	28	15	20	48	19	3	109	29	164	14	7	36	97	11	10	14	102	37	6	51	10		299.261	9.37922	9.68894	12.7943	107.264	140.9
CTGGTTAGTACTTGGA_hsa-mir-7641-2	0.0782403	4.60472	0.0407395	0.840042	0.999688		18	15	23	10	42	30	21	19	15	24	57	19	20	19	36	15	19	19	19	20	18	11	14	17	35	18	8	25	15	23	17	40	28	9	8	16		40.8084	10.8222	31.8351	9.84175	36.0405	22.9728
CTGTAAACGCTTTCTGATG_hsa-miR-3607-3p	-1.18128	5.37384	4.36217	0.0367454	0.999688		30	26	9	19	50	11	31	38	50	54	64	9	11	29	92	48	35	34	60	41	52	24	39	10	47	21	36	49	30	47	16	91	19	12	72	12		68.014	18.7584	12.4572	18.6993	42.9054	8.42336
CTGTAAACGCTTTCTGATGTA_hsa-mir-3607	-0.905593	4.7711	1.88452	0.169821	0.999688		8	6	7	19	38	8	34	18	28	46	33	5	8	16	71	46	18	12	48	7	31	4	28	6	40	30	26	30	28	34	6	64	11	10	60	7		18.1371	4.32887	9.68894	18.6993	32.6081	6.12608
CTGTACTCCAGCCTGGGC_ssc-mir-1285	-0.171254	4.09378	0.0658287	0.79751	0.999688		9	9	8	33	19	9	29	8	14	5	27	0	11	14	11	24	9	16	16	4	27	7	16	0	12	12	9	13	5	12	12	49	7	2	28	16		20.4042	6.49331	11.0731	32.4778	16.3041	6.89184
CTGTACTCCAGCCTGGGCAACATAGCGAGACCCCGTCTCT_ssc-miR-1285	0.382215	5.23392	0.345079	0.556912	0.999688		25	9	20	117	51	74	46	18	26	0	150	6	22	22	10	39	27	37	19	22	46	16	45	1	20	3	17	34	15	29	28	142	81	41	24	31		56.6783	6.49331	27.6827	115.149	43.7635	56.6663
CTGTACTCCAGCCTGGGCAACATAGCGAGACCCCGTCTCTA_ssc-miR-1285	0.119909	6.80108	0.0375927	0.846263	0.999688		121	49	83	142	250	174	107	27	46	5	417	40	62	41	41	134	50	140	79	98	110	105	155	5	45	3	105	130	34	103	92	450	240	80	94	61		274.323	35.3525	114.883	139.753	214.527	133.242
CTGTACTCCAGCCTGGGCAACATAGCGAGACCCCGTCTCTC_ssc-miR-1285	-1.22423	6.35101	2.83869	0.0920194	0.999688		27	12	20	126	37	88	136	74	106	6	142	6	109	94	45	34	68	82	87	19	181	5	183	5	72	9	28	182	44	108	114	151	100	54	50	81		61.2126	8.65774	27.6827	124.006	31.75	67.3869
CTGTACTCCAGCCTGGGCAACATAGCGAGACCCCGTCTCTT_ssc-miR-1285	-0.631968	8.73592	1.06524	0.302024	0.999688		363	95	181	444	545	404	446	205	421	54	880	49	298	355	331	298	319	892	522	218	675	111	645	23	402	45	303	604	219	496	327	904	467	250	386	308		822.969	68.5405	250.528	436.974	467.669	309.367
CTGTACTCCAGCCTGGGCAACATAGCGAGACCCCGTCTCTTA_ssc-miR-1285	0.0861592	6.67087	0.0206862	0.885637	0.999688		155	28	75	135	171	141	59	73	70	13	353	19	35	73	46	98	41	234	84	107	103	69	91	6	81	12	103	127	52	105	98	450	198	75	76	45		351.406	20.2014	103.81	132.864	146.736	107.972
CTGTACTCCAGCCTGGGCAACATAGCGAGACCCCGTCTCTTT_ssc-miR-1285	-0.157021	5.61402	0.0651203	0.798579	0.999688		44	13	26	59	62	43	28	45	57	6	82	10	47	34	48	28	30	110	70	13	47	18	65	4	38	3	46	58	32	52	36	111	63	30	44	45		99.7538	9.37922	35.9875	58.0664	53.2027	32.9277
CTGTCACCTTTTTGAGTAGA_ENSSSCG00000020534	0.249911	3.31017	0.232209	0.629891	0.999688		14	9	13	5	17	16	7	18	4	4	27	19	1	8	8	4	1	7	2	17	2	11	5	14	9	4	2	4	3	5	0	7	17	1	6	5		31.7399	6.49331	17.9937	4.92088	14.5878	12.2522
CTGTCTGGTAACGATGTC_bta-miR-200a	-0.850838	4.37462	1.49815	0.220957	0.999688		2	1	1	35	8	13	78	9	14	18	35	1	29	22	20	24	50	7	3	6	11	2	25	8	39	28	4	32	14	35	18	41	13	3	21	15		4.53426	0.721479	1.38413	34.4461	6.86486	9.95488
CTGTCTGGTAACGATGTT_bta-miR-200a	-0.85677	6.61694	2.23207	0.135172	0.999688		6	12	11	132	78	58	252	32	67	119	200	13	105	89	209	168	172	82	29	51	46	9	97	60	188	171	34	97	60	126	65	210	65	21	182	43		13.6028	8.65774	15.2255	129.911	66.9324	44.4141
CTGTGCGTGTGACAGCGGCTGA_ssc-miR-210	-0.286954	5.06278	0.42987	0.512053	0.999688		10	36	36	9	66	51	24	51	26	20	57	143	8	22	37	16	15	49	7	67	4	54	19	55	20	10	7	26	12	36	20	56	96	18	23	21		22.6713	25.9732	49.8288	8.85758	56.6351	39.0538
CTGTGCGTGTGACAGCGGCTGAA_ssc-miR-210	0.109298	4.97742	0.0951756	0.757698	0.999688		14	43	27	20	48	53	29	31	10	13	55	131	13	24	36	33	11	46	6	48	9	30	21	32	28	17	19	17	22	40	20	37	66	32	16	19		31.7399	31.0236	37.3716	19.6835	41.1892	40.5853
CTGTGCGTGTGACAGCGGCTGAAA_ssc-miR-210	0.104004	7.2201	0.0970406	0.75541	0.999688		88	317	131	77	201	221	127	163	88	97	289	697	61	141	157	139	79	220	27	243	30	171	107	179	129	70	60	108	92	176	94	268	322	71	126	110		199.508	228.709	181.322	75.7815	172.48	169.233
CTGTGCGTGTGACAGCGGCTGAAAA_ssc-miR-210	0.172848	3.84189	0.16756	0.68229	0.999688		8	34	8	9	14	27	10	13	4	8	24	95	5	6	19	8	12	16	2	24	5	12	11	12	19	4	5	13	6	17	7	17	32	3	7	4		18.1371	24.5303	11.0731	8.85758	12.0135	20.6755
CTGTGCGTGTGACAGCGGCTGAAC_ssc-miR-210	-0.111552	4.22445	0.0926165	0.760877	0.999688		6	17	4	21	18	22	30	13	10	14	18	20	12	22	9	18	24	19	3	13	5	12	19	18	23	11	7	13	7	18	26	12	33	15	20	24		13.6028	12.2651	5.53653	20.6677	15.4459	16.8467
CTGTGCGTGTGACAGCGGCTGAAT_ssc-miR-210	-0.309014	5.29512	0.705226	0.401033	0.999688		4	95	17	36	31	34	92	30	21	36	80	56	29	35	31	36	56	26	9	33	22	16	38	42	58	37	8	23	22	46	44	31	84	25	35	57		9.06853	68.5405	23.5303	35.4303	26.6014	26.0358
CTGTGCGTGTGACAGCGGCTGT_ssc-miR-210	-0.530062	4.47647	1.57918	0.208879	0.999688		3	29	14	9	28	41	18	20	9	7	32	62	9	11	24	12	9	26	1	33	6	28	18	58	16	9	9	20	22	23	9	35	59	13	16	30		6.8014	20.9229	19.3779	8.85758	24.027	31.3962
CTTAAACGTGGATGTACTTG_hsa-miR-302a-5p	0.0175734	6.087	0.00299706	0.956341	0.999688		43	62	57	53	89	65	77	62	50	53	98	86	48	76	89	72	41	114	33	84	23	49	43	57	66	65	51	38	53	69	48	112	47	19	102	44		97.4867	44.7317	78.8956	52.1613	76.3716	49.7744
CTTAAACGTGGATGTACTTGA_hsa-miR-302a-5p	0.421783	3.33862	0.809192	0.368359	0.999688		3	15	6	9	9	22	15	19	4	1	10	13	6	19	6	3	7	9	2	8	3	6	7	8	7	2	3	6	7	14	8	16	21	3	2	7		6.8014	10.8222	8.3048	8.85758	7.72297	16.8467
CTTAAACGTGGATGTACTTGC_hsa-miR-302a-5p	0.0335176	8.03025	0.0132607	0.908322	0.999688		180	280	258	235	339	298	261	343	184	176	348	374	111	284	424	263	136	361	174	379	108	191	147	216	244	202	161	158	238	245	174	453	291	94	391	161		408.084	202.014	357.106	231.281	290.899	228.197
CTTAAACGTGGATGTACTTGCA_hsa-miR-302a-5p	0.157148	5.07803	0.134076	0.714243	0.999688		17	29	23	59	25	50	68	76	28	11	18	33	33	37	28	27	31	9	12	22	11	14	41	41	13	12	10	45	33	49	42	38	67	30	22	20		38.5412	20.9229	31.8351	58.0664	21.4527	38.288
CTTAAACGTGGATGTACTTGCC_hsa-miR-302a-5p	-0.18059	7.00642	0.277272	0.598495	0.999688		59	76	53	197	110	174	218	245	133	57	153	96	115	173	127	77	143	105	63	80	74	50	129	141	101	64	64	157	104	135	151	194	186	73	140	114		133.761	54.8324	73.3591	193.883	94.3919	133.242
CTTAAACGTGGATGTACTTGCG_hsa-miR-302a-5p	-0.199315	3.82021	0.114517	0.735059	0.999688		7	11	8	9	17	18	13	15	72	2	13	7	9	110	14	3	78	7	6	5	44	5	14	12	15	3	4	9	8	8	13	13	16	10	4	14		15.8699	7.93626	11.0731	8.85758	14.5878	13.7837
CTTAAACGTGGATGTACTTGCT_hsa-miR-302a-5p	0.0183666	9.11478	0.00496126	0.943846	0.999688		322	550	391	588	650	727	818	920	512	288	701	715	366	697	940	479	358	519	416	487	232	331	422	571	451	369	330	483	454	566	492	819	682	273	639	428		730.017	396.813	541.196	578.695	557.77	556.708
CTTAAACGTGGATGTACTTGCTT_hsa-miR-302a-5p	-0.0732197	5.67197	0.0428912	0.83593	0.999688		32	44	40	44	62	86	55	88	55	29	49	52	43	72	77	30	19	53	32	48	25	37	26	77	30	26	28	32	37	34	50	51	58	16	71	36		72.5482	31.7451	55.3653	43.3037	53.2027	65.8554
CTTAAACGTGGATGTACTTGT_hsa-miR-302a-5p	-0.345965	5.91791	0.588754	0.442901	0.999688		15	29	36	91	19	105	126	108	73	23	67	38	61	86	43	27	71	34	26	30	37	19	70	82	41	10	17	61	68	87	83	79	93	49	45	67		34.007	20.9229	49.8288	89.56	16.3041	80.4048
CTTACCTTGGGCCGTG_ssc-mir-339-1	-0.202964	4.18026	0.162182	0.687155	0.999688		14	11	9	14	27	32	13	23	17	10	50	71	6	11	28	12	13	10	12	6	0	33	16	31	11	9	8	29	9	10	10	16	6	1	13	4		31.7399	7.93626	12.4572	13.7785	23.1689	24.5043
CTTATCAGACTGATGTTGAC_ssc-miR-21	-0.0662274	5.21279	0.0162382	0.898601	0.999688		11	26	10	52	43	19	84	22	14	42	63	14	20	31	64	60	36	49	34	11	20	6	34	16	77	68	18	26	24	28	19	60	15	15	99	27		24.9385	18.7584	13.8413	51.1771	36.8986	14.5494
CTTATCAGGTTGTATTATCATT_ssc-miR-374b-3p	0.431415	3.75914	0.929799	0.334915	0.999688		4	6	13	11	27	46	14	17	5	10	24	60	5	7	8	11	4	10	6	12	2	8	10	14	9	6	4	15	15	17	6	11	11	12	5	7		9.06853	4.32887	17.9937	10.8259	23.1689	35.225
CTTATCAGGTTGTATTGTAATC_ssc-miR-374a-3p	0.0874114	4.07203	0.0241649	0.876466	0.999688		3	5	4	33	13	54	34	30	26	5	30	20	15	20	11	8	16	9	2	5	4	5	21	24	13	7	3	12	19	15	9	17	43	14	4	23		6.8014	3.60739	5.53653	32.4778	11.1554	41.351
CTTATCAGGTTGTATTGTAATT_ssc-miR-374a-3p	-0.00373345	6.66367	0.000174735	0.989453	0.999688		32	74	69	86	172	219	134	172	84	68	204	287	47	91	139	114	73	124	38	95	30	61	100	139	113	59	38	85	69	121	57	143	160	53	81	53		72.5482	53.3894	95.5052	84.6391	147.595	167.701
CTTCAAGTAATCCAGGATAGGCC_ssc-miR-26a	-0.208984	4.44362	0.24395	0.621368	0.999688		7	19	4	42	12	15	142	21	28	18	36	13	12	19	28	13	35	18	7	10	8	10	12	19	37	19	6	14	10	23	15	26	41	16	20	27		15.8699	13.7081	5.53653	41.3354	10.2973	11.4864
CTTCAAGTAATCCAGGATAGGCT_ssc-miR-26a	0.224882	6.42709	0.636228	0.42508	0.999688		29	141	46	93	84	105	364	77	82	66	172	127	42	91	114	59	84	74	37	80	40	28	51	63	210	92	33	74	47	102	70	123	165	70	53	80		65.7468	101.728	63.6701	91.5283	72.0811	80.4048
CTTCCATGTTTTAGT_bta-miR-302d	0.00013454	4.25576	4.20038e-07	0.999483	0.999688		7	17	9	30	12	15	34	13	12	20	12	16	10	16	43	16	22	22	17	11	10	2	14	12	18	19	5	26	16	21	12	33	3	4	24	11		15.8699	12.2651	12.4572	29.5253	10.2973	11.4864
CTTCCATGTTTTAGTAG_bta-miR-302b	-0.200828	6.03444	0.148521	0.699952	0.999688		23	42	16	72	60	25	82	40	48	92	95	21	33	97	225	87	47	86	93	37	30	8	40	42	113	105	52	50	42	61	43	144	20	15	175	36		52.144	30.3021	22.1461	70.8606	51.4865	19.144
CTTGGCACCTAGTAAGCACT_ssc-mir-1271	-0.329825	6.17763	1.41879	0.233602	0.999688		18	88	40	68	68	78	154	69	36	50	122	104	51	84	76	28	75	89	30	78	36	23	76	83	111	67	26	64	68	131	53	84	116	41	56	93		40.8084	63.4901	55.3653	66.9239	58.3514	59.7293
CTTGGCACCTAGTAAGCACTC_ssc-mir-1271	-0.0341855	7.67334	0.0146531	0.903652	0.999688		98	237	221	140	352	324	185	217	149	142	356	613	59	126	254	205	104	214	121	263	60	213	178	198	223	141	140	141	162	226	110	268	320	135	191	128		222.179	170.99	305.894	137.785	302.054	248.106
CTTGGCACCTAGTAAGCACTCA_ssc-mir-1271	0.120323	8.67479	0.176728	0.674201	0.999688		304	678	402	261	657	588	330	519	282	271	673	1458	130	342	600	397	230	467	260	528	125	483	242	407	369	242	204	264	275	396	194	509	750	254	405	242		689.208	489.162	556.422	256.87	563.777	450.267
CTTGTCCCGGCCTGT_ssc-miR-92a	-0.0164948	5.54504	0.0019983	0.964345	0.999688		21	12	32	65	51	63	58	62	36	33	84	12	30	42	46	39	30	43	22	38	44	18	44	28	46	41	29	56	36	61	19	79	57	22	53	34		47.6098	8.65774	44.2923	63.9714	43.7635	48.2429
CTTTCAGTCGGATGTTTAC_ssc-miR-30e-3p	-0.105793	5.0664	0.13637	0.711917	0.999688		15	37	19	26	43	41	32	39	18	21	62	72	19	35	49	34	22	35	13	34	14	34	28	21	36	31	17	19	25	35	21	50	50	15	46	16		34.007	26.6947	26.2985	25.5886	36.8986	31.3962
CTTTCAGTCGGATGTTTACAG_ssc-miR-30e-3p	0.221991	5.84865	0.448373	0.503109	0.999688		32	66	58	43	91	80	56	68	40	41	130	185	22	32	87	75	40	70	14	84	15	54	35	51	70	44	46	38	29	52	26	60	80	22	71	29		72.5482	47.6176	80.2798	42.3195	78.0878	61.2608
CTTTCAGTCGGATGTTTACAGC_ssc-miR-30e-3p	0.0225166	7.54141	0.0075518	0.93075	0.999688		93	176	147	186	288	229	211	228	126	143	304	351	86	197	248	201	121	231	66	238	84	172	117	168	205	154	99	111	128	165	114	345	273	78	262	142		210.843	126.98	203.468	183.057	247.135	175.359
CTTTCAGTCGGATGTTTACAGT_ssc-miR-30e-3p	-0.350553	5.62562	0.754684	0.384997	0.999688		18	23	16	75	36	109	69	79	45	18	55	47	38	79	47	20	47	33	9	27	30	31	68	70	32	21	14	49	56	66	51	78	116	39	29	49		40.8084	16.594	22.1461	73.8132	30.8919	83.4679
CTTTCAGTCGGATGTTTACAGTT_ssc-miR-30e-3p	-0.459777	3.79386	1.37377	0.241165	0.999688		5	13	5	13	11	14	30	6	10	7	24	7	6	11	18	13	10	13	2	14	5	15	11	16	16	4	1	6	11	18	6	18	31	8	18	14		11.3357	9.37922	6.92067	12.7943	9.43919	10.7206
CTTTCAGTCGGATGTTTGCAG_ssc-miR-30a-3p	0.293392	3.95403	0.349459	0.55442	0.999688		6	25	11	6	8	11	59	20	9	8	53	48	3	10	14	8	12	6	2	28	7	6	2	8	37	24	5	7	7	18	11	12	38	10	4	8		13.6028	18.037	15.2255	5.90505	6.86486	8.42336
CTTTCAGTCGGATGTTTGCAGC_ssc-miR-30a-3p	0.60379	5.59614	2.12879	0.144555	0.999688		6	91	33	67	44	22	201	56	35	38	134	116	20	37	58	38	41	36	11	59	18	17	18	11	156	89	13	23	38	45	19	75	148	38	59	34		13.6028	65.6546	45.6764	65.9398	37.7568	16.8467
CTTTCAGTCGGATGTTTGCAGT_ssc-miR-30a-3p	0.550198	3.56943	0.804484	0.369756	0.999688		1	18	6	25	8	6	62	18	6	4	17	13	14	3	8	2	29	3	0	5	5	2	7	9	17	6	4	9	21	12	7	7	42	11	4	14		2.26713	12.9866	8.3048	24.6044	6.86486	4.59456
CTTTGGTTATCTAGCTGTATG_ssc-miR-9	1.21914	4.54163	2.76154	0.0965554	0.999688		3	27	12	39	3	8	110	9	14	41	88	59	4	7	16	14	61	6	0	31	5	2	5	2	78	37	7	6	48	41	4	10	123	44	5	4		6.8014	19.4799	16.6096	38.3828	2.57432	6.12608
CTTTGGTTATCTAGCTGTATGA_ssc-miR-9-1	0.799089	3.80745	1.28606	0.256775	0.999688		4	29	9	6	4	5	39	14	8	15	62	61	4	6	5	7	16	1	2	27	1	5	1	3	37	14	1	3	21	23	1	9	103	19	5	5		9.06853	20.9229	12.4572	5.90505	3.43243	3.8288
CTTTTTGCGGTCTGGGCTTGC_ssc-miR-129b	-0.102398	4.64642	0.0753605	0.783686	0.999688		11	38	7	27	24	24	34	17	11	30	29	46	10	18	37	43	29	27	9	26	17	9	28	11	32	17	20	16	15	31	11	20	19	14	48	22		24.9385	27.4162	9.68894	26.5727	20.5946	18.3782
GAAATGTTTAGGACCACC_hsa-miR-203a-3p	-0.726992	5.06457	2.66319	0.102695	0.999688		5	12	10	44	18	47	73	44	20	21	32	25	24	32	29	19	54	29	16	9	23	5	41	42	33	22	10	54	36	64	20	64	54	17	25	33		11.3357	8.65774	13.8413	43.3037	15.4459	35.9907
GAAATGTTTAGGACCACT_hsa-miR-203a-3p	-0.274797	7.22631	1.26522	0.260665	0.999688		49	129	69	149	174	187	247	131	90	138	212	233	70	144	221	153	153	156	59	107	68	102	163	162	154	129	80	165	128	210	105	260	205	89	140	131		111.089	93.0707	95.5052	146.642	149.311	143.197
GAAATGTTTAGGACCACTA_hsa-miR-203a-3p	0.291658	4.18683	0.665947	0.414468	0.999688		6	32	19	11	22	23	15	15	9	17	26	55	3	11	22	16	14	13	7	21	4	14	14	7	15	17	5	13	14	25	5	33	35	14	20	8		13.6028	23.0873	26.2985	10.8259	18.8784	17.6125
GAAATGTTTAGGACCACTAA_hsa-miR-203a-3p	-0.240309	5.83475	0.583405	0.444981	0.999688		21	56	10	76	44	98	92	60	32	29	79	129	33	39	48	43	60	38	24	45	32	36	61	64	66	23	26	85	57	105	43	82	108	55	34	33		47.6098	40.4028	13.8413	74.7973	37.7568	75.0445
GAAATGTTTAGGACCACTAC_hsa-miR-203a-3p	-0.130138	4.41933	0.120967	0.727988	0.999688		8	22	12	18	37	18	22	18	16	26	34	28	4	16	32	25	18	27	16	15	8	13	19	17	32	20	13	11	15	17	10	33	16	5	27	11		18.1371	15.8725	16.6096	17.7152	31.75	13.7837
GAAATGTTTAGGACCACTAG_hsa-miR-203a-3p	-0.0890597	9.84297	0.128048	0.720464	0.999688		404	968	622	818	1153	1046	994	803	607	1108	1679	1809	311	768	1814	1248	865	1110	480	967	374	624	713	768	1248	838	580	873	732	1204	433	1628	1030	466	1082	476		915.921	698.391	860.931	805.056	989.399	800.985
GAAATGTTTAGGACCACTAGA_hsa-miR-203a-3p	0.136501	5.34361	0.17635	0.674529	0.999688		24	43	34	24	70	53	43	44	25	33	57	103	11	38	58	48	23	55	21	39	11	38	20	40	44	27	16	22	40	49	25	80	54	13	45	18		54.4112	31.0236	47.0605	23.6202	60.0676	40.5853
GAAATGTTTAGGACCACTAGC_hsa-miR-203a-3p	-0.976885	5.09905	4.98036	0.0256367	0.999688		2	13	17	32	42	70	29	26	18	16	36	26	22	46	29	28	15	31	13	9	19	34	66	86	21	9	14	36	21	39	28	63	39	27	28	52		4.53426	9.37922	23.5303	31.4936	36.0405	53.6032
GAAATGTTTAGGACCACTAGT_hsa-miR-203a-3p	-0.869898	6.99251	4.3034	0.0380363	0.999688		22	70	41	103	330	293	111	84	38	64	138	121	89	167	234	143	65	149	35	74	41	186	223	249	107	75	38	65	97	140	127	256	126	56	135	199		49.8769	50.5035	56.7495	101.37	283.176	224.368
GAAGTGCTTCCATGTTTTAGA_bta-miR-302a	0.465237	3.6151	0.600001	0.438578	0.999688		3	17	12	17	11	32	19	31	10	1	3	31	3	21	8	1	6	5	0	9	4	7	14	16	3	2	5	6	11	15	11	8	32	11	0	7		6.8014	12.2651	16.6096	16.731	9.43919	24.5043
GAAGTGCTTCCATGTTTTAGC_bta-miR-302a	0.215434	7.27358	0.497542	0.480582	0.999688		88	162	104	181	145	302	274	350	157	47	213	303	76	219	224	88	115	104	50	163	84	68	106	177	100	63	52	169	132	256	132	229	385	76	91	137		199.508	116.88	143.95	178.136	124.426	231.26
GAAGTGCTTCCATGTTTTAGG_bta-miR-302a	-0.349525	3.81309	0.365104	0.545685	0.999688		2	23	6	7	9	22	11	20	56	3	15	24	6	93	14	4	38	4	1	13	35	7	7	18	9	4	4	10	11	24	5	14	30	9	3	12		4.53426	16.594	8.3048	6.88923	7.72297	16.8467
GAAGTGCTTCCATGTTTTAGTA_bta-miR-302a	0.459001	5.80372	1.41766	0.23379	0.999688		32	95	62	33	112	100	52	87	41	34	93	254	28	63	103	53	15	63	12	119	13	68	25	56	30	18	22	31	38	58	26	81	98	22	36	29		72.5482	68.5405	85.8163	32.4778	96.1081	76.576
GAAGTGCTTCCATGTTTTAGTG_bta-miR-302a	0.43033	6.31921	1.41606	0.234053	0.999688		58	217	86	38	154	90	78	107	56	41	124	368	31	109	170	96	29	79	27	143	26	68	53	72	64	36	36	28	44	78	29	113	81	26	72	38		131.494	156.561	119.035	37.3987	132.149	68.9184
GAAGTGCTTCCATGTTTTAGTGA_bta-miR-302a	0.490358	8.33098	2.08668	0.148589	0.999688		183	866	337	154	584	396	329	431	253	202	562	1281	115	306	819	461	131	304	91	515	88	256	204	292	292	202	191	181	227	395	124	449	488	136	341	162		414.885	624.8	466.453	151.563	501.135	303.241
GAAGTGCTTCCATGTTTTAGTGC_bta-miR-302a	0.141575	5.14196	0.224504	0.635629	0.999688		12	54	26	28	43	52	56	62	41	13	53	83	17	38	56	31	26	23	8	38	15	11	30	44	25	16	11	28	35	46	27	36	59	19	26	26		27.2056	38.9598	35.9875	27.5569	36.8986	39.8195
GAAGTGCTTCCATGTTTTAGTGG_bta-miR-302a	-0.110753	4.25855	0.0712494	0.789526	0.999688		5	43	15	11	21	17	20	22	39	12	21	36	8	54	23	8	34	7	6	23	24	12	10	13	19	7	7	13	20	23	7	25	24	4	14	15		11.3357	31.0236	20.762	10.8259	18.0203	13.0179
GAAGTGCTTCCATGTTTTAGTGT_bta-miR-302a	0.306941	6.90075	1.1976	0.273801	0.999688		65	223	98	97	148	186	165	228	123	56	206	355	43	128	287	136	73	98	31	146	54	50	88	140	107	72	42	77	115	182	58	135	210	63	89	67		147.364	160.89	135.645	95.465	127	142.431
GAAGTTCTGTTATACACTCAGGC_ssc-miR-148b-5p	0.661419	3.89682	2.03072	0.154147	0.999688		3	34	21	9	21	11	34	4	6	19	20	31	3	8	19	7	8	7	3	28	6	5	5	9	33	21	7	8	14	23	3	14	25	5	8	7		6.8014	24.5303	29.0668	8.85758	18.0203	8.42336
GAATAGCCACTGTACTCCAGCCTGGGCAACATAGCGAGACCCCGTCTCTT_ssc-miR-1285	0.328258	4.44224	0.343505	0.557813	0.999688		8	10	11	36	26	26	11	14	15	4	26	4	17	16	19	13	23	46	23	9	8	6	43	4	29	4	26	31	22	15	22	48	17	14	17	20		18.1371	7.21479	15.2255	35.4303	22.3108	19.9098
GAATGGATTTTTGGAGCT_bta-miR-1246	-0.578368	3.78338	0.968984	0.324934	0.999688		17	9	7	5	7	18	9	21	5	31	13	7	17	26	11	3	17	8	11	3	21	5	17	5	15	3	4	11	10	17	6	12	8	13	11	9		38.5412	6.49331	9.68894	4.92088	6.00676	13.7837
GACGTTGGCTCTGGTGGTGAT_ssc-miR-1306-3p	0.288485	4.39017	0.561923	0.453486	0.999688		8	34	16	38	15	13	40	31	26	13	27	41	9	18	16	8	11	11	18	13	15	3	14	10	22	24	8	16	22	19	19	17	36	12	26	11		18.1371	24.5303	22.1461	37.3987	12.8716	9.95488
GACGTTGGCTCTGGTGGTGATG_ssc-miR-1306-3p	-0.252596	4.37088	0.418569	0.517652	0.999688		10	32	14	14	28	11	23	29	14	13	52	59	5	25	33	15	17	19	39	17	13	21	14	9	18	20	13	14	9	15	8	15	19	6	31	5		22.6713	23.0873	19.3779	13.7785	24.027	8.42336
GAGACCTCTGGGTTCTGAGCT_ssc-miR-769-5p	-0.259967	4.02905	0.584679	0.444484	0.999688		5	13	3	17	15	24	25	16	10	12	26	16	3	16	22	9	20	19	9	13	5	6	17	17	22	10	7	12	7	15	9	20	30	12	13	14		11.3357	9.37922	4.1524	16.731	12.8716	18.3782
GAGAGATCAGAGGCGCAGAG_bta-miR-6529a	0.371819	5.23538	0.482836	0.487141	0.999688		40	83	15	53	25	17	80	23	31	63	56	90	8	20	94	29	50	19	95	38	30	6	9	16	62	49	16	47	26	28	4	31	36	14	54	9		90.6853	59.8827	20.762	52.1613	21.4527	13.0179
GAGAGATCAGAGGCGCAGAGC_bta-miR-6529a	0.0051668	6.06116	0.000128213	0.990966	0.999688		28	65	31	127	23	37	194	128	85	49	89	68	28	49	85	50	109	30	86	29	71	7	39	29	85	59	28	99	71	94	36	81	107	61	67	46		63.4797	46.8961	42.9081	124.99	19.7365	28.3331
GAGAGATCAGAGGCGCAGAGT_bta-miR-6529a	0.331689	8.19829	0.852232	0.355922	0.999688		212	503	179	359	156	206	720	357	356	303	485	618	79	227	597	280	331	169	423	218	250	89	127	138	501	317	162	339	239	400	124	320	437	194	226	114		480.632	362.904	247.76	353.319	133.865	157.747
GAGATGAAGCACTGTAGCTC_ssc-miR-143-3p	-0.827427	4.27722	0.502593	0.478363	0.999688		0	5	1	4	0	5	108	1	2	5	4	7	14	4	1	2	7	138	1	3	0	2	3	31	147	169	1	0	0	2	32	2	8	5	89	106		0	3.60739	1.38413	3.9367	0	3.8288
GAGATGAAGCACTGTAGCTCT_ssc-miR-143-3p	-0.0598319	3.43605	0.00172301	0.96689	0.999688		0	3	0	2	1	3	72	1	1	1	1	3	11	1	0	0	5	52	1	0	0	0	1	13	65	55	0	1	0	1	14	0	4	4	31	60		0	2.16444	0	1.96835	0.858108	2.29728
GAGCTCATCAGACTGATGTTGAC_hsa-mir-21	-0.124103	4.3846	0.147122	0.701301	0.999688		2	27	6	10	27	31	38	19	17	13	37	49	10	15	30	19	18	20	9	21	6	5	17	21	28	18	11	15	17	29	8	27	30	10	22	11		4.53426	19.4799	8.3048	9.84175	23.1689	23.7386
GAGCTCGGTCTGAGGCCCCTCAGT_ssc-miR-423-3p	-0.239611	5.36943	0.726248	0.394102	0.999688		23	41	17	47	45	45	44	61	46	35	65	56	24	38	45	24	32	30	34	37	25	27	27	42	54	23	19	48	34	45	30	48	67	24	40	20		52.144	29.5806	23.5303	46.2562	38.6149	34.4592
GAGCTTACCAGACTGATGTTGAC_hsa-mir-21	0.0594908	4.86762	0.0301327	0.862189	0.999688		9	28	22	24	55	29	54	21	17	28	63	66	8	19	55	38	19	41	8	32	13	18	22	20	38	29	7	18	13	35	15	37	31	21	28	15		20.4042	20.2014	30.4509	23.6202	47.1959	22.207
GAGCTTATCAGACCGATGTTGAC_hsa-mir-21	0.354697	4.68296	1.11115	0.291832	0.999688		10	39	16	24	31	32	53	12	16	18	44	62	8	24	39	32	23	39	5	33	8	16	13	16	24	23	10	14	14	43	13	36	27	8	26	17		22.6713	28.1377	22.1461	23.6202	26.6014	24.5043
GAGCTTATCAGACTGACGTTGAC_hsa-mir-21	0.0375813	4.45156	0.0121971	0.91206	0.999688		4	24	15	17	31	21	40	22	15	24	40	50	5	15	43	21	22	23	8	16	7	9	18	21	24	23	8	10	10	24	12	37	18	10	25	16		9.06853	17.3155	20.762	16.731	26.6014	16.081
GAGCTTATCAGACTGATG_hsa-mir-21	-0.253442	4.88785	0.276773	0.598824	0.999688		4	12	9	31	35	16	51	9	8	32	61	24	21	21	41	24	34	65	9	20	17	7	20	17	64	43	11	22	14	31	22	38	16	10	65	55		9.06853	8.65774	12.4572	30.5094	30.0338	12.2522
GAGCTTATCAGACTGATGCTGAC_hsa-mir-21	0.162723	4.72639	0.188845	0.663879	0.999688		11	44	12	21	40	33	42	20	12	22	59	63	6	21	58	42	13	27	10	22	6	18	17	31	31	32	5	19	16	37	7	36	25	10	34	23		24.9385	31.7451	16.6096	20.6677	34.3243	25.2701
GAGCTTATCAGACTGATGT_hsa-mir-21	-0.295312	4.32968	0.482648	0.487226	0.999688		3	25	6	18	23	18	47	11	10	16	43	45	20	17	11	3	6	36	4	27	5	9	22	17	20	14	4	8	21	19	22	19	63	15	15	43		6.8014	18.037	8.3048	17.7152	19.7365	13.7837
GAGCTTATCAGACTGATGTT_hsa-mir-21	-0.0833846	3.6925	0.0303969	0.861593	0.999688		5	12	9	12	6	11	21	6	6	11	40	28	7	10	11	4	7	36	2	12	5	7	4	16	20	4	3	2	7	22	8	11	32	7	9	34		11.3357	8.65774	12.4572	11.8101	5.14865	8.42336
GAGCTTATCAGACTGATGTTA_hsa-mir-21	0.244442	3.45334	0.127388	0.721156	0.999688		0	19	3	9	2	20	25	8	1	7	18	39	7	8	4	3	7	5	0	5	0	8	5	14	2	2	1	4	7	10	10	4	75	22	2	14		0	13.7081	4.1524	8.85758	1.71622	15.3152
GAGCTTATCAGACTGATGTTG_hsa-mir-21	0.0521056	7.27508	0.015506	0.900901	0.999688		32	380	100	75	219	177	298	111	87	144	438	618	69	137	98	68	152	177	21	348	24	118	87	192	276	142	35	47	147	224	85	127	574	128	105	178		72.5482	274.162	138.413	73.8132	187.926	135.54
GAGCTTATCAGACTGATGTTGA_hsa-mir-21	0.175457	7.50683	0.140271	0.708012	0.999688		57	621	168	54	278	296	272	172	95	101	566	913	68	144	149	80	99	209	19	452	31	245	94	226	247	120	49	58	139	277	91	164	944	170	91	187		129.227	448.038	232.534	53.1455	238.554	226.665
GAGCTTATCAGACTGATGTTGAA_hsa-mir-21	-0.0944021	6.5316	0.0560129	0.812912	0.999688		20	167	29	96	70	186	243	108	63	47	180	214	59	119	58	38	125	37	16	76	31	51	130	132	100	46	16	72	75	192	67	80	257	123	37	100		45.3426	120.487	40.1399	94.4808	60.0676	142.431
GAGCTTATCAGACTGATGTTGAC_hsa-mir-21	-0.103262	12.8796	0.185001	0.667111	0.999688		2713	9674	4013	5994	12727	9560	14310	6059	4961	7863	17418	17594	2872	6511	13446	10379	6920	9024	2835	8612	2723	5488	6350	7844	10206	8581	2861	4696	5294	10620	3202	10651	9650	3748	9229	4901		6150.73	6979.58	5554.53	5899.15	10921.1	7320.67
GAGCTTATCAGACTGATGTTGACA_hsa-mir-21	0.213882	8.86054	0.667693	0.413857	0.999688		216	1144	357	312	834	671	759	463	276	358	1085	1790	159	381	691	478	362	425	144	622	175	446	344	466	541	360	161	250	312	598	209	501	933	307	339	299		489.701	825.371	494.136	307.063	715.662	513.825
GAGCTTATCAGACTGATGTTGACC_hsa-mir-21	-0.133484	7.94514	0.289216	0.590723	0.999688		64	276	123	253	376	369	530	224	193	214	455	427	136	339	256	227	255	286	94	197	126	156	299	260	266	195	71	175	171	369	174	257	304	128	306	227		145.096	199.128	170.248	248.996	322.649	282.565
GAGCTTATCAGACTGATGTTGACG_hsa-mir-21	-0.0216749	5.07988	0.00275107	0.95817	0.999688		8	77	17	26	43	61	40	32	79	16	63	62	15	121	27	14	134	25	7	36	56	26	24	31	39	13	7	15	22	46	18	33	73	17	16	33		18.1371	55.5539	23.5303	25.5886	36.8986	46.7114
GAGCTTATCAGACTGATGTTGACT_hsa-mir-21	-0.00234792	8.89001	9.88351e-05	0.992068	0.999688		123	795	252	496	636	738	1280	427	340	330	939	961	273	558	495	400	472	411	142	402	243	266	520	565	586	398	128	322	388	760	365	499	838	324	391	485		278.857	573.575	348.802	488.151	545.757	565.131
GAGCTTATCAGACTGATGTTGAT_hsa-mir-21	-0.431531	9.66889	0.744842	0.388114	0.999688		130	664	221	1401	425	1895	3183	1020	811	345	1377	840	607	1230	450	381	1465	290	186	314	499	197	1362	1414	742	333	113	914	952	1924	784	868	1880	979	391	988		294.727	479.062	305.894	1378.83	364.696	1451.12
GAGCTTATCAGACTGGTGTTGAC_hsa-mir-21	-0.333295	4.98975	0.884876	0.34687	0.999688		15	30	19	20	65	30	56	23	19	29	67	58	8	19	50	30	22	38	14	35	12	33	34	26	37	39	15	17	14	39	14	56	24	13	30	24		34.007	21.6444	26.2985	19.6835	55.777	22.9728
GAGCTTATCAGGCTGATGTTGAC_hsa-mir-21	-0.0632363	4.78855	0.0322721	0.857432	0.999688		6	30	15	22	43	38	43	15	14	33	64	56	9	26	43	34	24	25	2	29	7	22	25	32	35	25	12	18	16	34	8	35	25	17	36	15		13.6028	21.6444	20.762	21.6519	36.8986	29.0989
GAGCTTATCGGACTGATGTTGAC_hsa-mir-21	-0.0796269	5.01882	0.0496559	0.823663	0.999688		7	41	14	25	53	36	65	16	21	37	78	62	10	26	61	41	24	45	10	39	12	10	25	37	36	32	6	22	34	44	9	42	35	11	36	21		15.8699	29.5806	19.3779	24.6044	45.4797	27.5674
GAGCTTGTCAGACTGATGTTGAC_hsa-mir-21	0.113692	3.77694	0.0735023	0.786304	0.999688		4	11	7	10	20	23	10	2	5	12	26	19	5	4	20	17	14	14	4	15	1	7	11	13	16	8	3	6	7	23	6	19	20	9	13	14		9.06853	7.93626	9.68894	9.84175	17.1622	17.6125
GAGGGCCCCCCCCAATCCTGT_ssc-miR-296-5p	0.0650591	3.01435	0.00732493	0.931796	0.999688		2	6	4	1	11	26	3	19	2	1	11	24	2	6	4	1	1	8	0	6	0	12	3	12	3	0	5	5	2	14	4	1	21	8	4	10		4.53426	4.32887	5.53653	0.984175	9.43919	19.9098
GAGGGGCAGAGAGCGAGACT_ssc-miR-423-5p	0.361632	5.42139	0.868531	0.351362	0.999688		29	48	37	66	27	27	92	35	42	48	62	50	17	33	43	32	47	47	60	21	51	18	16	27	50	34	27	39	34	46	28	61	73	16	46	23		65.7468	34.631	51.2129	64.9556	23.1689	20.6755
GAGGGGCAGAGAGCGAGACTT_ssc-miR-423-5p	0.347304	5.76767	1.1077	0.292582	0.999688		48	85	55	82	35	57	74	76	61	33	75	99	21	36	47	29	34	56	82	38	39	30	29	39	68	48	22	48	43	44	24	57	138	44	53	32		108.822	61.3257	76.1274	80.7024	30.0338	43.6483
GAGGGGCAGAGAGCGAGACTTC_ssc-miR-423-5p	-1.08043	4.90313	3.14896	0.0759753	0.999688		13	18	11	106	5	19	76	58	26	9	26	13	13	31	15	7	62	12	54	9	43	13	19	33	17	13	4	82	37	25	28	47	98	27	19	21		29.4727	12.9866	15.2255	104.323	4.29054	14.5494
GAGGGGCAGAGAGCGAGACTTT_ssc-miR-423-5p	0.0903763	7.51357	0.0504196	0.822335	0.999688		158	209	140	418	92	132	323	240	171	182	265	188	59	140	232	101	187	183	483	142	219	86	80	116	237	207	69	283	165	163	103	293	343	100	161	102		358.207	150.789	193.779	411.385	78.9459	101.08
GAGGGGCAGAGAGCGAGACTTTT_ssc-miR-423-5p	-0.162945	4.59972	0.19002	0.6629	0.999688		17	30	20	39	14	16	35	21	14	14	32	36	7	19	26	9	18	22	41	17	23	24	10	16	28	19	7	29	18	22	15	32	64	8	18	18		38.5412	21.6444	27.6827	38.3828	12.0135	12.2522
GAGGGGCTCTCGCTTCTGGC_hsa-mir-6087	-0.650657	4.24832	1.58456	0.208105	0.999688		6	7	14	11	30	13	19	10	10	27	35	2	11	26	18	9	14	21	18	9	21	4	18	17	21	22	19	18	14	20	16	21	7	4	21	2		13.6028	5.05035	19.3779	10.8259	25.7432	9.95488
GAGGTAGGAGGTTGTATAGTT_ssc-let-7e	-0.587507	3.97449	1.22861	0.267678	0.999688		2	47	10	9	5	11	39	9	8	13	30	22	12	19	6	1	17	5	2	26	7	16	11	6	21	15	3	6	5	17	13	15	71	19	7	13		4.53426	33.9095	13.8413	8.85758	4.29054	8.42336
GAGGTAGTAAGTTGTATTGTT_ssc-miR-98	0.630601	3.83002	1.59903	0.20604	0.999688		1	31	14	12	6	12	34	20	19	10	28	32	11	11	8	7	7	13	2	19	7	2	3	6	16	6	1	6	6	14	17	7	39	11	6	20		2.26713	22.3658	19.3779	11.8101	5.14865	9.18912
GAGGTAGTAGATTGTAT_ssc-let-7f	0.384552	4.25215	0.782919	0.37625	0.999688		7	33	4	24	14	16	96	18	17	14	46	24	11	25	5	6	17	19	5	21	5	5	10	9	33	5	3	8	13	20	13	20	47	26	15	28		15.8699	23.8088	5.53653	23.6202	12.0135	12.2522
GAGGTAGTAGATTGTATAGC_ssc-let-7f	-0.139881	3.82595	0.0609732	0.804964	0.999688		1	20	5	12	6	9	75	15	10	3	23	11	15	11	5	1	19	12	1	15	6	4	10	6	23	4	5	5	8	14	19	7	69	18	6	23		2.26713	14.4296	6.92067	11.8101	5.14865	6.89184
GAGGTAGTAGATTGTATAGT_ssc-let-7f	0.0313323	5.84277	0.00467123	0.94551	0.999688		13	163	26	42	39	40	216	48	32	39	115	119	44	62	32	12	81	48	8	75	18	32	25	33	119	59	10	18	45	77	52	43	242	67	25	108		29.4727	117.601	35.9875	41.3354	33.4662	30.6304
GAGGTAGTAGATTGTATAGTC_ssc-let-7f	0.134401	5.66532	0.0657072	0.797693	0.999688		9	67	23	79	15	46	217	84	43	21	89	58	65	61	24	8	118	22	13	26	17	10	39	43	91	24	11	34	40	89	63	23	277	68	13	67		20.4042	48.3391	31.8351	77.7499	12.8716	35.225
GAGGTAGTAGATTGTATAGTT_ssc-let-7f	0.463301	7.87751	1.54585	0.21375	0.999688		72	635	173	196	182	220	725	294	193	172	576	477	155	261	124	63	324	130	33	278	59	109	117	159	446	202	67	147	179	276	209	149	880	271	149	376		163.234	458.139	239.455	192.898	156.176	168.467
GAGGTAGTAGATTGTATAGTTT_ssc-let-7f	0.35733	4.10139	0.474943	0.490722	0.999688		2	51	7	10	23	11	50	6	9	16	32	21	11	13	7	7	30	9	2	11	5	6	12	10	23	14	3	3	8	21	18	12	63	26	7	39		4.53426	36.7954	9.68894	9.84175	19.7365	8.42336
GAGGTAGTAGGTTGCATAGT_ssc-let-7d-5p	0.356532	3.40499	0.418795	0.517539	0.999688		3	24	7	6	4	8	24	16	10	3	12	19	4	11	4	3	6	8	0	11	3	3	5	6	17	5	5	3	8	12	10	5	47	12	2	10		6.8014	17.3155	9.68894	5.90505	3.43243	6.12608
GAGGTAGTAGGTTGCATAGTT_ssc-let-7d-5p	0.362277	4.81139	0.761923	0.382728	0.999688		18	56	34	25	14	24	57	41	15	17	43	50	14	23	15	6	31	22	6	47	17	14	11	19	43	18	14	19	14	26	19	18	118	34	9	24		40.8084	40.4028	47.0605	24.6044	12.0135	18.3782
GAGGTAGTAGGTTGTAT_ssc-let-7a	0.0836123	4.53685	0.0268146	0.869927	0.999688		5	66	8	18	13	13	90	21	21	20	37	35	11	17	17	2	27	8	5	32	8	10	3	12	38	21	5	11	15	36	27	17	91	37	7	40		11.3357	47.6176	11.0731	17.7152	11.1554	9.95488
GAGGTAGTAGGTTGTATAG_ssc-let-7a	0.394363	4.05357	0.525484	0.468512	0.999688		3	52	6	15	18	6	66	15	16	11	34	22	8	14	5	7	22	10	2	28	4	11	3	5	55	17	11	10	10	16	12	10	64	16	9	7		6.8014	37.5169	8.3048	14.7626	15.4459	4.59456
GAGGTAGTAGGTTGTATAGC_ssc-let-7a	0.231154	4.70792	0.165316	0.684309	0.999688		6	53	11	33	6	24	160	23	13	18	52	16	35	23	6	5	47	8	3	24	16	3	11	25	43	25	4	10	18	41	29	10	137	31	12	41		13.6028	38.2384	15.2255	32.4778	5.14865	18.3782
GAGGTAGTAGGTTGTATAGT_ssc-let-7a	0.243171	6.96542	0.243331	0.621811	0.999688		20	360	78	96	90	96	524	122	88	93	241	185	98	113	50	19	163	61	14	170	55	58	33	70	290	145	22	43	100	177	144	72	609	214	63	193		45.3426	259.732	107.962	94.4808	77.2297	73.513
GAGGTAGTAGGTTGTATAGTA_ssc-let-7a	0.258976	3.38881	0.132667	0.715683	0.999688		2	34	4	14	0	8	37	11	8	2	28	16	6	14	2	2	11	1	0	4	6	4	4	12	8	2	2	2	5	18	5	5	67	15	3	8		4.53426	24.5303	5.53653	13.7785	0	6.12608
GAGGTAGTAGGTTGTATAGTC_ssc-let-7a	0.226016	6.39263	0.184705	0.667361	0.999688		16	141	24	105	28	55	406	120	54	54	147	64	66	102	16	9	139	18	17	56	43	19	37	42	106	50	12	60	70	143	136	47	533	166	38	149		36.2741	101.728	33.2192	103.338	24.027	42.1168
GAGGTAGTAGGTTGTATAGTG_ssc-let-7a	1.10993	3.02816	1.13025	0.287722	0.999688		0	23	8	1	1	6	18	5	20	1	12	4	4	25	2	1	31	0	0	5	6	0	1	1	5	1	0	0	3	7	5	0	38	14	1	4		0	16.594	11.0731	0.984175	0.858108	4.59456
GAGGTAGTAGGTTGTATAGTT_ssc-let-7a	0.229814	8.44752	0.307842	0.579008	0.999688		89	1237	251	325	208	262	1159	385	300	299	765	528	186	360	149	76	485	149	73	336	149	184	132	238	666	294	71	155	262	484	408	209	1777	504	146	591		201.775	892.469	347.418	319.857	178.486	200.629
GAGGTAGTAGGTTGTATAGTTA_ssc-let-7a	0.26622	3.43842	0.183754	0.668167	0.999688		2	66	6	10	6	7	25	7	5	6	21	40	2	3	6	1	11	5	2	16	3	7	1	5	20	5	4	1	4	15	4	6	54	10	8	15		4.53426	47.6176	8.3048	9.84175	5.14865	5.36032
GAGGTAGTAGGTTGTATAGTTT_ssc-let-7a	0.0837025	4.80114	0.0215137	0.883388	0.999688		3	133	22	15	15	29	74	22	20	15	59	42	14	31	7	4	38	13	5	23	13	23	7	19	43	32	2	3	18	29	18	20	150	46	6	50		6.8014	95.9567	30.4509	14.7626	12.8716	22.207
GAGGTAGTAGGTTGTATGGTT_ssc-let-7c	0.381309	5.06798	0.571611	0.44962	0.999688		8	103	22	21	26	20	223	45	30	16	67	45	21	39	9	9	41	13	7	32	14	7	16	12	100	42	6	11	19	40	48	29	133	41	12	48		18.1371	74.3123	30.4509	20.6677	22.3108	15.3152
GAGGTAGTAGGTTGTGTGG_bta-let-7b	0.253686	3.08048	0.140511	0.707774	0.999688		1	19	3	9	4	2	33	3	5	6	17	15	2	8	3	1	3	6	1	7	8	3	1	2	17	5	1	1	9	11	5	2	15	10	6	14		2.26713	13.7081	4.1524	8.85758	3.43243	1.53152
GAGGTAGTAGGTTGTGTGGT_bta-let-7b	0.434825	4.74559	0.652031	0.419387	0.999688		5	60	20	19	14	13	95	28	13	20	59	39	13	28	14	2	25	15	2	39	10	8	5	15	69	30	10	5	17	32	40	11	115	38	16	37		11.3357	43.2887	27.6827	18.6993	12.0135	9.95488
GAGGTAGTAGGTTGTGTGGTC_bta-let-7b	0.29872	4.53651	0.23768	0.625887	0.999688		2	37	10	30	8	14	106	25	6	6	36	19	17	34	5	0	42	7	7	7	15	3	10	11	27	10	6	10	16	34	38	9	134	50	11	39		4.53426	26.6947	13.8413	29.5253	6.86486	10.7206
GAGGTAGTAGGTTGTGTGGTT_bta-let-7b	0.103283	6.61198	0.0410487	0.839444	0.999688		26	404	72	79	68	47	412	88	64	75	183	138	64	90	36	13	120	52	20	140	54	53	24	49	194	103	12	24	83	140	110	45	511	145	52	155		58.9454	291.477	99.6576	77.7499	58.3514	35.9907
GAGGTAGTAGGTTGTGTGGTTA_bta-let-7b	-0.0786265	3.31782	0.0138838	0.906203	0.999688		5	47	6	1	7	5	22	7	5	9	14	22	3	12	7	1	7	6	2	20	2	12	2	3	18	10	1	1	4	14	3	3	38	9	4	8		11.3357	33.9095	8.3048	0.984175	6.00676	3.8288
GAGGTAGTAGGTTGTGTGGTTC_bta-let-7b	0.971798	3.27596	1.26915	0.259926	0.999688		1	25	3	7	3	5	40	12	7	3	13	5	10	9	0	0	9	2	1	3	11	0	1	3	16	4	1	3	8	19	7	2	52	16	2	18		2.26713	18.037	4.1524	6.88923	2.57432	3.8288
GAGGTAGTAGGTTGTGTGGTTT_bta-let-7b	0.274525	5.35603	0.267444	0.605052	0.999688		12	222	36	29	27	16	123	35	23	25	82	62	25	45	22	7	42	25	5	42	23	16	17	24	76	42	8	6	26	64	37	10	244	63	18	70		27.2056	160.168	49.8288	28.5411	23.1689	12.2522
GAGGTAGTAGTTTGTAC_ssc-let-7g	0.241601	3.50909	0.181131	0.670403	0.999688		1	26	5	7	8	6	29	7	2	9	19	14	5	11	6	2	12	8	0	19	0	5	5	7	21	15	5	4	12	15	8	11	29	7	9	20		2.26713	18.7584	6.92067	6.88923	6.86486	4.59456
GAGGTAGTAGTTTGTACAG_ssc-let-7g	-0.0233789	3.61493	0.00173669	0.966759	0.999688		2	29	6	5	7	7	40	9	6	11	24	25	3	9	8	6	11	22	1	14	1	8	2	9	29	14	3	0	7	10	9	7	32	7	11	17		4.53426	20.9229	8.3048	4.92088	6.00676	5.36032
GAGGTAGTAGTTTGTACAGC_ssc-let-7g	-0.173877	3.71354	0.0933351	0.759979	0.999688		0	15	4	8	5	10	72	12	9	10	31	13	9	13	5	3	19	13	1	7	7	2	4	12	20	9	3	4	10	12	17	8	38	15	3	35		0	10.8222	5.53653	7.8734	4.29054	7.6576
GAGGTAGTAGTTTGTACAGT_ssc-let-7g	0.0412911	5.77014	0.00889919	0.924843	0.999688		6	142	21	46	45	33	254	53	33	40	111	72	51	59	24	27	74	46	8	55	18	24	25	32	151	62	8	20	34	49	67	56	197	59	53	128		13.6028	102.45	29.0668	45.2721	38.6149	25.2701
GAGGTAGTAGTTTGTACAGTC_ssc-let-7g	0.244327	5.01541	0.218974	0.639822	0.999688		5	57	12	32	11	24	128	34	21	18	63	40	40	35	8	6	57	19	4	16	11	5	20	27	43	11	2	13	32	35	52	22	173	43	17	71		11.3357	41.1243	16.6096	31.4936	9.43919	18.3782
GAGGTAGTAGTTTGTACAGTT_ssc-let-7g	-0.120473	7.20321	0.0877223	0.767093	0.999688		28	482	83	82	115	124	428	156	99	70	315	317	107	123	67	50	173	84	19	166	42	94	100	118	268	100	46	69	116	182	163	92	595	234	84	301		63.4797	347.753	114.883	80.7024	98.6824	94.9543
GAGGTAGTAGTTTGTACAGTTA_ssc-let-7g	0.919631	3.09826	1.8258	0.176624	0.999688		4	44	11	5	7	3	14	8	2	5	20	25	4	10	8	2	5	2	1	14	1	10	1	2	15	4	1	3	3	8	4	6	29	4	1	5		9.06853	31.7451	15.2255	4.92088	6.00676	2.29728
GAGGTAGTAGTTTGTACAGTTT_ssc-let-7g	-0.000958254	3.80679	1.34754e-06	0.999074	0.999688		1	50	8	4	11	11	27	7	6	5	32	14	12	20	5	2	19	2	0	6	5	13	5	13	26	13	4	4	8	13	21	11	41	11	4	27		2.26713	36.0739	11.0731	3.9367	9.43919	8.42336
GAGGTAGTAGTTTGTGCTG_ssc-let-7i	0.383147	3.52864	0.533775	0.465024	0.999688		4	12	7	9	10	8	22	7	7	5	15	18	4	13	5	5	10	15	0	13	1	11	2	7	19	11	2	3	6	12	8	6	30	15	9	22		9.06853	8.65774	9.68894	8.85758	8.58108	6.12608
GAGGTAGTAGTTTGTGCTGC_bta-let-7i	0.233685	4.03403	0.180324	0.671095	0.999688		3	22	5	19	5	19	57	14	5	2	28	22	13	14	9	1	32	9	1	7	8	6	13	8	17	16	1	5	10	16	16	10	89	23	10	34		6.8014	15.8725	6.92067	18.6993	4.29054	14.5494
GAGGTAGTAGTTTGTGCTGT_bta-let-7i	-0.167387	5.9828	0.127512	0.721026	0.999688		8	118	29	31	54	48	201	58	28	36	131	123	43	63	21	15	84	49	6	81	11	28	37	66	126	57	10	27	61	81	63	27	292	93	41	127		18.1371	85.1345	40.1399	30.5094	46.3378	36.7565
GAGGTAGTAGTTTGTGCTGTA_bta-let-7i	0.208776	4.37495	0.100069	0.751747	0.999688		3	36	6	18	8	20	74	17	9	8	47	24	23	28	5	1	41	5	0	13	10	6	6	21	17	3	4	9	15	28	23	6	131	37	1	39		6.8014	25.9732	8.3048	17.7152	6.86486	15.3152
GAGGTAGTAGTTTGTGCTGTC_bta-let-7i	0.0389754	7.15122	0.00434936	0.947418	0.999688		8	179	37	241	66	138	862	87	100	66	268	101	212	195	31	20	422	55	17	62	45	26	114	148	217	86	20	58	158	223	220	76	632	237	62	415		18.1371	129.145	51.2129	237.186	56.6351	105.675
GAGGTAGTAGTTTGTGCTGTG_bta-let-7i	0.0846162	3.94151	0.00839976	0.926976	0.999688		0	32	5	10	8	12	50	13	28	2	28	13	6	71	1	0	114	2	0	8	16	0	9	11	19	3	0	0	2	20	16	6	65	12	1	29		0	23.0873	6.92067	9.84175	6.86486	9.18912
GAGGTAGTAGTTTGTGCTGTT_bta-let-7i	0.214056	9.37563	0.216419	0.641782	0.999688		68	1557	297	692	536	459	2594	368	361	541	1536	888	665	733	272	161	1197	429	67	602	191	301	327	504	1459	967	128	258	600	843	699	475	2624	899	469	1422		154.165	1123.34	411.088	681.049	459.946	351.484
GAGGTAGTAGTTTGTGCTGTTA_bta-let-7i	0.129007	6.25173	0.063891	0.800449	0.999688		12	355	36	76	70	46	202	26	25	65	171	150	62	69	41	15	112	62	13	94	15	46	25	68	156	98	7	20	45	76	63	65	383	94	56	145		27.2056	256.125	49.8288	74.7973	60.0676	35.225
GAGGTAGTAGTTTGTGCTGTTC_bta-let-7i	0.473425	3.96802	0.426831	0.513548	0.999688		1	30	3	17	6	11	61	11	8	8	27	15	16	13	2	2	49	0	0	9	2	0	10	17	13	4	1	9	12	17	21	7	85	28	5	44		2.26713	21.6444	4.1524	16.731	5.14865	8.42336
GAGGTAGTAGTTTGTGCTGTTT_bta-let-7i	0.0705453	6.23819	0.017194	0.895676	0.999688		6	262	32	50	81	59	286	35	26	37	199	92	59	74	34	14	132	37	4	74	17	52	39	62	130	92	11	23	51	84	69	58	410	122	42	173		13.6028	189.027	44.2923	49.2088	69.5068	45.1798
GAGTGGTTTTACCCTATGGTAG_ssc-miR-140-5p	-0.338321	3.66446	0.559642	0.454405	0.999688		7	13	6	6	15	24	10	13	8	4	19	43	6	5	14	5	3	23	0	19	7	17	6	18	7	4	5	8	6	13	8	15	25	5	4	11		15.8699	9.37922	8.3048	5.90505	12.8716	18.3782
GATAGCCACTGTACTCCAGCCTGGGCAACATAGCGAGACCCCGTCTCTT_ssc-miR-1285	-0.976242	4.60537	2.52914	0.111761	0.999688		15	8	8	6	26	25	20	8	23	6	15	11	22	19	7	20	27	43	31	13	23	11	42	3	31	0	28	37	10	35	30	23	14	12	18	31		34.007	5.77183	11.0731	5.90505	22.3108	19.144
GATCAGACTGATGTTGAC_hsa-mir-21	-0.915769	4.21974	1.67368	0.195766	0.999688		0	5	3	24	12	7	48	4	6	30	34	0	15	14	30	31	29	24	8	11	4	2	22	8	30	35	5	19	13	24	11	27	1	4	47	9		0	3.60739	4.1524	23.6202	10.2973	5.36032
GATCAGTAGTGGGATCGCGCCTGTG_ssc-mir-1285	-0.444396	5.16649	0.582937	0.445164	0.999688		85	20	41	4	62	47	20	35	29	33	30	3	16	63	41	6	6	45	27	42	55	18	50	29	41	12	20	45	14	40	20	25	23	8	35	33		192.706	14.4296	56.7495	3.9367	53.2027	35.9907
GATCTCGGAAGCTAAGC_hsa-miR-7641	-0.575524	4.89822	1.48305	0.223298	0.999688		22	15	19	13	32	30	12	40	20	51	37	12	18	34	50	23	24	27	47	13	38	19	20	23	46	32	12	43	17	44	14	32	22	8	43	13		49.8769	10.8222	26.2985	12.7943	27.4595	22.9728
GATGACACGATCACTCCCGTTGAGT_bta-miR-425-5p	-0.0562717	3.88903	0.0228542	0.879837	0.999688		6	25	9	8	9	23	24	22	14	5	22	45	3	15	16	10	9	7	4	14	7	17	8	12	17	9	5	9	9	15	14	20	27	6	3	8		13.6028	18.037	12.4572	7.8734	7.72297	17.6125
GATGCGGAACCTGCGGATACGG_ssc-miR-7134-3p	-0.0286422	6.27223	0.00798609	0.928792	0.999688		42	99	62	91	82	60	144	62	73	81	122	125	29	87	104	65	66	103	56	68	57	42	41	61	134	67	48	60	41	47	47	101	86	21	110	32		95.2196	71.4264	85.8163	89.56	70.3649	45.9456
GATTGGCACCTCTTTGAGTGAC_ENSSSCG00000020115	0.939778	4.00276	4.39319	0.0360827	0.999688		20	25	24	14	19	17	13	24	17	19	41	37	6	15	6	23	4	16	2	22	1	6	8	16	16	14	6	5	9	9	5	9	14	11	14	5		45.3426	18.037	33.2192	13.7785	16.3041	13.0179
GCAAAGCACACGGCCTGCAGAGA_bta-miR-330	0.557998	6.70448	2.54702	0.110503	0.999688		126	294	117	60	137	161	106	131	80	66	170	365	37	75	166	92	41	112	94	139	39	85	39	75	125	39	44	62	60	101	51	125	189	59	77	48		285.659	212.115	161.944	59.0505	117.561	123.287
GCAAAGCACACGGCCTGCAGAGAG_bta-miR-330	0.216717	4.29132	0.284398	0.593833	0.999688		20	39	13	9	21	28	13	17	19	12	21	59	8	18	33	25	12	36	9	14	12	15	8	21	15	7	12	11	18	10	6	28	20	5	12	2		45.3426	28.1377	17.9937	8.85758	18.0203	21.4413
GCAAAGCACACGGCCTGCAGAGAGA_bta-miR-330	0.256287	4.41141	0.351213	0.553427	0.999688		35	38	18	10	18	23	21	31	20	10	54	87	4	18	39	17	9	10	19	22	7	10	10	15	19	18	16	14	12	28	11	16	39	7	23	4		79.3496	27.4162	24.9144	9.84175	15.4459	17.6125
GCAAAGCACACGGCCTGCAGAGAGC_bta-miR-330	-0.0770759	4.58371	0.0436122	0.834577	0.999688		12	32	10	36	10	30	37	22	21	19	27	30	13	24	29	20	26	14	35	13	21	10	17	18	21	12	10	37	19	33	18	29	31	10	24	13		27.2056	23.0873	13.8413	35.4303	8.58108	22.9728
GCAAAGCACACGGCCTGCAGAGAGG_bta-miR-330	0.406	4.644	0.842068	0.358806	0.999688		34	34	20	14	26	34	25	23	32	19	33	60	9	30	43	30	23	21	28	13	20	14	6	12	27	19	16	9	17	8	16	41	39	10	20	5		77.0825	24.5303	27.6827	13.7785	22.3108	26.0358
GCAAAGCACACGGCCTGCAGAGAGT_bta-miR-330	-0.0448246	6.19783	0.023347	0.878558	0.999688		32	115	44	66	76	108	115	74	60	50	104	107	31	81	127	96	75	47	62	43	64	32	63	59	91	57	33	67	50	75	47	97	86	36	85	45		72.5482	82.97	60.9019	64.9556	65.2162	82.7021
GCACTACAGAACTTTGT_ssc-miR-148a-3p	-0.648651	5.29018	1.37224	0.241428	0.999688		6	18	2	50	32	15	90	20	27	52	56	8	30	37	99	60	58	35	28	12	12	4	36	24	59	80	13	40	27	61	25	61	19	15	69	19		13.6028	12.9866	2.76827	49.2088	27.4595	11.4864
GCACTTGTCCCGGCCTGC_ssc-miR-92a	-1.99232	4.32638	9.56871	0.00197922	0.999688		2	2	2	62	5	11	52	18	19	17	28	3	20	29	18	10	19	11	12	7	32	3	28	17	21	16	4	57	19	23	16	31	8	7	26	20		4.53426	1.44296	2.76827	61.0189	4.29054	8.42336
GCACTTGTCCCGGCCTGT_ssc-miR-92a	-0.657067	6.45622	1.68448	0.19433	0.999688		31	25	25	165	67	58	175	87	84	104	141	10	55	97	156	61	81	70	98	41	92	22	63	52	112	91	53	154	57	96	56	153	50	37	163	55		70.2811	18.037	34.6033	162.389	57.4932	44.4141
GCAGCATTGTACAGGGCTATCA_ssc-miR-107	1.07546	2.8666	1.8705	0.171418	0.999688		8	30	8	3	8	5	3	19	4	2	9	63	0	1	3	0	1	3	2	23	0	5	2	3	7	1	3	0	4	6	3	2	21	3	0	0		18.1371	21.6444	11.0731	2.95253	6.86486	3.8288
GCAGCATTGTACAGGGCTATG_ssc-miR-103	0.245243	6.12545	0.693276	0.405052	0.999688		41	113	80	57	100	107	67	85	50	55	98	197	29	45	52	40	28	105	36	114	32	53	27	60	97	55	35	54	54	59	50	70	129	29	71	64		92.9524	81.5271	110.731	56.098	85.8108	81.9363
GCAGCATTGTACAGGGCTATGA_ssc-miR-103	0.472315	6.68367	1.58874	0.207507	0.999688		76	242	114	54	136	178	103	163	70	43	208	525	26	64	115	89	58	92	32	189	25	127	59	75	92	38	65	49	73	107	48	114	309	97	98	50		172.302	174.598	157.791	53.1455	116.703	136.305
GCAGGGTCGGGCCTG_hsa-mir-7641-2	-0.332179	3.41952	0.239404	0.624637	0.999688		19	15	21	3	3	7	14	8	10	9	14	11	3	15	12	4	0	32	12	15	12	7	4	2	11	6	2	4	3	7	7	2	18	3	5	0		43.0755	10.8222	29.0668	2.95253	2.57432	5.36032
GCAGTCCATGGGCATATACACC_ssc-miR-455-3p	1.2892	4.27302	6.79913	0.00912024	0.999688		12	104	50	12	20	45	17	29	11	5	43	91	4	16	5	17	10	13	1	9	11	23	14	11	12	5	6	12	24	21	3	16	24	6	6	8		27.2056	75.0338	69.2067	11.8101	17.1622	34.4592
GCATGTGATGAAGCAAATCAGTATGAATAAAGTCGTGATACTGTAAACACTTTCTGATGTA_hsa-miR-3607-5p	2.3938	2.82523	2.3673	0.123902	0.999688		0	2	5	37	0	4	5	1	1	0	0	0	7	1	1	0	0	44	1	0	0	0	1	1	29	30	0	0	0	1	22	1	1	0	0	22		0	1.44296	6.92067	36.4145	0	3.06304
GCATGTGATGAAGCAAATCAGTATGAATAAAGTCGTGATACTGTAAACGCTTTCTGATG_hsa-miR-3607-5p	-0.616416	6.35945	0.733657	0.3917	0.999688		25	64	9	62	31	11	7	23	19	145	34	61	45	10	32	187	87	153	190	21	22	15	135	8	115	61	124	138	153	19	46	265	35	94	212	70		56.6783	46.1746	12.4572	61.0189	26.6014	8.42336
GCATGTGATGAAGCAAATCAGTATGAATAAAGTCGTGATACTGTAAACGCTTTCTGATGT_hsa-miR-3607-5p	-1.20687	4.18474	3.08623	0.0789575	0.999688		3	9	5	21	3	3	1	11	4	22	9	11	7	5	8	31	23	20	23	4	8	4	24	5	18	12	23	30	42	6	12	44	7	25	25	16		6.8014	6.49331	6.92067	20.6677	2.57432	2.29728
GCATGTGATGAAGCAAATCAGTATGAATAAAGTCGTGATACTGTAAACGCTTTCTGATGTA_hsa-miR-3607-5p	-0.814267	5.49381	1.41037	0.234996	0.999688		10	28	9	39	21	10	5	24	6	79	17	47	18	9	28	166	55	63	104	21	12	13	66	3	53	42	70	58	90	11	29	153	17	54	100	34		22.6713	20.2014	12.4572	38.3828	18.0203	7.6576
GCCACTGTACTCCAGCCTGGGCAACATAGCGAGACCCCGTCTCTA_ssc-miR-1285	0.426769	3.80807	0.547709	0.459255	0.999688		18	9	13	9	39	20	12	1	4	0	29	19	3	7	1	8	5	9	9	11	9	10	19	2	3	1	11	15	10	10	14	29	27	8	14	7		40.8084	6.49331	17.9937	8.85758	33.4662	15.3152
GCCACTGTACTCCAGCCTGGGCAACATAGCGAGACCCCGTCTCTT_ssc-miR-1285	-0.240668	4.72616	0.185847	0.666396	0.999688		25	11	18	17	36	42	19	17	19	0	41	26	14	15	7	26	17	62	22	22	26	14	39	2	21	3	24	34	14	30	28	56	34	13	13	17		56.6783	7.93626	24.9144	16.731	30.8919	32.1619
GCCTGGTAATGATGAC_hsa-miR-200b-3p	-0.165503	4.71632	0.0962754	0.756346	0.999688		5	12	2	32	38	19	43	3	22	31	57	17	16	23	76	31	33	22	7	20	17	4	19	16	36	45	11	23	16	10	13	65	19	9	48	11		11.3357	8.65774	2.76827	31.4936	32.6081	14.5494
GCGCCTGTGAATAGCCACTGTACTCCAGCCTGGGC_ssc-mir-1285	-0.492375	3.68874	0.349477	0.554409	0.999688		2	2	6	18	32	16	19	2	1	0	47	1	2	1	1	21	11	1	4	4	22	7	31	0	2	1	5	10	1	10	16	53	22	20	7	5		4.53426	1.44296	8.3048	17.7152	27.4595	12.2522
GCGGGGCTAGGGCTAACAGC_ssc-miR-744	0.0183792	5.66788	0.00297588	0.956496	0.999688		23	89	35	56	27	31	105	50	35	73	103	82	16	40	61	57	56	39	42	43	29	22	26	34	72	58	23	52	51	52	22	60	62	18	74	31		52.144	64.2116	48.4447	55.1138	23.1689	23.7386
GCGGGGCTAGGGCTAACAGCA_ssc-miR-744	0.0102186	6.15482	0.00108861	0.973679	0.999688		44	127	44	52	71	62	70	84	49	61	130	208	26	39	81	74	36	106	48	70	34	46	31	63	96	59	46	74	61	71	38	97	128	36	83	32		99.7538	91.6278	60.9019	51.1771	60.9257	47.4771
GCGGGGGACCGCCCCCCGGTCGGCGT_ENSSSCG00000024853	0.127961	3.83864	0.0423668	0.836922	0.999688		2	15	12	33	11	3	24	13	10	10	9	6	8	21	12	9	24	27	9	4	21	1	9	5	13	9	4	16	5	9	14	5	9	3	40	18		4.53426	10.8222	16.6096	32.4778	9.43919	2.29728
GCTACATCTGGCTACTGGGTCTC_ssc-miR-222	-0.833557	4.7503	2.9444	0.0861756	0.999688		14	15	16	14	36	27	10	19	21	17	17	34	6	19	81	51	12	13	35	16	5	23	43	46	23	10	16	34	26	18	11	129	46	9	32	18		31.7399	10.8222	22.1461	13.7785	30.8919	20.6755
GCTACATTGTCTGCTGGGTTTC_ssc-miR-221-3p	-0.20647	3.33521	0.129076	0.719392	0.999688		0	22	8	2	15	16	7	10	4	3	9	32	4	5	9	6	0	14	3	11	2	19	10	9	6	1	4	6	6	15	2	18	20	7	3	5		0	15.8725	11.0731	1.96835	12.8716	12.2522
GCTCGGCGTGGCGTCGGTCGTG_hsa-mir-1307	-0.121477	4.91081	0.100454	0.751285	0.999688		27	64	18	19	19	15	24	23	26	38	59	90	9	28	46	26	14	32	20	34	16	15	13	16	50	28	21	25	25	39	16	31	27	11	25	18		61.2126	46.1746	24.9144	18.6993	16.3041	11.4864
GCTCGGCGTGGCGTCGGTCGTGA_hsa-mir-1307	0.419659	4.08148	1.19745	0.273833	0.999688		10	22	14	16	12	23	21	28	15	9	28	43	4	17	13	12	10	22	6	13	13	4	9	10	20	3	7	28	8	12	13	19	39	17	7	6		22.6713	15.8725	19.3779	15.7468	10.2973	17.6125
GCTCGGCGTGGCGTCGGTCGTGG_hsa-mir-1307	-0.0924112	7.36837	0.107884	0.742567	0.999688		79	264	117	124	208	168	184	177	182	149	305	401	53	157	264	194	118	169	118	135	106	99	110	156	205	140	114	163	107	158	90	218	173	59	196	78		179.103	190.47	161.944	122.038	178.486	128.648
GCTCGGTCTGAGGCCCCTC_ssc-miR-423-3p	0.0236836	7.01138	0.00434205	0.947462	0.999688		75	112	75	184	104	63	176	99	119	144	197	150	50	84	186	152	138	152	121	109	72	53	59	84	203	160	86	178	130	120	53	227	160	52	189	58		170.035	80.8056	103.81	181.088	89.2432	48.2429
GCTCGGTCTGAGGCCCCTCA_ssc-miR-423-3p	-0.106345	4.05006	0.0711527	0.789666	0.999688		6	29	7	18	12	9	27	13	5	25	22	20	2	9	14	13	11	21	8	17	10	7	9	11	38	24	8	14	16	19	8	25	19	3	19	6		13.6028	20.9229	9.68894	17.7152	10.2973	6.89184
GCTCGGTCTGAGGCCCCTCAG_ssc-miR-423-3p	0.064875	6.1293	0.0449665	0.832066	0.999688		51	88	80	55	62	65	62	79	49	81	140	182	26	52	83	68	48	81	45	75	30	61	25	50	92	79	30	65	65	67	35	87	93	32	56	39		115.624	63.4901	110.731	54.1296	53.2027	49.7744
GCTCGGTCTGAGGCCCCTCAGA_ssc-miR-423-3p	0.038766	4.67685	0.0143137	0.904768	0.999688		11	21	17	27	22	18	37	36	14	27	49	36	7	17	18	13	22	30	14	16	12	9	12	21	29	18	10	32	37	43	22	29	53	19	31	10		24.9385	15.1511	23.5303	26.5727	18.8784	13.7837
GCTCGGTCTGAGGCCCCTCAGC_ssc-miR-423-3p	-0.552708	7.30876	2.51102	0.113052	0.999688		54	76	73	331	77	174	285	250	151	115	211	111	89	148	128	92	185	126	107	81	134	56	125	133	192	107	67	268	218	195	157	238	333	112	163	129		122.425	54.8324	101.042	325.762	66.0743	133.242
GCTCGGTCTGAGGCCCCTCAGG_ssc-miR-423-3p	0.14404	3.67673	0.0383768	0.844688	0.999688		6	20	5	20	0	6	15	15	52	5	14	7	8	72	3	3	101	5	1	8	62	6	9	3	13	5	3	13	10	13	3	11	15	8	5	20		13.6028	14.4296	6.92067	19.6835	0	4.59456
GCTCGGTCTGAGGCCCCTCAGT_ssc-miR-423-3p	-0.145177	9.58999	0.442474	0.505931	0.999688		381	616	463	930	713	825	1022	966	680	647	1350	1084	392	653	956	653	711	813	494	624	449	412	580	700	933	652	395	1004	741	867	543	1185	1300	448	852	590		863.777	444.431	640.854	915.283	611.831	631.752
GCTCGGTCTGAGGCCCCTCAGTA_ssc-miR-423-3p	0.0297884	5.73637	0.00717062	0.932516	0.999688		36	61	43	59	43	42	50	54	37	48	109	83	29	46	74	61	35	67	48	58	37	21	23	37	70	48	39	59	45	45	12	89	70	22	63	16		81.6168	44.0102	59.5177	58.0664	36.8986	32.1619
GCTCGGTCTGAGGCCCCTCAGTT_ssc-miR-423-3p	-0.164859	3.83918	0.140393	0.707891	0.999688		2	17	3	14	10	13	32	7	8	11	25	8	6	14	11	4	21	13	8	6	4	8	4	15	23	14	4	15	13	20	7	22	29	5	14	24		4.53426	12.2651	4.1524	13.7785	8.58108	9.95488
GCTCGGTCTGAGGCCCCTT_ssc-miR-423-3p	-1.08678	3.94041	2.82956	0.0925435	0.999688		2	7	6	48	3	12	33	22	17	7	18	6	6	16	3	2	21	5	10	3	17	1	14	21	19	5	1	46	25	19	12	19	38	12	5	16		4.53426	5.05035	8.3048	47.2404	2.57432	9.18912
GCTCTGACTTTATTGCACTACT_hsa-miR-301a-5p	0.226281	5.43938	0.438035	0.508072	0.999688		29	46	25	37	76	84	47	77	28	26	76	179	11	24	53	25	23	37	9	74	12	23	32	66	42	24	23	34	33	42	21	65	77	45	27	26		65.7468	33.188	34.6033	36.4145	65.2162	64.3239
GCTGATCAGTAGTGGGATCGCGCCTGTG_ssc-mir-1285	-0.56388	4.75459	1.03374	0.309282	0.999688		40	14	15	8	46	19	28	21	24	25	21	1	18	49	33	16	17	32	24	24	35	4	31	13	33	23	18	29	8	39	26	16	16	5	22	19		90.6853	10.1007	20.762	7.8734	39.473	14.5494
GCTGGACTTGGAGTCAGAAGG_bta-miR-378d	0.0108418	8.15017	0.0013561	0.970624	0.999688		86	491	251	201	497	276	305	212	212	341	491	768	83	265	489	319	218	345	99	458	160	206	158	251	368	328	116	159	231	507	124	342	306	113	316	157		194.973	354.246	347.418	197.819	426.48	211.35
GCTGTACTCCAGCCTGGGCAACATAGCGAGACCCCGTCTCTA_ssc-miR-1285	0.85738	3.43509	1.3011	0.254012	0.999688		11	2	10	14	28	22	3	5	4	0	76	2	4	2	2	22	1	3	1	8	8	14	6	0	3	0	7	8	3	11	8	58	35	8	4	5		24.9385	1.44296	13.8413	13.7785	24.027	16.8467
GCTGTACTCCAGCCTGGGCAACATAGCGAGACCCCGTCTCTT_ssc-miR-1285	0.0904381	4.86615	0.0226482	0.880376	0.999688		25	5	22	54	51	48	24	18	13	2	140	4	11	25	23	28	15	38	35	22	29	20	29	1	21	2	13	34	11	33	17	113	61	21	12	15		56.6783	3.60739	30.4509	53.1455	43.7635	36.7565
GCTGTACTCCAGCCTGGGCAACATAGCGAGACCCCGTCTCTTA_ssc-miR-1285	0.160705	3.28969	0.0515985	0.820305	0.999688		5	4	3	22	14	19	6	3	3	1	40	3	2	3	4	11	0	7	7	5	9	15	2	0	3	0	3	4	5	11	5	64	27	11	5	4		11.3357	2.88591	4.1524	21.6519	12.0135	14.5494
GCTTATCAGACTGATGTTGAC_ssc-miR-21	0.0824607	4.96088	0.0638805	0.800465	0.999688		29	48	19	22	42	29	39	24	22	29	60	60	9	24	40	40	23	26	14	27	15	16	23	34	38	41	18	17	16	49	17	38	29	9	31	25		65.7468	34.631	26.2985	21.6519	36.0405	22.207
GCTTCCATGTTTTAGTAG_bta-miR-302b	-0.392305	5.74642	0.437873	0.508151	0.999688		34	21	10	72	30	15	74	29	42	92	98	27	32	41	170	47	42	83	83	36	29	14	10	37	92	99	34	74	37	43	34	141	22	7	137	19		77.0825	15.1511	13.8413	70.8606	25.7432	11.4864
GGAAGACTAGTGATTTTGTT_ssc-miR-7	0.0581914	5.27856	0.0331727	0.855478	0.999688		7	21	26	49	50	37	60	46	29	33	57	49	21	31	37	39	34	48	13	28	16	13	34	30	42	26	19	41	37	63	31	66	38	22	66	32		15.8699	15.1511	35.9875	48.2246	42.9054	28.3331
GGAAGACTAGTGATTTTGTTG_ssc-miR-7	-0.0667015	7.28844	0.0537234	0.816707	0.999688		110	145	126	138	154	160	152	170	120	158	216	367	62	163	176	128	134	189	104	225	80	102	68	86	191	169	112	154	127	186	90	173	223	67	212	104		249.385	104.614	174.401	135.816	132.149	122.522
GGAAGACTAGTGATTTTGTTGC_ssc-miR-7	-0.556009	5.9504	2.17835	0.139965	0.999688		18	23	26	89	28	71	107	82	63	30	68	83	38	61	32	36	75	49	30	40	41	16	69	47	52	40	25	105	81	102	61	48	150	60	61	81		40.8084	16.594	35.9875	87.5916	24.027	54.369
GGAAGACTAGTGATTTTGTTGT_ssc-miR-7	-0.217471	8.07402	0.978386	0.322598	0.999688		116	217	182	298	275	330	357	321	236	195	383	579	115	268	210	180	260	241	158	304	153	154	243	198	295	189	161	294	251	367	221	267	509	214	303	235		262.987	156.561	251.912	293.284	235.98	252.701
GGAAGACTAGTGATTTTGTTGTA_ssc-miR-7	-0.168454	6.11987	0.122297	0.726556	0.999688		20	54	42	134	30	121	120	128	83	31	51	112	57	89	19	30	146	18	35	32	55	26	90	50	50	27	20	119	79	105	59	49	169	98	26	55		45.3426	38.9598	58.1336	131.88	25.7432	92.657
GGAAGACTAGTGATTTTGTTGTAAA_ssc-miR-7	0.0221606	4.35099	0.00333544	0.953945	0.999688		18	29	19	12	20	13	25	20	11	19	33	52	6	10	30	22	8	18	22	14	15	9	10	16	27	14	12	12	18	22	12	33	18	12	16	9		40.8084	20.9229	26.2985	11.8101	17.1622	9.95488
GGAAGACTAGTGATTTTGTTGTC_ssc-miR-7	-0.643273	9.57187	2.67341	0.102037	0.999688		210	375	260	1790	364	1004	1685	1170	839	447	979	679	520	893	419	403	1437	454	501	327	615	220	853	627	732	446	289	1401	914	1250	710	808	1351	831	635	802		476.098	270.554	359.875	1761.67	312.351	768.823
GGAAGACTAGTGATTTTGTTGTG_ssc-miR-7	-0.206458	5.28056	0.131914	0.716456	0.999688		13	49	21	49	15	55	56	40	242	12	23	37	10	321	17	14	453	14	13	18	154	15	36	38	77	18	9	47	29	62	36	23	60	48	17	58		29.4727	35.3525	29.0668	48.2246	12.8716	42.1168
GGAAGACTAGTGATTTTGTTGTT_ssc-miR-7	-0.165506	11.8273	0.574373	0.448526	0.999688		1463	2894	1868	4826	3527	4111	5559	4289	3445	3201	5129	6383	1649	3563	3692	3438	4589	3204	2779	2844	2110	1677	3190	2555	4266	3302	1953	4312	3449	4917	2553	4022	5113	2895	4414	2926		3316.81	2087.96	2585.56	4749.63	3026.55	3148.04
GGAAGACTAGTGATTTTGTTGTTA_ssc-miR-7	-0.0862284	6.35791	0.078049	0.779959	0.999688		71	126	60	56	66	79	88	135	74	63	162	299	29	64	79	50	64	92	61	119	34	59	41	43	83	61	40	77	86	85	42	94	167	73	65	42		160.966	90.9063	83.048	55.1138	56.6351	60.4951
GGAAGACTAGTGATTTTGTTGTTAA_hsa-mir-7-1	-0.0218786	4.49433	0.00405985	0.949196	0.999688		14	35	18	22	11	33	19	37	10	17	28	70	11	11	18	12	16	24	21	23	15	16	12	16	24	16	9	12	19	33	14	18	43	16	16	9		31.7399	25.2518	24.9144	21.6519	9.43919	25.2701
GGAAGACTAGTGATTTTGTTGTTT_ssc-miR-7	-0.694569	4.65423	4.95784	0.0259727	0.999688		5	21	11	22	21	27	34	21	17	22	21	29	10	28	32	26	28	22	16	14	19	18	34	17	26	12	7	21	21	44	20	28	37	16	27	21		11.3357	15.1511	15.2255	21.6519	18.0203	20.6755
GGAAGACTAGTGGTTTTGTTGTT_hsa-mir-7-1	-0.077488	3.99546	0.0480228	0.82654	0.999688		5	9	9	17	13	19	15	21	12	6	24	33	7	17	15	10	14	18	14	12	7	4	12	11	17	9	8	19	14	22	10	9	31	8	12	15		11.3357	6.49331	12.4572	16.731	11.1554	14.5494
GGAATGTAAAGAAGTATGTAC_ssc-miR-1	0.195937	3.69611	0.210977	0.646003	0.999688		3	38	9	7	21	11	27	9	8	7	15	11	3	16	27	19	10	14	4	10	5	10	11	8	7	3	9	6	6	11	5	16	19	7	12	3		6.8014	27.4162	12.4572	6.88923	18.0203	8.42336
GGAATGTAAAGAAGTATGTAT_bta-miR-1	0.404927	3.8312	0.766097	0.381427	0.999688		5	32	6	1	25	27	24	13	2	6	14	26	11	10	31	30	15	11	6	10	3	7	14	11	11	3	6	4	16	10	4	11	16	10	7	4		11.3357	23.0873	8.3048	0.984175	21.4527	20.6755
GGACGGAGAACTGATAAGGGT_ssc-miR-184	0.0930021	3.76579	0.0181705	0.892772	0.999688		1	18	4	17	7	4	22	5	11	20	26	9	2	19	12	39	13	0	4	11	11	3	4	0	26	6	11	7	11	31	1	33	16	8	41	3		2.26713	12.9866	5.53653	16.731	6.00676	3.06304
GGAGAGAAAGGCAGTTCCTG_ssc-miR-185	-0.371273	3.80762	0.947482	0.330361	0.999688		5	14	13	6	12	19	12	11	7	9	28	41	7	10	8	9	10	27	5	19	4	14	8	18	10	8	1	4	10	14	5	21	34	7	13	11		11.3357	10.1007	17.9937	5.90505	10.2973	14.5494
GGAGAGAAAGGCAGTTCCTGA_ssc-miR-185	0.0940799	6.56819	0.0796471	0.777776	0.999688		62	108	91	50	143	182	71	101	54	62	205	334	35	58	121	114	41	120	28	148	26	113	70	101	120	56	43	71	55	132	38	124	177	62	72	62		140.562	77.9197	125.956	49.2088	122.709	139.368
GGAGGGGCAGAGAGCGAGACT_hsa-mir-423	0.0635788	3.88667	0.025373	0.873441	0.999688		8	20	10	25	7	22	29	11	16	10	15	21	9	15	13	6	12	8	19	11	18	9	7	10	13	5	5	8	14	11	10	10	20	4	12	10		18.1371	14.4296	13.8413	24.6044	6.00676	16.8467
GGAGGGGCAGAGAGCGAGACTT_hsa-mir-423	0.185476	4.2404	0.220598	0.638585	0.999688		15	24	26	22	15	16	43	23	15	8	34	32	1	16	29	7	12	17	19	13	20	11	7	15	13	14	7	8	14	24	14	18	31	11	8	7		34.007	17.3155	35.9875	21.6519	12.8716	12.2522
GGAGGGGCAGAGAGCGAGACTTT_hsa-mir-423	0.0351172	6.03871	0.00676233	0.934461	0.999688		87	69	69	108	29	58	115	86	84	38	97	99	13	59	84	33	60	47	135	60	105	34	26	52	74	54	39	68	52	61	37	66	147	16	62	37		197.241	49.782	95.5052	106.291	24.8851	44.4141
GGAGTGTGACAATGGTGTT_ssc-miR-122	0.161733	4.59173	0.134567	0.713743	0.999688		12	18	19	42	20	30	39	28	24	32	28	8	2	36	40	35	23	15	17	25	14	10	11	15	29	17	10	12	19	18	12	19	7	12	37	9		27.2056	12.9866	26.2985	41.3354	17.1622	22.9728
GGAGTGTGACAATGGTGTTT_ssc-miR-122	-0.339707	5.75	0.782446	0.376394	0.999688		19	29	40	110	44	65	79	37	39	60	87	38	16	73	102	46	61	26	34	39	54	26	48	45	93	38	12	33	61	62	42	63	45	27	84	38		43.0755	20.9229	55.3653	108.259	37.7568	49.7744
GGAGTGTGACAATGGTGTTTA_ssc-miR-122	-0.366458	4.37735	0.474576	0.49089	0.999688		8	13	13	53	6	34	43	34	18	9	21	10	20	30	16	4	30	4	13	9	22	11	18	24	22	1	2	15	25	26	20	19	34	13	14	9		18.1371	9.37922	17.9937	52.1613	5.14865	26.0358
GGAGTGTGACAATGGTGTTTG_ssc-miR-122	-0.147805	8.93949	0.182248	0.669448	0.999688		221	439	437	847	542	528	595	410	393	578	843	359	173	574	991	544	505	263	642	487	465	322	296	334	784	413	214	305	437	469	249	696	371	223	959	294		501.036	316.729	604.866	833.597	465.095	404.321
GGAGTGTGACAATGGTGTTTGA_ssc-miR-122	-0.334602	5.02966	0.656475	0.417807	0.999688		11	32	15	63	21	29	36	28	25	39	62	30	10	19	76	44	36	29	44	33	21	16	22	16	46	23	13	23	34	41	13	56	28	18	65	15		24.9385	23.0873	20.762	62.0031	18.0203	22.207
GGAGTGTGACAATGGTGTTTGT_ssc-miR-122	-0.229066	5.39932	0.362527	0.547106	0.999688		13	23	30	71	55	55	60	44	27	45	61	28	20	55	36	28	44	26	52	32	35	26	38	28	54	25	19	19	50	35	38	45	29	21	65	37		29.4727	16.594	41.524	69.8765	47.1959	42.1168
GGATGTTGGTCTAGTTCTGTG_ssc-mir-7-2	-0.494612	4.36506	1.07926	0.298864	0.999688		7	8	4	16	45	30	21	15	19	22	58	61	8	28	32	18	20	8	16	16	3	38	19	13	16	20	9	31	12	13	7	13	12	7	29	5		15.8699	5.77183	5.53653	15.7468	38.6149	22.9728
GGATTGTTCTCCAACCTGGCTCT_ssc-miR-7857-3p	-0.257138	4.00837	0.506873	0.476496	0.999688		7	12	12	12	13	33	14	19	13	9	24	19	6	7	13	10	12	20	4	25	5	12	14	18	11	9	6	17	8	30	8	13	39	10	10	13		15.8699	8.65774	16.6096	11.8101	11.1554	25.2701
GGCAGCGCCGCGGGAGCCTCGGTT_ENSSSCG00000025162	-0.182178	4.21402	0.187042	0.66539	0.999688		9	6	16	19	20	27	16	24	9	18	31	5	14	30	14	9	12	10	10	13	42	7	19	16	15	9	9	14	16	17	18	21	23	8	15	11		20.4042	4.32887	22.1461	18.6993	17.1622	20.6755
GGCAGTGTAGTTAGCTGAT_ssc-miR-34c	0.246822	3.71455	0.118339	0.730843	0.999688		1	10	3	22	4	5	90	9	7	22	38	35	12	5	10	6	20	6	0	25	4	2	1	5	59	17	0	5	15	17	4	6	37	7	9	3		2.26713	7.21479	4.1524	21.6519	3.43243	3.8288
GGCAGTGTAGTTAGCTGATC_ssc-miR-34c	-0.223273	3.95378	0.0947885	0.758176	0.999688		0	7	5	35	2	5	182	19	12	16	34	12	11	13	3	3	43	1	1	12	4	1	6	2	57	13	3	13	21	33	15	10	51	23	2	11		0	5.05035	6.92067	34.4461	1.71622	3.8288
GGCAGTGTAGTTAGCTGATT_ssc-miR-34c	0.392783	6.4413	0.53942	0.462673	0.999688		12	71	40	130	53	29	875	87	56	90	316	250	54	37	56	54	187	37	9	159	22	12	37	25	473	200	18	49	104	179	84	63	210	76	22	30		27.2056	51.225	55.3653	127.943	45.4797	22.207
GGCAGTGTAGTTAGCTGATTG_ssc-miR-34c	0.157806	6.37662	0.0762621	0.782428	0.999688		5	68	44	118	28	19	481	89	75	137	340	294	23	27	55	36	142	20	7	208	25	24	24	14	411	164	27	44	139	140	31	49	246	77	13	15		11.3357	49.0605	60.9019	116.133	24.027	14.5494
GGCAGTGTAGTTAGCTGATTGA_ssc-miR-34c	1.21022	3.89655	3.62621	0.0568762	0.999688		0	20	11	17	4	11	104	12	8	9	54	52	6	7	12	6	8	4	1	25	2	1	4	3	52	20	4	9	21	32	3	10	39	19	3	3		0	14.4296	15.2255	16.731	3.43243	8.42336
GGCAGTGTAGTTAGCTGATTGC_ssc-miR-34c	1.02849	7.37668	2.94604	0.0860881	0.999688		12	233	78	244	96	32	1196	158	143	327	671	518	33	48	131	137	268	37	7	369	49	24	26	24	955	312	49	77	239	336	48	133	412	162	46	40		27.2056	168.105	107.962	240.139	82.3784	24.5043
GGCAGTGTAGTTAGCTGATTGCA_ssc-miR-34c	1.54774	3.04391	3.67314	0.0552958	0.999688		2	15	6	3	5	1	34	9	4	5	29	26	0	0	2	2	4	1	0	11	5	0	1	0	13	5	5	5	16	11	3	5	22	4	2	4		4.53426	10.8222	8.3048	2.95253	4.29054	0.76576
GGCAGTGTAGTTAGCTGATTGT_ssc-miR-34c	-0.0303717	5.67899	0.0022282	0.962351	0.999688		3	37	16	125	8	20	668	62	67	47	186	97	14	27	22	17	132	1	3	45	18	2	19	12	209	49	9	52	115	127	28	35	202	78	16	15		6.8014	26.6947	22.1461	123.022	6.86486	15.3152
GGCAGTGTATTGTTAGCTGGT_bta-miR-449a	0.27677	4.56969	0.209	0.647552	0.999688		2	10	9	11	21	17	108	41	32	37	61	70	1	4	9	8	42	5	1	25	6	2	5	12	61	18	4	12	50	60	17	17	223	49	1	5		4.53426	7.21479	12.4572	10.8259	18.0203	13.0179
GGCCCTGACTGAAGACCTGCAGTT_bta-miR-1291	-0.515259	4.37916	1.01675	0.313291	0.999688		18	5	11	28	15	13	21	16	14	27	30	4	10	23	18	12	12	19	17	15	28	1	22	12	30	7	12	18	35	25	22	26	17	10	18	11		40.8084	3.60739	15.2255	27.5569	12.8716	9.95488
GGCGGAGACTTGGGCAATTGCT_bta-mir-25	0.319211	3.84097	0.606027	0.436288	0.999688		20	12	9	18	13	20	11	26	12	9	22	26	3	10	17	8	8	10	6	10	8	13	5	7	12	8	5	13	17	4	12	15	27	10	11	4		45.3426	8.65774	12.4572	17.7152	11.1554	15.3152
GGCGGGGGACCGCCCCCCGGTCGGCGT_ENSSSCG00000024853	0.227915	4.0297	0.210732	0.646194	0.999688		7	27	11	19	11	12	22	7	8	17	21	22	14	24	18	8	23	43	12	9	18	7	7	4	14	6	3	9	2	12	15	5	19	4	50	18		15.8699	19.4799	15.2255	18.6993	9.43919	9.18912
GGCTCAGTTCAGCAGGAAC_ssc-miR-24-3p	0.384389	5.05119	0.537854	0.463323	0.999688		4	96	29	23	20	30	79	28	14	32	96	110	18	27	17	5	35	32	2	76	9	23	5	21	57	39	8	9	32	31	24	15	152	28	23	45		9.06853	69.2619	40.1399	22.636	17.1622	22.9728
GGCTCAGTTCAGCAGGAACA_ssc-miR-24-3p	-0.0123784	3.77217	0.000387082	0.984303	0.999688		0	38	9	4	15	4	21	3	4	8	37	51	11	11	9	4	12	13	4	21	1	8	5	4	29	15	2	5	9	14	10	4	45	11	11	16		0	27.4162	12.4572	3.9367	12.8716	3.06304
GGCTCAGTTCAGCAGGAACAG_ssc-miR-24-3p	0.242164	4.70223	0.280108	0.59663	0.999688		6	111	22	9	32	12	49	17	11	28	65	114	13	19	35	15	23	16	6	46	7	12	10	16	52	32	7	12	17	31	14	24	92	15	26	15		13.6028	80.0841	30.4509	8.85758	27.4595	9.18912
GGCTCAGTTCAGCAGGAACAGT_ssc-miR-24-3p	0.449549	4.04475	0.621207	0.430599	0.999688		3	63	13	7	12	11	36	8	5	6	38	31	12	10	8	4	16	9	0	24	7	4	7	7	37	12	1	10	12	24	12	9	67	24	7	32		6.8014	45.4532	17.9937	6.88923	10.2973	8.42336
GGCTCGGTCTGAGGCCCCTC_hsa-mir-423	-0.288199	5.39986	0.581705	0.445645	0.999688		23	30	14	47	52	35	66	48	33	36	102	52	12	32	75	35	36	49	40	37	28	29	15	37	77	41	29	48	27	35	15	70	46	8	56	15		52.144	21.6444	19.3779	46.2562	44.6216	26.8016
GGCTCGGTCTGAGGCCCCTCAG_hsa-mir-423	-0.444882	4.55353	1.81599	0.177791	0.999688		11	27	22	22	17	17	20	22	17	17	49	54	7	12	32	19	12	33	12	36	13	23	11	27	27	27	6	13	22	24	15	25	35	6	20	14		24.9385	19.4799	30.4509	21.6519	14.5878	13.0179
GGCTCGGTCTGAGGCCCCTCAGC_hsa-mir-423	-0.300741	5.74855	0.65414	0.418636	0.999688		30	29	28	87	30	73	109	90	55	35	96	39	22	52	45	23	58	41	31	27	52	23	35	75	56	32	18	110	58	68	42	87	105	27	41	25		68.014	20.9229	38.7557	85.6233	25.7432	55.9005
GGCTCGGTCTGAGGCCCCTCAGT_hsa-mir-423	-0.259597	7.98299	1.2898	0.256085	0.999688		122	211	188	277	246	290	381	378	255	218	465	359	110	229	339	184	210	228	159	244	186	149	166	272	279	189	117	270	227	300	173	334	497	108	237	160		276.59	152.232	260.217	272.617	211.095	222.07
GGCTCGGTCTGAGGCCCCTCAGTA_hsa-mir-423	0.0373554	4.14334	0.00803704	0.928566	0.999688		13	23	15	13	10	14	13	29	17	13	28	33	6	18	31	12	14	14	15	18	13	8	4	8	15	20	9	14	8	14	5	32	25	6	20	5		29.4727	16.594	20.762	12.7943	8.58108	10.7206
GGCTTATCAGACTGATGTTGAC_hsa-mir-21	-0.190469	6.1903	0.386092	0.534361	0.999688		16	81	37	72	112	77	110	48	44	89	121	150	30	51	108	111	73	96	33	73	32	47	59	69	99	94	32	51	52	63	30	110	83	48	94	56		36.2741	58.4398	51.2129	70.8606	96.1081	58.9635
GGGAAGACTAGTGATTTTGTT_hsa-mir-7-1	0.112851	3.82584	0.0814424	0.775352	0.999688		8	10	4	14	21	23	25	16	11	9	18	16	9	18	12	15	5	7	6	12	8	5	9	14	11	4	4	10	14	15	5	23	14	4	13	17		18.1371	7.21479	5.53653	13.7785	18.0203	17.6125
GGGAAGACTAGTGATTTTGTTG_hsa-mir-7-1	-0.202721	5.74756	0.533219	0.465257	0.999688		39	59	49	44	63	57	66	57	43	36	93	130	15	57	75	43	41	58	21	80	39	58	31	46	58	51	23	42	32	76	21	37	88	20	46	37		88.4182	42.5672	67.8226	43.3037	54.0608	43.6483
GGGAAGACTAGTGATTTTGTTGC_hsa-mir-7-1	-0.352503	4.38328	0.824769	0.363789	0.999688		5	20	9	17	14	36	36	47	15	13	33	27	11	26	9	8	22	12	12	13	20	10	18	12	16	7	7	28	21	34	21	17	47	12	13	18		11.3357	14.4296	12.4572	16.731	12.0135	27.5674
GGGAAGACTAGTGATTTTGTTGT_hsa-mir-7-1	-0.19775	6.55709	0.712548	0.398599	0.999688		47	106	60	75	87	151	152	137	91	58	171	250	41	109	100	70	84	66	51	104	58	76	66	80	73	60	35	78	95	139	55	90	194	57	77	74		106.555	76.4767	83.048	73.8132	74.6554	115.63
GGGAAGACTAGTGATTTTGTTGTA_hsa-mir-7-1	0.195305	4.48635	0.13545	0.712847	0.999688		7	18	10	64	11	41	60	36	27	9	21	37	13	42	12	8	34	6	8	11	15	8	14	19	9	3	4	29	16	30	17	16	75	24	2	19		15.8699	12.9866	13.8413	62.9872	9.43919	31.3962
GGGAAGACTAGTGATTTTGTTGTC_hsa-mir-7-1	-0.447335	7.99512	1.26079	0.261502	0.999688		93	129	83	440	129	366	662	447	319	114	355	253	162	357	157	142	396	140	122	119	231	79	281	223	205	139	86	386	274	517	196	209	513	229	186	225		210.843	93.0707	114.883	433.037	110.696	280.268
GGGAAGACTAGTGATTTTGTTGTG_hsa-mir-7-1	-0.623727	3.93961	0.744696	0.388161	0.999688		3	12	3	8	5	28	17	20	90	5	17	22	11	112	4	2	127	1	5	8	56	2	9	16	13	4	5	9	12	20	4	9	34	23	5	23		6.8014	8.65774	4.1524	7.8734	4.29054	21.4413
GGGAAGACTAGTGATTTTGTTGTT_hsa-mir-7-1	-0.06584	10.2468	0.104041	0.747033	0.999688		564	1137	712	1422	1356	1594	2266	1676	1370	911	2087	2431	495	1337	1376	936	1278	952	808	1089	748	610	924	1027	1209	1029	575	1261	1021	1951	700	1139	1936	862	1266	863		1278.66	820.321	985.503	1399.5	1163.59	1220.62
GGGAAGACTAGTGATTTTGTTGTTA_hsa-mir-7-1	-0.00970446	4.84238	0.000844649	0.976814	0.999688		26	59	17	23	31	33	26	32	22	21	56	118	9	19	33	21	18	18	21	33	14	33	15	17	25	18	17	26	25	32	9	19	48	19	19	13		58.9454	42.5672	23.5303	22.636	26.6014	25.2701
GGGAGCCAGGAAGTATTGATGTT_hsa-miR-505-5p	0.322532	4.03445	0.495601	0.481439	0.999688		23	26	24	13	7	18	16	35	25	3	21	32	4	9	6	2	7	18	10	16	8	7	6	18	13	11	7	22	14	12	14	18	33	8	6	9		52.144	18.7584	33.2192	12.7943	6.00676	13.7837
GGGCCTGGTTAGTACT_hsa-mir-7641-2	-0.177576	3.92971	0.102368	0.749006	0.999688		6	20	9	29	5	13	20	27	22	17	22	8	1	19	26	6	11	5	50	7	15	1	8	16	15	9	2	22	12	14	5	18	14	6	16	9		13.6028	14.4296	12.4572	28.5411	4.29054	9.95488
GGGCGATCGGTACTCT_ssc-mir-503	-0.516999	3.12718	0.358464	0.54936	0.999688		0	0	1	5	20	21	3	9	4	1	20	25	1	2	12	9	1	2	0	0	0	12	14	18	6	2	6	16	3	5	3	12	9	0	8	4		0	0	1.38413	4.92088	17.1622	16.081
GGGCTTATCAGACTGATGTTGAC_hsa-mir-21	-0.378498	5.0324	0.941465	0.331901	0.999688		3	30	8	34	40	29	30	13	14	38	55	66	11	22	38	54	36	45	12	28	8	18	36	29	51	44	15	27	29	44	10	52	26	24	51	30		6.8014	21.6444	11.0731	33.462	34.3243	22.207
GGGGAACTCCCAGACCAGCTTC_ssc-mir-7137	0.172386	3.60466	0.119069	0.730046	0.999688		16	16	15	3	18	14	8	19	7	8	13	33	6	12	4	4	1	12	5	18	2	13	6	13	10	2	3	5	5	14	9	9	34	2	8	7		36.2741	11.5437	20.762	2.95253	15.4459	10.7206
GGGGCTCTCGCTTCTGGC_hsa-mir-6087	-1.20959	4.34548	4.73854	0.029494	0.999688		15	17	6	10	12	9	25	14	20	27	15	17	11	20	40	9	10	30	40	7	32	4	28	15	28	30	14	21	17	17	16	14	6	3	20	4		34.007	12.2651	8.3048	9.84175	10.2973	6.89184
GGGGGACCGCCCCCCGGTCGGCG_ENSSSCG00000024853	0.211611	4.53552	0.122169	0.726694	0.999688		5	18	10	19	38	9	46	1	3	75	40	7	10	34	48	18	47	17	2	14	19	10	11	7	68	46	6	5	22	40	13	14	15	19	42	7		11.3357	12.9866	13.8413	18.6993	32.6081	6.89184
GGGTCGGGCCTGGTT_hsa-mir-7641-2	-0.615702	4.22805	1.12517	0.288808	0.999688		13	8	9	21	9	13	31	12	7	38	17	3	10	22	14	2	27	28	21	8	21	3	16	15	31	27	1	25	9	22	9	11	16	14	33	9		29.4727	5.77183	12.4572	20.6677	7.72297	9.95488
[truncated: 1,311 more rows]
[truncated: 104 more columns]

## Sheet: D10.df
identifier	logFC	logCPM	LR	PValue	FDR	counts	f000_S03_E01	f000_S09_E02	f000_S11_E03	f000_S11_E01	f000_S12_E02	f000_S12_E01	f010_S02_E01	f010_S04_E03	f010_S04_E01	f010_S07_E01	f010_S08_E01	f010_S08_E02	f1000_S01_E01	f1000_S01_E02	f1000_S05_E01	f1000_S05_E02	f1000_S06_E02	f1000_S10_E02	m000_S03_E02	m000_S09_E01	m000_S11_E02	m000_S12_E03	m000_S12_E04	m000_S12_E05	m010_S02_E03	m010_S02_E02	m010_S04_E02	m010_S04_E04	m010_S07_E02	m010_S07_E03	m1000_S01_E03	m1000_S05_E03	m1000_S06_E01	m1000_S06_E03	m1000_S10_E01	m1000_S10_E03	cpm	f000_S03_E01	f000_S09_E02	f000_S11_E03	f000_S11_E01	f000_S12_E02	f000_S12_E01
[truncated: 2,949 more rows]
[truncated: 104 more columns]

[truncated: 5 more sheets: D1000.df, M10_0.df, F10_0.df, M1000_0.df, F1000_0.df]
