# Supplementary material for: Small RNA-seq analysis of single porcine blastocysts revealed that maternal estradiol-17beta exposure does not affect miRNA isoform (isomiR) expression
Source: BMC Genomics. 2018 Aug 6;19:590. doi: 10.1186/s12864-018-4954-9 (PMC6090871; doi:10.1186/s12864-018-4954-9)
Supplement: Supplementary file 11 — Table S5. Embryo Day 10 miRNAs expression versus endometrium Day 10 and Day 12. (XLSX 70 kb) [file 12864_2018_4954_MOESM11_ESM.xlsx]

## Sheet: emVSendo_miRNA_expression_all
miRNAsymbol	em_d10	endo_d10	endo_d12	endo_only	endoVSendo	em_only	endo_sd	em_endo_d10_sd	em_endo_d12_sd	emVSendo	endo_specific	top_endo	top_embryo
mir-371-5p	16.6437	0	0	0	1	1	0	11.7689	11.7689	0	0	0	1
mir-302b	7.26	0	0	0	1	1	0	5.1336	5.1336	0	0	0	1
mir-378	5.3772	0.1922	0.0226	0	0	0	0.119925	3.66635	3.78627	0	0	0	1
mir-7	3.268	0.1244	0.464	0	0	0	0.240133	2.22286	1.98273	0	0	0	1
mir-200b	2.8209	1.5822	0.0007	0	0	0	1.11829	0.875893	1.99418	1	0	0	1
mir-30d	2.7989	1.5225	1.0348	0	0	0	0.344856	0.902551	1.24741	0	0	0	1
mir-20a	2.7565	0.2345	0.064	0	0	0	0.120562	1.78332	1.90389	0	0	0	1
mir-302d	2.6327	0	0	0	1	1	0	1.8616	1.8616	0	0	0	1
mir-92a	2.4363	0.5388	0.1375	0	0	0	0.283762	1.34174	1.6255	0	0	0	1
mir-302a	2.2594	0	0	0	1	1	0	1.59764	1.59764	0	0	0	1
mir-302a-5p	1.0316	0	0	0	1	1	0	0.729451	0.729451	0	0	0	1
mir-148a-3p	1.2367	3.0087	4.5871	0	0	0	1.1161	1.25299	2.36909	0	1	2	0
let-7i	0.7827	5.0438	4.2178	0	0	0	0.58407	3.01305	2.42898	0	1	2	0
mir-30a-5p	0.5114	2.559	2.5754	0	0	0	0.0115966	1.44787	1.45947	0	1	2	0
let-7g	0.2032	2.2231	3.1077	0	0	0	0.625507	1.42828	2.05379	0	1	2	0
mir-143-3p	0.0298	8.7969	14.7662	0	0	0	4.22093	6.19928	10.4202	0	1	2	0
mir-26a	1.0965	2.4526	0.3289	0	0	0	1.50168	0.958908	0.542775	1	1	1	0
mir-10a-5p	0.9307	3.563	0.0013	0	0	0	2.5185	1.86132	0.657185	1	1	1	0
mir-10b	0.7759	5.3373	0.0257	0	0	0	3.75587	3.2254	0.530472	1	1	1	0
let-7a	0.4951	3.4792	1.191	0	0	0	1.618	2.11008	0.492076	1	1	1	0
mir-99a	0.4887	2.7394	1.2554	0	0	0	1.04935	1.59149	0.542139	1	1	1	0
let-7f	0.282	1.8478	7.0352	0	0	0	3.66805	1.10719	4.77523	1	1	1	0
mir-27b-3p	0.2506	2.6207	0.9154	0	0	0	1.20583	1.67591	0.470085	1	1	1	0
let-7b	0.1746	1.9569	0	0	1	0	1.38374	1.26028	0.123461	1	1	1	0
mir-10a	0.0552	0.4463	5.8262	0	0	0	3.80416	0.276549	4.08071	1	1	1	0
mir-21	22.1764	17.8438	38.8152	0	0	0	14.829	3.06361	11.7654	1	0	0	0
mir-128	1.8582	0.2747	0.0027	0	0	0	0.192333	1.1197	1.31204	0	0	0	0
mir-200a	1.6015	1.6574	0	0	1	0	1.17196	0.0395273	1.13243	1	0	0	0
mir-203a-3p	1.4164	0.169	0.2677	0	0	0	0.0697914	0.882045	0.812254	0	0	0	0
mir-22-3p	0.9479	0.4835	0.0069	0	0	0	0.337007	0.32838	0.665387	1	0	0	0
mir-1307	0.9175	0.0408	0	0	1	0	0.02885	0.619921	0.64877	0	0	0	0
mir-423-3p	0.9155	0.3021	0.0061	0	0	0	0.209304	0.433739	0.643043	0	0	0	0
mir-191	0.8656	0.5293	0.0574	0	0	0	0.333684	0.2378	0.571484	1	0	0	0
mir-30e-5p	0.7978	0.9779	0.1342	0	0	0	0.596586	0.12735	0.469236	1	0	0	0
mir-7-1	0.7298	0	0	0	1	1	0	0.516047	0.516047	0	0	0	0
mir-1285	0.5246	0.1808	0	0	1	0	0.127845	0.243103	0.370948	0	0	0	0
mir-183	0.459	0.1143	0.0548	0	0	0	0.0420729	0.24374	0.285813	0	0	0	0
mir-200c	0.4179	0.9682	0.6869	0	0	0	0.198909	0.389121	0.190212	1	1	0	0
mir-122	0.4178	0.0029	0	0	1	0	0.00205061	0.293379	0.295429	0	0	0	0
mir-21-5p	0.4052	0.1793	0.0026	0	0	0	0.124946	0.159735	0.284681	0	0	0	0
mir-34c	0.3906	1.4438	0.8374	0	0	0	0.42879	0.744725	0.315935	1	1	0	0
mir-200b-3p	0.3888	0.0037	0.6856	0	0	0	0.482176	0.272307	0.209869	1	0	0	0
mir-532-5p	0.3356	0.199	0.1385	0	0	0	0.04278	0.0965908	0.139371	0	0	0	0
mir-151-3p	0.2789	0.3606	0.2838	0	0	0	0.0543058	0.0577706	0.00346482	1	0	0	0
mir-378b-3p	0.2661	0.0231	0.0007	0	0	0	0.0158392	0.171827	0.187666	0	0	0	0
mir-182	0.2584	0.1924	0.6965	0	0	0	0.356453	0.046669	0.309783	1	1	0	0
mir-429	0.2425	0.0799	0.0053	0	0	0	0.0527502	0.114976	0.167726	0	0	0	0
mir-423-5p	0.2344	0.1159	0.0177	0	0	0	0.0694379	0.0837922	0.15323	0	0	0	0
mir-200a-3p	0.2107	0.1169	0.0173	0	0	0	0.0704278	0.0663266	0.136754	1	0	0	0
mir-17-5p	0.2041	0.0351	0.0072	0	0	0	0.0197283	0.119501	0.139229	0	0	0	0
mir-320	0.2004	0.1018	0.106	0	0	0	0.00296985	0.0697207	0.0667509	0	0	0	0
mir-30c-5p	0.1936	0.4638	0.08	0	0	0	0.271388	0.19106	0.0803273	1	1	0	0
mir-200a-5p	0.191	0.0336	0.0087	0	0	0	0.017607	0.111299	0.128906	0	0	0	0
mir-302c	0.182	0	0	0	1	1	0	0.128693	0.128693	0	0	0	0
mir-423	0.173	0	0	0	1	1	0	0.122329	0.122329	0	0	0	0
mir-101	0.1638	0.9838	0.6707	0	0	0	0.221395	0.579828	0.358432	0	1	0	0
mir-99b	0.135	0.267	0.5758	0	0	0	0.218355	0.0933381	0.311693	1	1	0	0
mir-7641-2	0.1312	0.0956	0	0	1	0	0.0675994	0.025173	0.0927724	1	0	0	0
mir-25	0.1308	0.239	0.0978	0	0	0	0.0998435	0.076509	0.0233345	1	0	0	0
mir-103	0.127	0.4457	0.3691	0	0	0	0.0541644	0.225355	0.171191	0	1	0	0
mir-7857-3p	0.1268	0	0	0	1	1	0	0.0896611	0.0896611	0	0	0	0
mir-7134-3p	0.1216	0.0829	0.01	0	0	0	0.0515481	0.027365	0.0789131	1	0	0	0
mir-92b-3p	0.1173	0.0785	0.0333	0	0	0	0.0319612	0.0274357	0.059397	1	0	0	0
mir-371a-5p	0.1101	0	0	0	1	1	0	0.0778525	0.0778525	0	0	0	0
mir-378d	0.1096	0.0007	0	0	1	0	0.000494975	0.0770039	0.0774989	0	0	0	0
mir-503	0.1024	0.0031	0	0	1	0	0.00219203	0.0702157	0.0724077	0	0	0	0
mir-26b	0.1003	0.3023	0	0	1	0	0.213758	0.142836	0.0709228	1	1	0	0
ENSSSCG00000025162	0.0999	0.0097	0	0	1	0	0.00685894	0.063781	0.07064	0	0	0	0
mir-296-3p	0.0995	0.0139	0.0005	0	0	0	0.00947523	0.0605283	0.0700036	0	0	0	0
mir-93	0.0938	0.0612	0	0	1	0	0.0432749	0.0230517	0.0663266	1	0	0	0
mir-1246	0.0916	0.0498	0	0	1	0	0.0352139	0.0295571	0.064771	1	0	0	0
mir-148b-3p	0.0908	0.2447	1.0123	0	0	0	0.542775	0.108824	0.651599	1	1	0	0
mir-744	0.0799	0.0362	0.002	0	0	0	0.0241831	0.0309006	0.0550836	0	0	0	0
mir-1271	0.0795	0.0511	0	0	1	0	0.0361332	0.0200818	0.056215	1	0	0	0
mir-371	0.0794	0	0	0	1	1	0	0.0561443	0.0561443	0	0	0	0
mir-185	0.0791	0.1045	0.0503	0	0	0	0.0383252	0.0179605	0.0203647	1	0	0	0
mir-186	0.0743	0.1364	0.0321	0	0	0	0.0737512	0.0439113	0.0298399	1	0	0	0
mir-24-3p	0.0692	0.5577	0.0747	0	0	0	0.341533	0.345422	0.00388909	1	1	0	0
mir-28-3p	0.0659	0.0997	0.0663	0	0	0	0.0236174	0.0239002	0.000282843	1	0	0	0
mir-27a	0.061	0.2612	0.0385	0	0	0	0.157473	0.141563	0.0159099	1	1	0	0
mir-140-3p	0.0606	0.6036	0.9996	0	0	0	0.280014	0.383959	0.663973	0	1	0	0
mir-28-5p	0.0593	0.0192	0.017	0	0	0	0.00155563	0.028355	0.0299106	0	0	0	0
mir-130b-5p	0.0589	0.0085	0	0	1	0	0.00601041	0.0356382	0.0416486	0	0	0	0
mir-200b-5p	0.0577	0.009	0.0086	0	0	0	0.000282843	0.0344361	0.0347189	0	0	0	0
mir-374b-5p	0.0535	0.0249	0.0011	0	0	0	0.0168291	0.0202233	0.0370524	0	0	0	0
ENSSSCG00000027451	0.0531	0.0435	0	0	1	0	0.0307591	0.00678823	0.0375474	1	0	0	0
mir-484	0.0514	0.0361	0	0	1	0	0.0255266	0.0108187	0.0363453	1	0	0	0
mir-106a	0.0512	0.0005	0	0	1	0	0.000353553	0.0358503	0.0362039	0	0	0	0
mir-2478	0.0509	0.0549	0	0	1	0	0.0388202	0.00282843	0.0359917	1	0	0	0
mir-125a	0.0507	0.9045	0.0181	0	0	0	0.626779	0.603728	0.0230517	1	1	0	0
mir-6529a	0.0502	0.0035	0	0	1	0	0.00247487	0.0330219	0.0354968	0	0	0	0
mir-425-5p	0.0486	0.0227	0.0011	0	0	0	0.0152735	0.0183141	0.0335876	0	0	0	0
mir-424-3p	0.0485	0.0055	0	0	1	0	0.00388909	0.0304056	0.0342947	0	0	0	0
mir-340	0.0464	0.0955	0.0098	0	0	0	0.0605991	0.0347189	0.0258801	1	1	0	0
mir-18a	0.0414	0.0028	0	0	1	0	0.0019799	0.0272943	0.0292742	0	0	0	0
mir-92a-1-5p	0.0399	0	0	0	1	1	0	0.0282136	0.0282136	0	0	0	0
mir-193a-5p	0.0398	0.0096	0	0	1	0	0.00678823	0.0213546	0.0281428	0	0	0	0
mir-30e-3p	0.0397	0.0249	0.0641	0	0	0	0.0277186	0.0104652	0.0172534	1	0	0	0
mir-3607-3p	0.0386	0.033	0	0	1	0	0.0233345	0.0039598	0.0272943	1	0	0	0
mir-3607-5p	0.0377	0.0013	0	0	1	0	0.000919239	0.0257387	0.0266579	0	0	0	0
mir-330	0.037	0.0046	0.0008	0	0	0	0.00268701	0.0229103	0.0255973	0	0	0	0
let-7c	0.0353	0.3975	0.0431	0	0	0	0.250599	0.256114	0.00551543	1	1	0	0
mir-7134-5p	0.0327	0.0125	0.0048	0	0	0	0.00544472	0.0142836	0.0197283	0	0	0	0
mir-96-5p	0.0317	0.0201	0.0062	0	0	0	0.00982878	0.00820244	0.0180312	1	0	0	0
mir-210	0.0315	0.1862	0.023	0	0	0	0.1154	0.109389	0.00601041	1	1	0	0
mir-152	0.0292	0.3919	0.2645	0	0	0	0.0900854	0.256468	0.166382	0	1	0	0
let-7d-5p	0.0289	0.0992	0.0101	0	0	0	0.0630032	0.0497096	0.0132936	1	1	0	0
mir-222	0.0288	0.0408	0.0079	0	0	0	0.0232638	0.00848528	0.0147785	1	0	0	0
mir-140-5p	0.0287	0.1343	0.0098	0	0	0	0.0880348	0.0746705	0.0133643	1	1	0	0
mir-449a	0.0284	0.0198	0.0005	0	0	0	0.0136472	0.00608112	0.0197283	1	0	0	0
mir-30a-3p	0.0268	0.0339	0.0854	0	0	0	0.036416	0.00502046	0.0414365	1	1	0	0
mir-7641	0.0259	0	0	0	1	1	0	0.0183141	0.0183141	0	0	0	0
mir-1291	0.0256	0.0033	0	0	1	0	0.00233345	0.0157685	0.0181019	0	0	0	0
mir-7857	0.0255	0	0	0	1	1	0	0.0180312	0.0180312	0	0	0	0
mir-339-5p	0.025	0.3496	0	0	1	0	0.247205	0.229527	0.0176777	1	1	0	0
mir-375	0.0246	0.2401	0.142	0	0	0	0.0693672	0.152382	0.0830143	0	1	0	0
mir-378a-5p	0.0246	0.0024	0	0	1	0	0.00169706	0.0156978	0.0173948	0	0	0	0
mir-34c-3p	0.0245	0.0103	0.0052	0	0	0	0.00360624	0.0100409	0.0136472	0	0	0	0
mir-499-5p	0.0244	0.0242	0.0021	0	0	0	0.0156271	0.000141421	0.0157685	1	0	0	0
mir-455-5p	0.0236	0.103	0	0	1	0	0.072832	0.0561443	0.0166877	1	1	0	0
mir-32	0.0232	0.0091	0	0	1	0	0.00643467	0.00997021	0.0164049	0	0	0	0
mir-181a	0.0228	0.1974	0.0036	0	0	0	0.137037	0.123461	0.0135765	1	1	0	0
mir-29a	0.0219	0.3108	0.0039	0	0	0	0.217011	0.204283	0.0127279	1	1	0	0
mir-9	0.0217	0.124	0.0254	0	0	0	0.0697207	0.072337	0.0026163	1	1	0	0
mir-302e	0.0214	0	0	0	1	1	0	0.0151321	0.0151321	0	0	0	0
mir-125b	0.0213	1.1007	0.0403	0	0	0	0.749816	0.763251	0.013435	1	1	0	0
mir-361-3p	0.0201	0.0898	0.0009	0	0	0	0.0628618	0.0492853	0.0135765	1	1	0	0
let-7e	0.0188	0.2484	0.0753	0	0	0	0.1224	0.162352	0.0399515	1	1	0	0
mir-335-3p	0.0173	0.0018	0.0024	0	0	0	0.000424264	0.0109602	0.0105359	0	0	0	0
mir-19a	0.0171	0.0034	0	0	1	0	0.00240416	0.00968736	0.0120915	0	0	0	0
mir-1343	0.017	0.0206	0.0009	0	0	0	0.01393	0.00254558	0.0113844	1	0	0	0
mir-23b	0.0169	0.2022	0.0664	0	0	0	0.0960251	0.131027	0.0350018	1	1	0	0
mir-421-3p	0.0166	0.0004	0	0	1	0	0.000282843	0.0114551	0.011738	0	0	0	0
mir-107	0.0164	0.0654	0.0059	0	0	0	0.0420729	0.0346482	0.00742462	1	1	0	0
mir-149	0.0157	0.0066	0.0007	0	0	0	0.00417193	0.00643467	0.0106066	0	0	0	0
mir-93-5p	0.0157	0.0004	0.0098	0	0	0	0.0066468	0.0108187	0.00417193	1	0	0	0
mir-106b-3p	0.0155	0.0144	0.0238	0	0	0	0.0066468	0.000777817	0.00586899	1	0	0	0
mir-378e	0.0155	0	0	0	1	1	0	0.0109602	0.0109602	0	0	0	0
mir-1	0.0152	0.0655	0.3627	0	0	0	0.210152	0.0355675	0.24572	1	1	0	0
mir-378g	0.015	0.0004	0	0	1	0	0.000282843	0.0103238	0.0106066	0	0	0	0
mir-769-5p	0.0149	0.0471	0.0335	0	0	0	0.00961665	0.0227688	0.0131522	0	1	0	0
mir-16	0.0148	0.0459	0.0212	0	0	0	0.0174655	0.021991	0.00452548	1	1	0	0
mir-361-5p	0.0146	0.051	0.0108	0	0	0	0.0284257	0.0257387	0.00268701	1	1	0	0
mir-19b	0.0146	0.0444	0.0192	0	0	0	0.0178191	0.0210718	0.00325269	1	1	0	0
mir-374a-3p	0.0145	0.0095	0.0507	0	0	0	0.0291328	0.00353553	0.0255973	1	1	0	0
mir-30b-5p	0.014	0.115	0.0572	0	0	0	0.0408708	0.0714178	0.030547	1	1	0	0
mir-450c-5p	0.0138	0.22	0.0118	0	0	0	0.14722	0.145805	0.00141421	1	1	0	0
mir-203a	0.0138	0.0156	0	0	1	0	0.0110309	0.00127279	0.00975807	1	0	0	0
mir-7142-3p	0.0135	0.0022	0.0024	0	0	0	0.000141421	0.00799031	0.00784889	0	0	0	0
mir-378f	0.0135	0	0	0	1	1	0	0.00954594	0.00954594	0	0	0	0
mir-205	0.0128	0.0774	0.0029	0	0	0	0.0526795	0.0456791	0.00700036	1	1	0	0
mir-196a	0.0128	0	0	0	1	1	0	0.00905097	0.00905097	0	0	0	0
mir-204	0.0127	0.1309	0.0348	0	0	0	0.067953	0.08358	0.0156271	1	1	0	0
mir-34b	0.0121	0.0235	0	0	1	0	0.016617	0.00806102	0.00855599	1	0	0	0
mir-424-5p	0.0117	0.0181	0.0008	0	0	0	0.0122329	0.00452548	0.00770746	1	0	0	0
ENSSSCG00000018952	0.0117	0	0	0	1	1	0	0.00827315	0.00827315	0	0	0	0
mir-98	0.0116	0.0345	0.0211	0	0	0	0.00947523	0.0161927	0.00671751	1	1	0	0
mir-7-5p	0.0113	0.0139	0.0329	0	0	0	0.013435	0.00183848	0.0152735	1	1	0	0
mir-148a-5p	0.0112	0.0189	0.0016	0	0	0	0.0122329	0.00544472	0.00678823	1	0	0	0
ENSSSCG00000020115	0.0108	0.0003	0	0	1	0	0.000212132	0.00742462	0.00763675	0	0	0	0
mir-1306-3p	0.0107	0.0023	0	0	1	0	0.00162635	0.0059397	0.00756604	0	0	0	0
mir-221-3p	0.0103	0.0984	0.0294	0	0	0	0.0487904	0.0622961	0.0135057	1	1	0	0
mir-25-5p	0.0102	0.0005	0	0	1	0	0.000353553	0.00685894	0.00721249	0	0	0	0
mir-106b	0.0101	0.0326	0.0039	0	0	0	0.020294	0.0159099	0.00438406	1	1	0	0
mir-374a-5p	0.01	0.0286	0.0316	0	0	0	0.00212132	0.0131522	0.0152735	0	1	0	0
mir-9-1	0.0099	0.1514	0.2438	0	0	0	0.0653367	0.100056	0.165392	0	1	0	0
mir-2320-3p	0.0097	0.0008	0	0	1	0	0.000565685	0.00629325	0.00685894	0	0	0	0
mir-184	0.0096	0	0	0	1	1	0	0.00678823	0.00678823	0	0	0	0
mir-1307-5p	0.0094	0.0096	0	0	1	0	0.00678823	0.000141421	0.0066468	1	0	0	0
mir-3653-3p	0.0093	0.0058	0	0	1	0	0.00410122	0.00247487	0.00657609	1	0	0	0
mir-100	0.0088	0.5092	0.9062	0	0	0	0.280721	0.353836	0.634558	0	1	0	0
mir-4335	0.0088	0.0321	0	0	1	0	0.0226981	0.0164756	0.00622254	1	1	0	0
mir-5100	0.0085	0	0	0	1	1	0	0.00601041	0.00601041	0	0	0	0
mir-1306-5p	0.0082	0.0031	0	0	1	0	0.00219203	0.00360624	0.00579828	0	0	0	0
mir-146b	0.0081	0.0547	0.023	0	0	0	0.0224153	0.0329512	0.0105359	1	1	0	0
ENSSSCG00000026244	0.0079	0	0	0	1	1	0	0.00558614	0.00558614	0	0	0	0
mir-362	0.0078	0.006	0.0018	0	0	0	0.00296985	0.00127279	0.00424264	1	0	0	0
ENSSSCG00000018677	0.0078	0.0005	0	0	1	0	0.000353553	0.00516188	0.00551543	0	0	0	0
mir-23a	0.0075	0.1483	0.0431	0	0	0	0.0743876	0.0995606	0.025173	1	1	0	0
mir-151-5p	0.0075	0.0313	0	0	1	0	0.0221324	0.0168291	0.0053033	1	1	0	0
mir-192	0.0075	0.0084	0.0022	0	0	0	0.00438406	0.000636396	0.00374767	1	0	0	0
mir-505	0.0073	0.0078	0	0	1	0	0.00551543	0.000353553	0.00516188	1	0	0	0
mir-22-5p	0.0067	0.0047	0	0	1	0	0.0033234	0.00141421	0.00473762	1	0	0	0
ENSSSCG00000020534	0.0066	0	0	0	1	1	0	0.0046669	0.0046669	0	0	0	0
mir-367	0.0065	0	0	0	1	1	0	0.00459619	0.00459619	0	0	0	0
mir-500	0.0062	0.0141	0.0104	0	0	0	0.0026163	0.00558614	0.00296985	0	1	0	0
mir-660-5p	0.0061	0.0129	0	0	1	0	0.00912168	0.00480833	0.00431335	1	1	0	0
mir-1249	0.0061	0.009	0.0005	0	0	0	0.00601041	0.00205061	0.0039598	1	0	0	0
mir-1248	0.0059	0.0011	0	0	1	0	0.000777817	0.00339411	0.00417193	0	0	0	0
mir-150	0.0058	0.0179	0.0021	0	0	0	0.0111723	0.00855599	0.0026163	1	1	0	0
mir-6782	0.0058	0	0	0	1	1	0	0.00410122	0.00410122	0	0	0	0
mir-126-3p	0.0057	0.9363	0.2965	0	0	0	0.452407	0.658034	0.205627	1	1	0	0
mir-365-3p	0.0057	0.0106	0.0017	0	0	0	0.00629325	0.00346482	0.00282843	1	0	0	0
mir-590-3p	0.0056	0.0033	0.0008	0	0	0	0.00176777	0.00162635	0.00339411	1	0	0	0
mir-141	0.0055	0.0492	0.0355	0	0	0	0.00968736	0.0309006	0.0212132	0	1	0	0
mir-15b	0.0055	0.0119	0.0005	0	0	0	0.00806102	0.00452548	0.00353553	1	1	0	0
mir-451	0.0054	0.2502	0.1199	0	0	0	0.092136	0.1731	0.0809637	1	1	0	0
mir-10a-3p	0.0053	0.009	0	0	1	0	0.00636396	0.0026163	0.00374767	1	0	0	0
mir-381	0.0052	0.452	0	0	1	0	0.319612	0.315935	0.00367696	1	1	0	0
mir-378i	0.0052	0	0	0	1	1	0	0.00367696	0.00367696	0	0	0	0
mir-7-2	0.0052	0	0	0	1	1	0	0.00367696	0.00367696	0	0	0	0
mir-3607	0.0052	0	0	0	1	1	0	0.00367696	0.00367696	0	0	0	0
mir-6782-3p	0.0051	0	0	0	1	1	0	0.00360624	0.00360624	0	0	0	0
mir-652	0.005	0.0063	0.002	0	0	0	0.00304056	0.000919239	0.00212132	1	0	0	0
ENSSSCG00000024853	0.005	0	0	0	1	1	0	0.00353553	0.00353553	0	0	0	0
mir-1434-5p	0.0048	0.0005	0	0	1	0	0.000353553	0.00304056	0.00339411	0	0	0	0
mir-363	0.0044	0.0047	0.001	0	0	0	0.0026163	0.000212132	0.00240416	1	0	0	0
mir-301a-5p	0.0044	0	0	0	1	1	0	0.00311127	0.00311127	0	0	0	0
ENSSSCG00000026843	0.0044	0	0	0	1	1	0	0.00311127	0.00311127	0	0	0	0
mir-1298	0.0044	0	0	0	1	1	0	0.00311127	0.00311127	0	0	0	0
mir-676-3p	0.0042	0.0094	0.0006	0	0	0	0.00622254	0.00367696	0.00254558	1	1	0	0
mir-302a-3p	0.0041	0	0	0	1	1	0	0.00289914	0.00289914	0	0	0	0
mir-130a	0.004	0.0056	0	0	1	0	0.0039598	0.00113137	0.00282843	1	0	0	0
ENSSSCG00000021117	0.0039	0.0006	0	0	1	0	0.000424264	0.00233345	0.00275772	0	0	0	0
mir-190b	0.0037	0.002	0.0006	0	0	0	0.000989949	0.00120208	0.00219203	0	0	0	0
mir-2424	0.0037	0.002	0	0	1	0	0.00141421	0.00120208	0.0026163	1	0	0	0
mir-4331	0.0037	0	0	0	1	1	0	0.0026163	0.0026163	0	0	0	0
mir-31	0.0034	0.0982	0.008	0	0	0	0.063781	0.0670337	0.00325269	1	1	0	0
mir-30d-5p	0.0033	0.232	0.2401	0	0	0	0.00572756	0.161715	0.167443	0	1	0	0
mir-6087	0.0033	0.0004	0	0	1	0	0.000282843	0.00205061	0.00233345	0	0	0	0
mir-128-1	0.0033	0	0	0	1	1	0	0.00233345	0.00233345	0	0	0	0
mir-1468	0.0032	0.0404	0.0054	0	0	0	0.0247487	0.0263044	0.00155563	1	1	0	0
mir-219a	0.0032	0	0	0	1	1	0	0.00226274	0.00226274	0	0	0	0
ENSSSCG00000028255	0.0032	0	0	0	1	1	0	0.00226274	0.00226274	0	0	0	0
mir-4497	0.0031	0	0	0	1	1	0	0.00219203	0.00219203	0	0	0	0
mir-365-5p	0.003	0	0	0	1	1	0	0.00212132	0.00212132	0	0	0	0
mir-449b	0.0029	0.0013	0	0	1	0	0.000919239	0.00113137	0.00205061	0	0	0	0
mir-185-3p	0.0028	0.001	0	0	1	0	0.000707107	0.00127279	0.0019799	0	0	0	0
mir-3178	0.0028	0	0	0	1	1	0	0.0019799	0.0019799	0	0	0	0
mir-19b-1	0.0027	0	0	0	1	1	0	0.00190919	0.00190919	0	0	0	0
mir-18a-3p	0.0026	0	0	0	1	1	0	0.00183848	0.00183848	0	0	0	0
mir-190a	0.0025	0.0019	0	0	1	0	0.0013435	0.000424264	0.00176777	1	0	0	0
mir-15b-3p	0.0024	0.0006	0	0	1	0	0.000424264	0.00127279	0.00169706	0	0	0	0
mir-99b-3p	0.0023	0.0095	0	0	1	0	0.00671751	0.00509117	0.00162635	1	1	0	0
mir-129b	0.0023	0.0026	0.0045	0	0	0	0.0013435	0.000212132	0.00155563	1	0	0	0
mir-455	0.0022	0.0112	0	0	1	0	0.0079196	0.00636396	0.00155563	1	1	0	0
mir-29b	0.0021	0.0058	0	0	1	0	0.00410122	0.0026163	0.00148492	1	1	0	0
mir-181d-5p	0.002	0.0255	0.0009	0	0	0	0.0173948	0.016617	0.000777817	1	1	0	0
mir-455-3p	0.002	0.0174	0.001	0	0	0	0.0115966	0.0108894	0.000707107	1	1	0	0
ENSSSCG00000025302	0.002	0	0	0	1	1	0	0.00141421	0.00141421	0	0	0	0
mir-101-2	0.0019	0.1787	0	0	1	0	0.12636	0.125016	0.0013435	1	1	0	0
mir-32-3p	0.0019	0.0008	0	0	1	0	0.000565685	0.000777817	0.0013435	0	0	0	0
mir-330-5p	0.0019	0.0006	0	0	1	0	0.000424264	0.000919239	0.0013435	0	0	0	0
mir-4334-3p	0.0018	0.1538	0.0173	0	0	0	0.0965201	0.10748	0.0109602	1	1	0	0
mir-345-3p	0.0018	0.007	0	0	1	0	0.00494975	0.00367696	0.00127279	1	1	0	0
mir-139-5p	0.0017	0.0172	0.0007	0	0	0	0.0116673	0.0109602	0.000707107	1	1	0	0
mir-10b-3p	0.0017	0.0071	0	0	1	0	0.00502046	0.00381838	0.00120208	1	1	0	0
mir-425-3p	0.0017	0.0022	0.0011	0	0	0	0.000777817	0.000353553	0.000424264	1	0	0	0
mir-339-1	0.0017	0	0	0	1	1	0	0.00120208	0.00120208	0	0	0	0
mir-23b-3p	0.0016	0.0026	0	0	1	0	0.00183848	0.000707107	0.00113137	1	0	0	0
mir-30e	0.0016	0.0019	0	0	1	0	0.0013435	0.000212132	0.00113137	1	0	0	0
mir-127	0.0015	0.1366	0.0482	0	0	0	0.0625082	0.0955301	0.0330219	1	1	0	0
mir-339	0.0015	0.0515	0.0175	0	0	0	0.0240416	0.0353553	0.0113137	1	1	0	0
mir-135	0.0015	0.0288	0	0	1	0	0.0203647	0.019304	0.00106066	1	1	0	0
let-7d-3p	0.0015	0.0093	0.0011	0	0	0	0.00579828	0.00551543	0.000282843	1	1	0	0
let-7a-3p	0.0015	0.0047	0	0	1	0	0.0033234	0.00226274	0.00106066	1	1	0	0
mir-29b-2	0.0015	0.0022	0	0	1	0	0.00155563	0.000494975	0.00106066	1	0	0	0
mir-128-2	0.0015	0	0	0	1	1	0	0.00106066	0.00106066	0	0	0	0
mir-148b	0.0015	0	0	0	1	1	0	0.00106066	0.00106066	0	0	0	0
mir-1277-5p	0.0015	0	0	0	1	1	0	0.00106066	0.00106066	0	0	0	0
mir-505-5p	0.0015	0	0	0	1	1	0	0.00106066	0.00106066	0	0	0	0
mir-34a	0.0014	0.0205	0.0009	0	0	0	0.0138593	0.0135057	0.000353553	1	1	0	0
mir-148b-5p	0.0014	0.0028	0	0	1	0	0.0019799	0.000989949	0.000989949	1	0	0	0
mir-181b	0.0013	0.0388	0.0011	0	0	0	0.0266579	0.0265165	0.000141421	1	1	0	0
mir-374b-3p	0.0013	0.0005	0.0006	0	0	0	7.07107e-05	0.000565685	0.000494975	0	0	0	0
mir-450a	0.0012	0.0142	0.0012	0	0	0	0.00919239	0.00919239	0	1	1	0	0
let-7b-3p	0.0012	0.0019	0	0	1	0	0.0013435	0.000494975	0.000848528	1	0	0	0
mir-2320-5p	0.0012	0.0013	0.0009	0	0	0	0.000282843	7.07107e-05	0.000212132	1	0	0	0
mir-503-5p	0.0012	0.0008	0	0	1	0	0.000565685	0.000282843	0.000848528	1	0	0	0
mir-92b-5p	0.0012	0.0004	0	0	1	0	0.000282843	0.000565685	0.000848528	0	0	0	0
mir-30c-3p	0.0011	0.0109	0.0501	0	0	0	0.0277186	0.00692965	0.0346482	1	1	0	0
mir-454	0.0011	0.001	0	0	1	0	0.000707107	7.07107e-05	0.000777817	1	0	0	0
mir-320c	0.0011	0.0006	0	0	1	0	0.000424264	0.000353553	0.000777817	1	0	0	0
mir-532-3p	0.001	0.0045	0	0	1	0	0.00318198	0.00247487	0.000707107	1	1	0	0
mir-7137	0.001	0	0	0	1	1	0	0.000707107	0.000707107	0	0	0	0
mir-677	0.001	0	0	0	1	1	0	0.000707107	0.000707107	0	0	0	0
mir-1296-5p	0.0009	0.0009	0	0	1	0	0.000636396	0	0.000636396	1	0	0	0
mir-20b	0.0009	0	0	0	1	1	0	0.000636396	0.000636396	0	0	0	0
mir-3195	0.0009	0	0	0	1	1	0	0.000636396	0.000636396	0	0	0	0
mir-218b	0.0008	0.026	0.0006	0	0	0	0.0179605	0.0178191	0.000141421	1	1	0	0
mir-296-5p	0.0007	0.0015	0	0	1	0	0.00106066	0.000565685	0.000494975	1	1	0	0
mir-199a-5p	0	1.8788	0.103	1	0	0	1.25568	1.32851	0.072832	0	1	0	0
mir-199a-3p	0	1.449	0.0184	1	0	0	1.01159	1.0246	0.0130108	0	1	0	0
mir-199b-5p	0	1.0853	0.2702	1	0	0	0.576363	0.767423	0.19106	0	1	0	0
mir-199b-3p	0	0.5017	0.0608	1	0	0	0.311763	0.354755	0.0429921	0	1	0	0
mir-145-5p	0	0.4108	0.1316	1	0	0	0.197424	0.290479	0.0930553	0	1	0	0
mir-27a-3p	0	0.195	0.0026	1	0	0	0.136047	0.137886	0.00183848	0	1	0	0
mir-140	0	0.1582	0	1	1	0	0.111864	0.111864	0	0	1	0	0
mir-199c	0	0.1136	0.0021	1	0	0	0.0788424	0.0803273	0.00148492	0	1	0	0
mir-99a-5p	0	0.1026	0.0071	1	0	0	0.0675287	0.0725492	0.00502046	0	1	0	0
mir-196b-5p	0	0.0884	0.0187	1	0	0	0.0492853	0.0625082	0.0132229	0	1	0	0
mir-542-3p	0	0.0726	0.0411	1	0	0	0.0222739	0.051336	0.0290621	0	1	0	0
mir-195	0	0.062	0.0146	1	0	0	0.0335169	0.0438406	0.0103238	0	1	0	0
mir-320a	0	0.0554	0.0513	1	0	0	0.00289914	0.0391737	0.0362746	0	1	0	0
mir-214	0	0.0531	0.0033	1	0	0	0.0352139	0.0375474	0.00233345	0	1	0	0
mir-450b-5p	0	0.0478	0.0051	1	0	0	0.0301935	0.0337997	0.00360624	0	1	0	0
mir-145	0	0.0474	0	1	1	0	0.0335169	0.0335169	0	0	1	0	0
mir-411a	0	0.0414	0	1	1	0	0.0292742	0.0292742	0	0	1	0	0
mir-126-5p	0	0.0388	0.0106	1	0	0	0.0199404	0.0274357	0.00749533	0	1	0	0
mir-299	0	0.0335	0.0005	1	0	0	0.0233345	0.0236881	0.000353553	0	1	0	0
mir-145-3p	0	0.0331	0.0036	1	0	0	0.0208597	0.0234052	0.00254558	0	1	0	0
mir-574	0	0.0329	0.0079	1	0	0	0.0176777	0.0232638	0.00558614	0	1	0	0
mir-143-5p	0	0.032	0.0201	1	0	0	0.00841457	0.0226274	0.0142128	0	1	0	0
mir-26b-5p	0	0.0289	0.032	1	0	0	0.00219203	0.0204354	0.0226274	0	1	0	0
mir-328	0	0.0269	0	1	1	0	0.0190212	0.0190212	0	0	1	0	0
mir-504	0	0.0265	0.0086	1	0	0	0.0126572	0.0187383	0.00608112	0	1	0	0
mir-34c-2	0	0.0243	0	1	1	0	0.0171827	0.0171827	0	0	1	0	0
mir-199b	0	0.0215	0	1	1	0	0.0152028	0.0152028	0	0	1	0	0
mir-126	0	0.0195	0	1	1	0	0.0137886	0.0137886	0	0	1	0	0
mir-181c	0	0.0192	0	1	1	0	0.0135765	0.0135765	0	0	1	0	0
mir-29a-3p	0	0.0179	0	1	1	0	0.0126572	0.0126572	0	0	1	0	0
mir-143	0	0.0174	0	1	1	0	0.0123037	0.0123037	0	0	1	0	0
mir-125b-2	0	0.0172	0	1	1	0	0.0121622	0.0121622	0	0	1	0	0
mir-146a-5p	0	0.0164	0.0153	1	0	0	0.000777817	0.0115966	0.0108187	0	1	0	0
mir-409-3p	0	0.016	0.0032	1	0	0	0.00905097	0.0113137	0.00226274	0	1	0	0
mir-497	0	0.0159	0.0023	1	0	0	0.00961665	0.011243	0.00162635	0	1	0	0
mir-758	0	0.0154	0.001	1	0	0	0.0101823	0.0108894	0.000707107	0	1	0	0
mir-223	0	0.0149	0	1	1	0	0.0105359	0.0105359	0	0	1	0	0
mir-142	0	0.0145	0	1	1	0	0.010253	0.010253	0	0	1	0	0
mir-29c	0	0.0137	0	1	1	0	0.00968736	0.00968736	0	0	1	0	0
mir-370	0	0.0134	0.0007	1	0	0	0.00898026	0.00947523	0.000494975	0	1	0	0
mir-99a-3p	0	0.0132	0.0006	1	0	0	0.00890955	0.00933381	0.000424264	0	1	0	0
mir-136-3p	0	0.0132	0	1	1	0	0.00933381	0.00933381	0	0	1	0	0
let-7i-3p	0	0.0123	0	1	1	0	0.00869741	0.00869741	0	0	1	0	0
mir-342	0	0.0121	0.0236	1	0	0	0.00813173	0.00855599	0.0166877	0	1	0	0
mir-144	0	0.0111	0.0014	1	0	0	0.00685894	0.00784889	0.000989949	0	1	0	0
mir-214-5p	0	0.0108	0	1	1	0	0.00763675	0.00763675	0	0	1	0	0
mir-486	0	0.0101	0.0096	1	0	0	0.000353553	0.00714178	0.00678823	0	1	0	0
mir-142-3p	0	0.01	0.0005	1	0	0	0.00671751	0.00707107	0.000353553	0	1	0	0
mir-494	0	0.0085	0.0007	1	0	0	0.00551543	0.00601041	0.000494975	0	1	0	0
mir-142-5p	0	0.0082	0.0022	1	0	0	0.00424264	0.00579828	0.00155563	0	1	0	0
mir-708-5p	0	0.008	0	1	1	0	0.00565685	0.00565685	0	0	1	0	0
mir-133a-3p	0	0.0077	0	1	1	0	0.00544472	0.00544472	0	0	1	0	0
mir-221-5p	0	0.0076	0.0024	1	0	0	0.00367696	0.00537401	0.00169706	0	1	0	0
mir-125b-1-3p	0	0.0076	0	1	1	0	0.00537401	0.00537401	0	0	1	0	0
mir-378-2	0	0.0076	0	1	1	0	0.00537401	0.00537401	0	0	1	0	0
mir-181a-3p	0	0.0072	0.0071	1	0	0	7.07107e-05	0.00509117	0.00502046	0	1	0	0
mir-95	0	0.0072	0.0014	1	0	0	0.00410122	0.00509117	0.000989949	0	1	0	0
mir-542	0	0.0071	0	1	1	0	0.00502046	0.00502046	0	0	1	0	0
mir-411	0	0.0067	0	1	1	0	0.00473762	0.00473762	0	0	1	0	0
mir-154c	0	0.006	0	1	1	0	0.00424264	0.00424264	0	0	1	0	0
mir-331-3p	0	0.0056	0	1	1	0	0.0039598	0.0039598	0	0	1	0	0
mir-181c-3p	0	0.0054	0.0035	1	0	0	0.0013435	0.00381838	0.00247487	0	1	0	0
mir-409a	0	0.0054	0	1	1	0	0.00381838	0.00381838	0	0	1	0	0
mir-125b-2-3p	0	0.0053	0.0712	1	0	0	0.0465983	0.00374767	0.050346	0	1	0	0
mir-24-2	0	0.0052	0.0006	1	0	0	0.00325269	0.00367696	0.000424264	0	1	0	0
let-7a-2	0	0.0048	0	1	1	0	0.00339411	0.00339411	0	0	1	0	0
mir-155-5p	0	0.0046	0.0004	1	0	0	0.00296985	0.00325269	0.000282843	0	1	0	0
mir-16b	0	0.0045	0.0012	1	0	0	0.00233345	0.00318198	0.000848528	0	1	0	0
mir-490-3p	0	0.0044	0	1	1	0	0.00311127	0.00311127	0	0	1	0	0
mir-708-3p	0	0.0044	0	1	1	0	0.00311127	0.00311127	0	0	1	0	0
mir-181a-2	0	0.0043	0	1	1	0	0.00304056	0.00304056	0	0	1	0	0
mir-543	0	0.0042	0	1	1	0	0.00296985	0.00296985	0	0	1	0	0
mir-15a	0	0.004	0	1	1	0	0.00282843	0.00282843	0	0	1	0	0
mir-27b	0	0.004	0	1	1	0	0.00282843	0.00282843	0	0	1	0	0
mir-1343-3p	0	0.0039	0	1	1	0	0.00275772	0.00275772	0	0	1	0	0
mir-127-5p	0	0.0039	0	1	1	0	0.00275772	0.00275772	0	0	1	0	0
mir-151b	0	0.0038	0.0004	1	0	0	0.00240416	0.00268701	0.000282843	0	1	0	0
mir-425	0	0.0038	0	1	1	0	0.00268701	0.00268701	0	0	1	0	0
mir-9843-3p	0	0.0034	0.0153	1	0	0	0.00841457	0.00240416	0.0108187	0	1	0	0
mir-24-1-5p	0	0.0033	0.0008	1	0	0	0.00176777	0.00233345	0.000565685	0	1	0	0
mir-132	0	0.0032	0	1	1	0	0.00226274	0.00226274	0	0	1	0	0
let-7a-3	0	0.0031	0	1	1	0	0.00219203	0.00219203	0	0	1	0	0
mir-3613	0	0.003	0.0096	1	0	0	0.0046669	0.00212132	0.00678823	0	1	0	0
mir-656	0	0.003	0	1	1	0	0.00212132	0.00212132	0	0	1	0	0
mir-144-5p	0	0.0028	0.0146	1	0	0	0.00834386	0.0019799	0.0103238	0	1	0	0
mir-495	0	0.0028	0	1	1	0	0.0019799	0.0019799	0	0	1	0	0
mir-382-3p	0	0.0026	0.0031	1	0	0	0.000353553	0.00183848	0.00219203	0	1	0	0
mir-369	0	0.0026	0	1	1	0	0.00183848	0.00183848	0	0	1	0	0
mir-194a	0	0.0026	0	1	1	0	0.00183848	0.00183848	0	0	1	0	0
mir-152-5p	0	0.0026	0	1	1	0	0.00183848	0.00183848	0	0	1	0	0
mir-31-3p	0	0.0024	0.0083	1	0	0	0.00417193	0.00169706	0.00586899	0	1	0	0
mir-345-5p	0	0.0023	0.0008	1	0	0	0.00106066	0.00162635	0.000565685	0	1	0	0
mir-671-3p	0	0.0023	0	1	1	0	0.00162635	0.00162635	0	0	1	0	0
mir-378c	0	0.0023	0	1	1	0	0.00162635	0.00162635	0	0	1	0	0
mir-874	0	0.0023	0	1	1	0	0.00162635	0.00162635	0	0	1	0	0
mir-2904	0	0.0022	0	1	1	0	0.00155563	0.00155563	0	0	1	0	0
mir-181a-5p	0	0.0022	0	1	1	0	0.00155563	0.00155563	0	0	1	0	0
mir-27a-5p	0	0.0021	0	1	1	0	0.00148492	0.00148492	0	0	1	0	0
mir-17-3p	0	0.0021	0	1	1	0	0.00148492	0.00148492	0	0	1	0	0
mir-29d-5p	0	0.0021	0	1	1	0	0.00148492	0.00148492	0	0	1	0	0
mir-664-3p	0	0.002	0.0065	1	0	0	0.00318198	0.00141421	0.00459619	0	1	0	0
mir-504-5p	0	0.002	0.0015	1	0	0	0.000353553	0.00141421	0.00106066	0	1	0	0
mir-323	0	0.002	0.0004	1	0	0	0.00113137	0.00141421	0.000282843	0	1	0	0
mir-151	0	0.002	0	1	1	0	0.00141421	0.00141421	0	0	1	0	0
mir-450b	0	0.0019	0.094	1	0	0	0.0651245	0.0013435	0.066468	0	1	0	0
mir-181b-5p	0	0.0019	0	1	1	0	0.0013435	0.0013435	0	0	1	0	0
let-7e-3p	0	0.0019	0	1	1	0	0.0013435	0.0013435	0	0	1	0	0
mir-485-3p	0	0.0019	0	1	1	0	0.0013435	0.0013435	0	0	1	0	0
mir-769-3p	0	0.0019	0	1	1	0	0.0013435	0.0013435	0	0	1	0	0
mir-30d-3p	0	0.0018	0.0042	1	0	0	0.00169706	0.00127279	0.00296985	0	1	0	0
let-7f-1	0	0.0018	0	1	1	0	0.00127279	0.00127279	0	0	1	0	0
mir-30a	0	0.0018	0	1	1	0	0.00127279	0.00127279	0	0	1	0	0
mir-329-3p	0	0.0018	0	1	1	0	0.00127279	0.00127279	0	0	1	0	0
mir-378b	0	0.0018	0	1	1	0	0.00127279	0.00127279	0	0	1	0	0
mir-193b	0	0.0017	0	1	1	0	0.00120208	0.00120208	0	0	1	0	0
mir-135-2	0	0.0017	0	1	1	0	0.00120208	0.00120208	0	0	1	0	0
mir-135b	0	0.0017	0	1	1	0	0.00120208	0.00120208	0	0	1	0	0
mir-24-1	0	0.0016	0	1	1	0	0.00113137	0.00113137	0	0	1	0	0
mir-92a-1	0	0.0015	0	1	1	0	0.00106066	0.00106066	0	0	1	0	0
mir-24-2-5p	0	0.0015	0	1	1	0	0.00106066	0.00106066	0	0	1	0	0
mir-411-5p	0	0.0014	0.0048	1	0	0	0.00240416	0.000989949	0.00339411	0	1	0	0
mir-181d	0	0.0014	0	1	1	0	0.000989949	0.000989949	0	0	1	0	0
mir-487b	0	0.0014	0	1	1	0	0.000989949	0.000989949	0	0	1	0	0
mir-4286	0	0.0014	0	1	1	0	0.000989949	0.000989949	0	0	1	0	0
mir-28	0	0.0013	0.0011	1	0	0	0.000141421	0.000919239	0.000777817	0	1	0	0
mir-383	0	0.0013	0	1	1	0	0.000919239	0.000919239	0	0	1	0	0
mir-16a	0	0.0013	0	1	1	0	0.000919239	0.000919239	0	0	1	0	0
ENSSSCG00000025147	0	0.0013	0	1	1	0	0.000919239	0.000919239	0	0	1	0	0
mir-30b-3p	0	0.0013	0	1	1	0	0.000919239	0.000919239	0	0	1	0	0
mir-3596	0	0.0013	0	1	1	0	0.000919239	0.000919239	0	0	1	0	0
let-7f-2-3p	0	0.0012	0	1	1	0	0.000848528	0.000848528	0	0	1	0	0
mir-485	0	0.0012	0	1	1	0	0.000848528	0.000848528	0	0	1	0	0
mir-26b-3p	0	0.0011	0	1	1	0	0.000777817	0.000777817	0	0	1	0	0
mir-493-5p	0	0.0011	0	1	1	0	0.000777817	0.000777817	0	0	1	0	0
mir-9-3p	0	0.0011	0	1	1	0	0.000777817	0.000777817	0	0	1	0	0
mir-331-5p	0	0.001	0	1	1	0	0.000707107	0.000707107	0	0	1	0	0
mir-204-3p	0	0.001	0	1	1	0	0.000707107	0.000707107	0	0	1	0	0
mir-9-3	0	0.0009	0	1	1	0	0.000636396	0.000636396	0	0	1	0	0
mir-411c-5p	0	0.0009	0	1	1	0	0.000636396	0.000636396	0	0	1	0	0
mir-93-3p	0	0.0009	0	1	1	0	0.000636396	0.000636396	0	0	1	0	0
mir-183-5p	0	0.0009	0	1	1	0	0.000636396	0.000636396	0	0	1	0	0
mir-376c-3p	0	0.0009	0	1	1	0	0.000636396	0.000636396	0	0	1	0	0
mir-582	0	0.0008	0.0011	1	0	0	0.000212132	0.000565685	0.000777817	0	1	0	0
mir-382	0	0.0008	0	1	1	0	0.000565685	0.000565685	0	0	1	0	0
mir-139-3p	0	0.0008	0	1	1	0	0.000565685	0.000565685	0	0	1	0	0
mir-125a-3p	0	0.0008	0	1	1	0	0.000565685	0.000565685	0	0	1	0	0
mir-320b	0	0.0008	0	1	1	0	0.000565685	0.000565685	0	0	1	0	0
mir-219a-5p	0	0.0008	0	1	1	0	0.000565685	0.000565685	0	0	1	0	0
ENSSSCG00000023424	0	0.0008	0	1	1	0	0.000565685	0.000565685	0	0	1	0	0
mir-363-3p	0	0.0007	0.0008	1	0	0	7.07107e-05	0.000494975	0.000565685	0	1	0	0
mir-129a-3p	0	0.0007	0.0003	1	0	0	0.000282843	0.000494975	0.000212132	0	1	0	0
mir-146a	0	0.0007	0	1	1	0	0.000494975	0.000494975	0	0	1	0	0
mir-450c-3p	0	0.0007	0	1	1	0	0.000494975	0.000494975	0	0	1	0	0
mir-7134	0	0.0007	0	1	1	0	0.000494975	0.000494975	0	0	1	0	0
mir-132-5p	0	0.0007	0	1	1	0	0.000494975	0.000494975	0	0	1	0	0
mir-3591-5p	0	0.0007	0	1	1	0	0.000494975	0.000494975	0	0	1	0	0
mir-671-5p	0	0.0007	0	1	1	0	0.000494975	0.000494975	0	0	1	0	0
mir-369-5p	0	0.0007	0	1	1	0	0.000494975	0.000494975	0	0	1	0	0
mir-212	0	0.0007	0	1	1	0	0.000494975	0.000494975	0	0	1	0	0
mir-1197	0	0.0007	0	1	1	0	0.000494975	0.000494975	0	0	1	0	0
mir-29b-2-5p	0	0.0007	0	1	1	0	0.000494975	0.000494975	0	0	1	0	0
mir-324	0	0.0007	0	1	1	0	0.000494975	0.000494975	0	0	1	0	0
mir-136	0	0.0006	0.004	1	0	0	0.00240416	0.000424264	0.00282843	0	1	0	0
mir-655-3p	0	0.0006	0	1	1	0	0.000424264	0.000424264	0	0	1	0	0
mir-7-1-3p	0	0.0006	0	1	1	0	0.000424264	0.000424264	0	0	1	0	0
mir-4443	0	0.0006	0	1	1	0	0.000424264	0.000424264	0	0	1	0	0
mir-326	0	0.0006	0	1	1	0	0.000424264	0.000424264	0	0	1	0	0
mir-30f	0	0.0006	0	1	1	0	0.000424264	0.000424264	0	0	1	0	0
mir-377	0	0.0006	0	1	1	0	0.000424264	0.000424264	0	0	1	0	0
mir-6516-3p	0	0.0006	0	1	1	0	0.000424264	0.000424264	0	0	1	0	0
mir-491	0	0.0005	0.0051	1	0	0	0.00325269	0.000353553	0.00360624	0	1	0	0
mir-664b	0	0.0005	0.0031	1	0	0	0.00183848	0.000353553	0.00219203	0	1	0	0
ENSSSCG00000024128	0	0.0005	0	1	1	0	0.000353553	0.000353553	0	0	1	0	0
mir-23b-5p	0	0.0005	0	1	1	0	0.000353553	0.000353553	0	0	1	0	0
mir-30c-1-3p	0	0.0005	0	1	1	0	0.000353553	0.000353553	0	0	1	0	0
mir-27b-5p	0	0.0005	0	1	1	0	0.000353553	0.000353553	0	0	1	0	0
let-7c-3p	0	0.0005	0	1	1	0	0.000353553	0.000353553	0	0	1	0	0
mir-664-5p	0	0.0005	0	1	1	0	0.000353553	0.000353553	0	0	1	0	0
mir-1260b	0	0.0005	0	1	1	0	0.000353553	0.000353553	0	0	1	0	0
mir-324-3p	0	0.0004	0	1	1	0	0.000282843	0.000282843	0	0	1	0	0
mir-379-3p	0	0.0004	0	1	1	0	0.000282843	0.000282843	0	0	1	0	0
mir-7135-3p	0	0.0004	0	1	1	0	0.000282843	0.000282843	0	0	1	0	0
mir-376d	0	0.0004	0	1	1	0	0.000282843	0.000282843	0	0	1	0	0
mir-133a-5p	0	0.0003	0	1	1	0	0.000212132	0.000212132	0	0	1	0	0
mir-452	0	0.0001	0	1	1	0	7.07107e-05	7.07107e-05	0	0	1	0	0
mir-151a	0	0	0.3764	1	1	0	0.266155	0	0.266155	0	1	0	0
let7b	0	0	0.1381	1	1	0	0.0976514	0	0.0976514	0	1	0	0
mir-135a2	0	0	0.0042	1	1	0	0.00296985	0	0.00296985	0	1	0	0
let7e	0	0	0.004	1	1	0	0.00282843	0	0.00282843	0	1	0	0
mir-203b-3p	0	0	0.0026	1	1	0	0.00183848	0	0.00183848	0	1	0	0
mir-4291	0	0	0.0025	1	1	0	0.00176777	0	0.00176777	0	1	0	0
let7g-3p	0	0	0.0024	1	1	0	0.00169706	0	0.00169706	0	1	0	0
mir-409	0	0	0.0022	1	1	0	0.00155563	0	0.00155563	0	1	0	0
mir-135-a1	0	0	0.002	1	1	0	0.00141421	0	0.00141421	0	1	0	0
let7g	0	0	0.0019	1	1	0	0.0013435	0	0.0013435	0	1	0	0
let7i-3p	0	0	0.0012	1	1	0	0.000848528	0	0.000848528	0	1	0	0
mir-411c-3p	0	0	0.0009	1	1	0	0.000636396	0	0.000636396	0	1	0	0
mir-378a	0	0	0.0008	1	1	0	0.000565685	0	0.000565685	0	1	0	0
mir-7136-5p	0	0	0.0007	1	1	0	0.000494975	0	0.000494975	0	1	0	0
mir-206	0	0	0.0006	1	1	0	0.000424264	0	0.000424264	0	1	0	0
mir-3142	0	0	0.0005	1	1	0	0.000353553	0	0.000353553	0	1	0	0
mir-500b-5p	0	0	0.0005	1	1	0	0.000353553	0	0.000353553	0	1	0	0
mir-212-3p	0	0	0.0004	1	1	0	0.000282843	0	0.000282843	0	1	0	0
										339	70.0413
										145	29.9587
